# Supplementary material for: Quantitative profiling of m6A at single base resolution across the life cycle of rice and Arabidopsis
Source: Nat Commun. 2024 Jun 7;15:4881. doi: 10.1038/s41467-024-48941-7 (PMC11161662; doi:10.1038/s41467-024-48941-7)
Supplement: Supplementary file 3 — Supplementary Data 1 [file 41467_2024_48941_MOESM3_ESM.xlsx]

## Sheet: Data 1
Supplementary Data 1 Reprocutive unique-, vegetative unique- and conserved m6a sites among rice tissues
rice reproductive unique m6a														rice vegetative unique m6a														rice conserve m6a
chr	pos	strand	motif	mtype	mut_type	gene_type	gene_name	transcript_name	transcript_pos	distance2splice	depth_average	frac_average		chr	pos	strand	motif	mtype	mut_type	gene_type	gene_name	transcript_name	transcript_pos	distance2splice	depth_average	frac_average		chr	pos	strand	motif	mtype	mut_type	gene_type	gene_name	transcript_name	transcript_pos	distance2splice	depth_average	frac_average
1	18175	+	GGATG	GGAU-	CDS	protein_coding	Os01g0100500	Os01t0100500-01	1288	-83	142	0.163956		1	10698	+	AAACA	DRACH	3'UTR	protein_coding	Os01g0100100	Os01t0100100-01	2818	194	119	0.688803		1	27285	+	AGACG	-RAC-	CDS	protein_coding	Os01g0100700(RPS5)	Os01t0100700-01	143	-7	8612	0.136978
1	19815	+	GTATG	others	3'UTR	protein_coding	Os01g0100500	Os01t0100500-01	1893	81	132	0		1	2565179	+	GAATG	others	3'UTR	protein_coding	Os01g0147200(IWS1)	Os01t0147200-01	1988	391	341	0.78724		1	28235	+	AGACC	DRACH	CDS	protein_coding	Os01g0100700(RPS5)	Os01t0100700-01	568	-58	12251	0.11075
1	63346	+	GAACC	DRACH	3'UTR	protein_coding	Os01g0101200	Os01t0101200-01	975	98	189	0		1	2590622	-	GAAGT	others	SpliceSite	protein_coding	Os01g0147900(OsTPI1)	Os01t0147900-01	NA	NA	5835	0.342786		1	28567	+	CGACA	-RAC-	3'UTR	protein_coding	Os01g0100700(RPS5)	Os01t0100700-01	829	202	1353	0.454431
1	143346	+	TGAGA	others	CDS	protein_coding	Os01g0102500	Os01t0102500-01	829	-85	137	0.0332336		1	2716716	+	AGACG	-RAC-	3'UTR	protein_coding	Os01g0150100	Os01t0150100-01	1497	13	136	0.238907		1	41104	+	AAACA	DRACH	3'UTR	protein_coding	Os01g0100900(SPL1)	Os01t0100900-01	1837	219	649	0.553712
1	206958	-	CGAGG	others	CDS	protein_coding	Os01g0104000	Os01t0104000-01	1241	71	400	0.0608525		1	2717410	+	GAACT	DRACH	3'UTR	protein_coding	Os01g0150100	Os01t0150100-01	2005	365	55	1		1	77536	+	TGACA	DRACH	3'UTR	protein_coding	Os01g0101600	Os01t0101600-01	3425	203	278	0.48901
1	250649	-	GGACA	DRACH	CDS	protein_coding	Os01g0104600(OsDET1)	Os01t0104600-01	1602	-32	88	0.0716191		1	2773837	+	AGACA	DRACH	3'UTR	protein_coding	Os01g0151200	Os01t0151200-01	1666	91	805	0.250245		1	144277	+	GGACA	DRACH	3'UTR	protein_coding	Os01g0102500	Os01t0102500-01	1493	460	252	0.844512
1	256405	-	CCAGG	others	CDS	protein_coding	Os01g0104600(OsDET1)	Os01t0104600-01	468	-44	161	0		1	3149349	-	AGACT	DRACH	Intergenic	NA	NA	NA	NA	NA	175	0.171799		1	150430	+	AAACC	DRACH	3'UTR	protein_coding	Os01g0102700	Os01t0102700-01	792	278	2538	0.990631
1	263616	+	AGATG	-GAU-	CDS	protein_coding	Os01g0104800	Os01t0104800-01	667	-24	85	0.0323189		1	4329497	-	TAACT	DRACH	3'UTR	protein_coding	Os01g0182600(GI)	Os01t0182600-03	4116	533	2570	0.278264		1	150444	+	GAATT	others	3'UTR	protein_coding	Os01g0102700	Os01t0102700-01	806	292	2075	0.724199
1	266187	+	ATACT	others	CDS	protein_coding	Os01g0104800	Os01t0104800-01	1365	49	93	0		1	5038386	-	CGAGC	others	IncompleteTranscript	protein_coding	Os01g0194000	Os01t0194000-02	511	42	218	0.26977		1	186367	-	TGACT	DRACH	3'UTR	protein_coding	Os01g0103600	Os01t0103600-02	840	404	1003	0.565441
1	267287	+	AGACG	-RAC-	CDS	protein_coding	Os01g0104800	Os01t0104800-01	1475	50	58	0.121215		1	6254405	+	AGATG	-GAU-	CDS	protein_coding	Os01g0214400	Os01t0214400-01	494	33	535	0.171934		1	206185	-	TGACC	DRACH	3'UTR	protein_coding	Os01g0104000	Os01t0104000-01	2014	844	244	0.922269
1	268236	+	GGAGG	others	Intergenic	NA	NA	NA	NA	NA	115	0.0928714		1	6500717	-	AGACT	DRACH	3'UTR	protein_coding	Os01g0218700(OsABCD1)	Os01t0218700-01	2831	616	74	0.31393		1	229243	+	GGACG	-RAC-	3'UTR	protein_coding	Os01g0104400	Os01t0104400-02	1162	313	2643	0.237629
1	270909	-	CGACA	-RAC-	CDS	protein_coding	Os01g0104900	Os01t0104900-01	981	424	134	0.0215649		1	6725051	-	AAACT	DRACH	3'UTR	protein_coding	Os01g0223200(OsGELP12)	Os01t0223200-01	1301	363	653	0.660859		1	249015	-	AGACA	DRACH	CDS	protein_coding	Os01g0104600(OsDET1)	Os01t0104600-01	1923	92	325	1
1	322174	+	TGACT	DRACH	3'UTR	protein_coding	Os01g0106200	Os01t0106200-01	911	246	23	0.243019		1	7338185	+	AGACA	DRACH	CDS	protein_coding	Os01g0232400	Os01t0232400-01	1846	-353	422	0.199739		1	268125	+	GGATT	GGAU-	3'UTR	protein_coding	Os01g0104800	Os01t0104800-01	2084	245	171	0.599449
1	371074	+	GTACA	others	NoncodingTranscript	nontranslating_CDS	Os01g0106750	Os01t0106750-00	214	-124	141	0.27531		1	7459852	+	TGACA	DRACH	Intergenic	NA	NA	NA	NA	NA	94	0.406463		1	292286	+	TGACG	-RAC-	IncompleteTranscript	protein_coding	Os01g0105400	Os01t0105400-01	1940	213	1034	0.279095
1	415574	+	CGAGA	others	3'UTR	protein_coding	Os01g0107700	Os01t0107700-01	1782	759	76	0.0900161		1	7459860	+	CGACA	-RAC-	Intergenic	NA	NA	NA	NA	NA	71	0.60603		1	309721	-	AGACC	DRACH	3'UTR	protein_coding	Os01g0105900	Os01t0105900-01	1347	349	1972	0.245843
1	419120	-	AGATG	-GAU-	CDS	protein_coding	Os01g0107900	Os01t0107900-01	883	169	80	0.152931		1	7686962	-	GGACT	DRACH	3'UTR	protein_coding	Os01g0239000	Os01t0239000-02	2315	496	86	0.70723		1	309758	-	AGACC	DRACH	3'UTR	protein_coding	Os01g0105900	Os01t0105900-01	1310	312	1653	0.171753
1	478462	+	AGAGA	others	5'UTR	protein_coding	Os01g0108600	Os01t0108600-01	79	-354	165	0.0801487		1	9262039	+	AGACA	DRACH	CDS	protein_coding	Os01g0268800(OsRhmbd2)	Os01t0268800-01	614	0	704	0.176827		1	370835	+	AGACA	DRACH	Intergenic	NA	NA	NA	NA	NA	201	0.850897
1	515510	-	ATAGC	others	IncompleteTranscript	protein_coding	Os01g0109700	Os01t0109700-01	3411	11	321	0.197711		1	10196622	+	GAACT	DRACH	Intergenic	NA	NA	NA	NA	NA	493	0.400065		1	371015	+	TGACA	DRACH	NoncodingTranscript	nontranslating_CDS	Os01g0106750	Os01t0106750-00	155	-183	278	0.66468
1	521822	-	AGATT	-GAU-	IncompleteTranscript	protein_coding	Os01g0109700	Os01t0109700-01	323	28	388	0.0920763		1	12519047	+	GGACT	DRACH	3'UTR	protein_coding	Os01g0326300	Os01t0326300-01	953	529	1567	0.174425		1	374269	+	GGACG	-RAC-	3'UTR	protein_coding	Os01g0106800(OsRBX1b)	Os01t0106800-01	578	154	5313	0.667986
1	549855	+	AGAGC	others	CDS	protein_coding	Os01g0110400	Os01t0110400-01	486	-37	270	0.0313509		1	14064065	+	AGACT	DRACH	3'UTR	protein_coding	Os01g0351300	Os01t0351300-01	2905	412	42	0.608622		1	374312	+	GGATG	GGAU-	3'UTR	protein_coding	Os01g0106800(OsRBX1b)	Os01t0106800-01	621	197	2867	0.335452
1	593383	+	GAACT	DRACH	3'UTR	protein_coding	Os01g0111200	Os01t0111200-01	2024	267	1370	0.0807714		1	14451705	+	GAAGC	others	CDS	protein_coding	Os01g0357100(NiR)	Os01t0357100-01	948	24	2165	0.318003		1	374345	+	AGATC	-GAU-	3'UTR	protein_coding	Os01g0106800(OsRBX1b)	Os01t0106800-01	654	230	2005	0.646025
1	637833	-	AGACA	DRACH	3'UTR	protein_coding	Os01g0112100	Os01t0112100-01	1183	-2508	189	0.099724		1	17157576	+	AGATG	-GAU-	IncompleteTranscript	protein_coding	Os01g0498200	Os01t0498200-01	1017	251	2145	0.120591		1	374380	+	CAACT	-RAC-	3'UTR	protein_coding	Os01g0106800(OsRBX1b)	Os01t0106800-01	689	265	1857	0.762051
1	648693	-	AGATC	-GAU-	CDS	protein_coding	Os01g0112500	Os01t0112500-01	1030	636	711	0.0620393		1	17508379	-	AGACT	DRACH	CDS	protein_coding	Os01g0504500	Os01t0504500-02	626	270	321	0.238451		1	374485	+	GGACA	DRACH	Intergenic	NA	NA	NA	NA	NA	91	0.991787
1	917390	-	GGATT	GGAU-	Intergenic	protein_coding	Os01g0116400	NA	NA	NA	32	0.333948		1	17713312	+	GAACG	-RAC-	3'UTR	protein_coding	Os01g0507500	Os01t0507500-01	1327	723	242	0.395657		1	383311	-	TGACT	DRACH	3'UTR	protein_coding	Os01g0107000	Os01t0107000-01	1703	553	138	0.896852
1	930231	-	AGACG	-RAC-	CDS	protein_coding	Os01g0116600(SPL33)	Os01t0116600-01	1898	10	513	0.0573457		1	17947976	-	AGATT	-GAU-	3'UTR	protein_coding	Os01g0510600(OsFLU1)	Os01t0510600-01	1189	377	499	0.161697		1	383386	-	AGACT	DRACH	3'UTR	protein_coding	Os01g0107000	Os01t0107000-02	1494	478	260	0.809161
1	1026480	+	AGACA	DRACH	IncompleteTranscript	protein_coding	Os01g0118100	Os01t0118100-01	848	-71	187	0.0800162		1	17948874	-	AGACA	DRACH	CDS	protein_coding	Os01g0510600(OsFLU1)	Os01t0510600-01	570	79	723	0.187587		1	416301	-	GGATG	GGAU-	3'UTR	protein_coding	Os01g0107900	Os01t0107900-01	2344	466	434	0.513969
1	1072630	-	GGAGA	others	CDS	protein_coding	Os01g0118700	Os01t0118700-01	1419	1017	79	0.0665048		1	21124558	+	GAACA	DRACH	IncompleteTranscript	protein_coding	Os01g0558200	Os01t0558200-01	2459	227	351	0.46798		1	416425	-	AAACT	DRACH	3'UTR	protein_coding	Os01g0107900	Os01t0107900-01	2220	342	1292	0.677343
1	1073644	-	TGACG	-RAC-	CDS	protein_coding	Os01g0118700	Os01t0118700-01	405	3	30	0.0500947		1	21900762	-	AGACA	DRACH	CDS	protein_coding	Os01g0570800	Os01t0570800-01	1471	133	1233	0.233936		1	416456	-	TAACT	DRACH	3'UTR	protein_coding	Os01g0107900	Os01t0107900-01	2189	311	2460	0.38887
1	1145896	-	ATACA	others	Intergenic	NA	NA	NA	NA	NA	65	0.738172		1	21900853	-	AGACA	DRACH	CDS	protein_coding	Os01g0570800	Os01t0570800-01	1380	42	616	0.284949		1	416470	-	TGACT	DRACH	3'UTR	protein_coding	Os01g0107900	Os01t0107900-01	2175	297	3140	0.218087
1	1146260	-	AGACC	DRACH	IncompleteTranscript	protein_coding	Os01g0120300	Os01t0120300-00	2230	60	120	0.0711024		1	24579959	-	GAACC	DRACH	CDS	protein_coding	Os01g0618100	Os01t0618100-01	1013	51	361	0.708012		1	506164	+	GGACT	DRACH	3'UTR	protein_coding	Os01g0109300	Os01t0109300-01	1906	459	385	0.373982
1	1155373	-	GTACT	others	3'UTR	protein_coding	Os01g0120400	Os01t0120400-02	1102	312	50	0		1	24621944	-	AGATG	-GAU-	Intergenic	NA	NA	NA	NA	NA	907	0.1235		1	514086	-	TAACT	DRACH	IncompleteTranscript	protein_coding	Os01g0109700	Os01t0109700-01	4374	372	997	0.755691
1	1174106	-	AGATG	-GAU-	CDS	protein_coding	Os01g0120800(eIF-3a)	Os01t0120800-01	2208	63	56	0.147562		1	25585880	-	GAACA	DRACH	Intergenic	NA	NA	NA	NA	NA	297	0.702871		1	514100	-	GGATA	GGAU-	IncompleteTranscript	protein_coding	Os01g0109700	Os01t0109700-01	4360	358	703	0.463049
1	1215767	+	AGATT	-GAU-	Intergenic	NA	NA	NA	NA	NA	211	0.065247		1	26454503	-	AGACA	DRACH	CDS	protein_coding	Os01g0653800	Os01t0653800-02	3813	301	950	0.154252		1	515906	-	TTACT	others	IncompleteTranscript	protein_coding	Os01g0109700	Os01t0109700-01	3177	17	1165	1
1	1224284	-	TGAGA	others	3'UTR	protein_coding	Os01g0121700	Os01t0121700-01	2198	42	121	0.0192181		1	27965718	-	AAACT	DRACH	Intergenic	NA	NA	NA	NA	NA	1710	0.229439		1	524757	-	AGACT	DRACH	3'UTR	protein_coding	Os01g0109750	Os01t0109750-01	889	553	148	0.929206
1	1225615	-	TGAGC	others	CDS	protein_coding	Os01g0121700	Os01t0121700-01	1902	-37	266	0.0493922		1	28482442	+	GTAGC	others	3'UTR	protein_coding	Os01g0689800(OsPOP3)	Os01t0689800-01	1278	436	223	0.934051		1	524801	-	AGACA	DRACH	3'UTR	protein_coding	Os01g0109750	Os01t0109750-01	845	509	196	0.763191
1	1233053	+	CCACC	others	CDS	protein_coding	Os01g0121800	Os01t0121800-01	561	-135	133	0		1	29221529	+	GTACT	others	3'UTR	protein_coding	Os01g0704700(OsCBSCLC2)	Os01t0704700-01	2468	219	91	1		1	524998	-	AGACA	DRACH	3'UTR	protein_coding	Os01g0109750	Os01t0109750-01	648	312	124	1
1	1236665	+	CGACT	-RAC-	3'UTR	protein_coding	Os01g0121800	Os01t0121800-01	1713	828	60	0.150587		1	29244270	-	GGACT	DRACH	CDS	protein_coding	Os01g0705300	Os01t0705300-01	443	-148	722	0.133662		1	593595	+	TAACT	DRACH	3'UTR	protein_coding	Os01g0111200	Os01t0111200-01	2236	479	2883	0.406229
1	1365987	-	ACAAG	others	CDS	protein_coding	Os01g0124650(RBBI2-3)	Os01t0124650-02	446	-401	481	0.184941		1	30190076	-	AAACC	DRACH	CDS	protein_coding	Os01g0723800(OsABCB7)	Os01t0723800-01	3417	-65	150	1		1	593607	+	TGACT	DRACH	3'UTR	protein_coding	Os01g0111200	Os01t0111200-01	2248	491	2431	0.43186
1	1366202	-	GCAGT	others	CDS	protein_coding	Os01g0124650(RBBI2-3)	Os01t0124650-02	231	-616	714	0.308722		1	31552908	+	AAACA	DRACH	3'UTR	protein_coding	Os01g0752100(OsFbox037)	Os01t0752100-01	1558	461	141	0.526563		1	593628	+	AGACT	DRACH	3'UTR	protein_coding	Os01g0111200	Os01t0111200-01	2269	512	1864	0.452441
1	1417456	+	AAACC	DRACH	CDS	protein_coding	Os01g0125800(AIP1)	Os01t0125800-01	1342	95	398	0.0789947		1	31999384	-	TGACA	DRACH	CDS	protein_coding	Os01g0760600	Os01t0760600-01	1571	-10	1213	0.111227		1	593672	+	AGATT	-GAU-	3'UTR	protein_coding	Os01g0111200	Os01t0111200-01	2313	556	699	0.389792
1	1568237	+	CAACC	-RAC-	CDS	protein_coding	Os01g0128200	Os01t0128200-01	438	3	151	0.0837852		1	32177680	-	AGACT	DRACH	3'UTR	protein_coding	Os01g0764500	Os01t0764500-01	1466	118	241	0.13605		1	593681	+	TGACT	DRACH	3'UTR	protein_coding	Os01g0111200	Os01t0111200-01	2322	565	589	0.52517
1	1569694	-	TGATT	-GAU-	3'UTR	protein_coding	Os01g0128300	Os01t0128300-00	787	186	96	0.0659842		1	32914258	-	TAACT	DRACH	CDS	protein_coding	Os01g0777700	Os01t0777700-00	1743	-11	129	1		1	643304	-	AGACA	DRACH	CDS	protein_coding	Os01g0112300	Os01t0112300-01	311	92	650	0.313429
1	1573714	-	AGAAG	others	CDS	protein_coding	Os01g0128400	Os01t0128400-01	889	35	508	0.0603297		1	33652270	-	AGACA	DRACH	5'UTR	protein_coding	Os01g0794500	Os01t0794500-00	110	11	3835	0.127019		1	648301	-	AGACC	DRACH	3'UTR	protein_coding	Os01g0112500	Os01t0112500-01	1422	1028	1649	0.205826
1	1605330	+	TGAGC	others	3'UTR	protein_coding	Os01g0128800(OsNTMC2T3)	Os01t0128800-01	2918	127	71	0		1	34413132	-	GAACT	DRACH	3'UTR	protein_coding	Os01g0810100	Os01t0810100-01	1886	506	355	0.403226		1	929888	-	GGATT	GGAU-	3'UTR	protein_coding	Os01g0116600(SPL33)	Os01t0116600-01	2241	353	221	0.472148
1	1674039	-	CGACA	-RAC-	CDS	protein_coding	Os01g0130000(OsMTP9)	Os01t0130000-01	1149	142	1840	0.0589269		1	34870206	-	AGACT	DRACH	IncompleteTranscript	protein_coding	Os01g0818600	Os01t0818600-01	734	-57	159	0.257782		1	930028	-	TGACT	DRACH	3'UTR	protein_coding	Os01g0116600(SPL33)	Os01t0116600-01	2101	213	551	0.710839
1	1712352	-	CGAGA	others	CDS	protein_coding	Os01g0130900	Os01t0130900-01	596	-215	681	0.0633752		1	35817493	+	AGACT	DRACH	3'UTR	protein_coding	Os01g0835500(rbohE)	Os01t0835500-01	2708	136	132	0.238131		1	1019397	+	TGACT	DRACH	3'UTR	protein_coding	Os01g0118000	Os01t0118000-01	1383	429	2072	0.919757
1	1738969	+	GGACA	DRACH	CDS	protein_coding	Os01g0131300	Os01t0131300-01	102	-851	1420	0.0782818		1	36017319	-	AAACT	DRACH	3'UTR	protein_coding	Os01g0839700(OsUBC11)	Os01t0839700-01	1097	423	508	0.384945		1	1019460	+	AGACT	DRACH	Intergenic	NA	NA	NA	NA	NA	707	0.80177
1	1757523	+	GGATA	GGAU-	3'UTR	protein_coding	Os01g0131800	Os01t0131800-01	669	270	36	0.315395		1	36139075	-	AGACC	DRACH	Intergenic	NA	NA	NA	NA	NA	433	0.251311		1	1146018	-	AGACA	DRACH	IncompleteTranscript	protein_coding	Os01g0120300	Os01t0120300-00	2472	302	421	0.996682
1	1854016	+	AGACT	DRACH	Intronic	protein_coding	Os01g0133500	Os01t0133500-01	NA	NA	48	0.0295535		1	36141212	-	GAAGG	others	Intergenic	NA	NA	NA	NA	NA	690	0.380695		1	1155414	-	GGACT	DRACH	3'UTR	protein_coding	Os01g0120400	Os01t0120400-02	1061	271	319	0.886492
1	1855268	+	GGATT	GGAU-	3'UTR	protein_coding	Os01g0133500	Os01t0133500-02	1570	110	221	0.0897101		1	36750732	+	TGATT	-GAU-	3'UTR	protein_coding	Os01g0853400(OsCOI1a)	Os01t0853400-01	1969	907	1310	0.132983		1	1168765	-	TGACT	DRACH	3'UTR	protein_coding	Os01g0120700	Os01t0120700-01	1841	1726	1707	0.344431
1	1941627	+	GAAGG	others	CDS	protein_coding	Os01g0135900(Oshsp17.9B.)	Os01t0135900-02	616	-218	2462	0.0517705		1	37084842	-	ATAGC	others	CDS	protein_coding	Os01g0858000	Os01t0858000-00	321	-1382	215	0.801144		1	1171962	-	GGATT	GGAU-	3'UTR	protein_coding	Os01g0120800(eIF-3a)	Os01t0120800-01	3357	725	3112	0.456872
1	2063816	-	AGACA	DRACH	3'UTR	protein_coding	Os01g0138600	Os01t0138600-01	1455	919	65	0.286572		1	37314512	-	AGACC	DRACH	CDS	protein_coding	Os01g0862000	Os01t0862000-01	165	-156	337	0.18613		1	1172042	-	GGACC	DRACH	3'UTR	protein_coding	Os01g0120800(eIF-3a)	Os01t0120800-01	3277	645	2650	0.227864
1	2202402	+	CGAGA	others	5'UTR	protein_coding	Os01g0141000(AP2/EREBP129)	Os01t0141000-01	125	-1385	102	0		1	37525980	-	ATACT	others	Intergenic	NA	NA	NA	NA	NA	404	1		1	1172083	-	TGACT	DRACH	3'UTR	protein_coding	Os01g0120800(eIF-3a)	Os01t0120800-01	3236	604	1904	0.322077
1	2264343	+	AGAGC	others	CDS	protein_coding	Os01g0141900	Os01t0141900-01	755	47	67	0		1	37657430	-	AGACT	DRACH	CDS	protein_coding	Os01g0869000	Os01t0869000-01	1600	310	485	0.121009		1	1236656	+	TGACT	DRACH	3'UTR	protein_coding	Os01g0121800	Os01t0121800-01	1704	819	169	0.585044
1	2266501	-	GTAGC	others	3'UTR	protein_coding	Os01g0142100	Os01t0142100-01	1834	403	104	0.150516		1	38961494	-	GAACA	DRACH	3'UTR	protein_coding	Os01g0896500(OsStr10)	Os01t0896500-01	2153	392	620	0.457899		1	1418939	+	TGACC	DRACH	3'UTR	protein_coding	Os01g0125800(AIP1)	Os01t0125800-01	2197	542	717	0.820393
1	2266667	-	TAACT	DRACH	CDS	protein_coding	Os01g0142100	Os01t0142100-01	1668	237	119	0.0818879		1	39216269	+	AGATT	-GAU-	3'UTR	protein_coding	Os01g0900800(OsbHLH109)	Os01t0900800-01	1352	126	1558	0.116434		1	1504034	-	AGATT	-GAU-	Intergenic	NA	NA	NA	NA	NA	314	0.292742
1	2358000	-	GAATT	others	3'UTR	protein_coding	Os01g0143300	Os01t0143300-01	946	244	413	0.0536648		1	39272252	-	AGATA	-GAU-	CDS	protein_coding	Os01g0901900	Os01t0901900-01	1093	-22	292	0.189372		1	1504307	-	AGACA	DRACH	CDS	protein_coding	Os01g0127300(OsABCI4)	Os01t0127300-01	1425	268	556	0.647416
1	2379019	-	AAATT	others	IncompleteTranscript	protein_coding	Os01g0144000	Os01t0144000-01	1204	335	347	0.12952		1	39362322	-	AGATG	-GAU-	CDS	protein_coding	Os01g0904200	Os01t0904200-01	425	-41	711	0.123798		1	1571675	-	GGACT	DRACH	3'UTR	protein_coding	Os01g0128400	Os01t0128400-01	2092	503	3981	0.581941
1	2380709	-	TGAGT	others	IncompleteTranscript	protein_coding	Os01g0144000	Os01t0144000-01	504	60	457	0.116657		1	40401702	+	AGACC	DRACH	CDS	protein_coding	Os01g0923600(CAMTA)	Os01t0923600-02	1938	56	624	0.122985		1	1571725	-	AGACT	DRACH	3'UTR	protein_coding	Os01g0128400	Os01t0128400-01	2042	453	1930	0.275476
1	2407988	+	CTACT	others	3'UTR	protein_coding	Os01g0144700	Os01t0144700-01	541	320	354	0.274906		1	41236699	-	GGACC	DRACH	3'UTR	protein_coding	Os01g0939400	Os01t0939400-01	581	126	319	0.1803		1	1573407	-	AGACG	-RAC-	CDS	protein_coding	Os01g0128400	Os01t0128400-01	1082	-31	3624	0.179832
1	2583082	-	AGACC	DRACH	CDS	protein_coding	Os01g0147700	Os01t0147700-01	494	-716	298	0.0626853		1	41897492	-	GTACG	others	CDS	protein_coding	Os01g0951500	Os01t0951500-01	840	-982	406	1		1	1573489	-	CAAGG	others	CDS	protein_coding	Os01g0128400	Os01t0128400-01	1000	8	4523	1
1	2610312	+	AGATG	-GAU-	IncompleteTranscript	protein_coding	Os01g0148050	Os01t0148050-01	2492	10	820	0.0708983		1	42007023	-	AAACG	-RAC-	3'UTR	protein_coding	Os01g0953600	Os01t0953600-02	826	443	564	0.358452		1	1605480	+	AGACC	DRACH	3'UTR	protein_coding	Os01g0128800(OsNTMC2T3)	Os01t0128800-01	3068	277	309	0.534877
1	2610362	+	TTACT	others	IncompleteTranscript	protein_coding	Os01g0148050	Os01t0148050-01	2542	-44	993	0.150525		1	42255099	+	AGACA	DRACH	3'UTR	protein_coding	Os01g0958500	Os01t0958500-01	2096	962	63	0.930816		1	1685200	-	AGACA	DRACH	Intergenic	NA	NA	NA	NA	NA	1067	0.480902
1	2614396	-	TGACG	-RAC-	3'UTR	protein_coding	Os01g0148100	Os01t0148100-01	1859	56	159	0.111569		1	42255215	+	GTACA	others	3'UTR	protein_coding	Os01g0958500	Os01t0958500-01	2212	1078	206	1		1	1685283	-	TGAGA	others	Intergenic	NA	NA	NA	NA	NA	2173	0.341208
1	2636780	+	AAATC	others	CDS	protein_coding	Os01g0148400	Os01t0148400-01	1425	-349	72	0.189057		1	42587405	-	TGACG	-RAC-	3'UTR	protein_coding	Os01g0965900	Os01t0965900-01	917	456	302	0.345157		1	1748007	+	CGACA	-RAC-	IncompleteTranscript	protein_coding	Os01g0131600(OsAP2)	Os01t0131600-02	835	-537	6611	0.154563
1	2746274	+	TAAGC	others	CDS	protein_coding	Os01g0150800	Os01t0150800-01	691	-17	111	0.252779		1	42587426	-	AGATT	-GAU-	3'UTR	protein_coding	Os01g0965900	Os01t0965900-01	896	435	329	0.339105		1	1757365	+	AGACT	DRACH	CDS	protein_coding	Os01g0131800	Os01t0131800-01	511	112	873	0.455973
1	2766344	+	AAACT	DRACH	5'UTR	protein_coding	Os01g0151100	Os01t0151100-01	247	100	428	0.0926644		1	42587440	-	GGACT	DRACH	3'UTR	protein_coding	Os01g0965900	Os01t0965900-01	882	421	368	0.339021		1	1757416	+	AGACT	DRACH	3'UTR	protein_coding	Os01g0131800	Os01t0131800-01	562	163	464	0.877507
1	2767486	+	AGATT	-GAU-	CDS	protein_coding	Os01g0151100	Os01t0151100-01	1389	1242	379	0.0577615		1	42812109	+	CGAGA	others	CDS	protein_coding	Os01g0970400(p26)	Os01t0970400-01	143	-192	436	0.142703		1	1757458	+	TGACG	-RAC-	3'UTR	protein_coding	Os01g0131800	Os01t0131800-01	604	205	223	0.864745
1	2793114	+	AGATG	-GAU-	CDS	protein_coding	Os01g0151600	Os01t0151600-01	396	-3	357	0.0842404		1	42824387	-	AGACA	DRACH	IncompleteTranscript	protein_coding	Os01g0970600(OsRH58)	Os01t0970600-01	485	15	621	0.21226		1	1843976	+	AGACT	DRACH	Intergenic	NA	NA	NA	NA	NA	767	0.147554
1	2847883	-	TGAGA	others	CDS	protein_coding	Os01g0152950	Os01t0152950-00	967	-329	324	0.028292		10	2186509	+	AGACT	DRACH	CDS	protein_coding	Os10g0135300(OsFbox522)	Os10t0135300-01	1218	-262	118	0.220062		1	2074813	-	AGACC	DRACH	3'UTR	protein_coding	Os01g0138900	Os01t0138900-01	1686	287	590	0.633526
1	2878968	+	AGATT	-GAU-	IncompleteTranscript	protein_coding	Os01g0153400	Os01t0153400-01	328	33	124	0.0549264		10	6133623	+	GAACT	DRACH	Intergenic	NA	NA	NA	NA	NA	311	0.414682		1	2074887	-	GGATA	GGAU-	3'UTR	protein_coding	Os01g0138900	Os01t0138900-01	1612	213	1545	0.221643
1	2882514	+	AAAGT	others	IncompleteTranscript	protein_coding	Os01g0153400	Os01t0153400-01	1322	333	112	0.339894		10	6301654	+	AAACC	DRACH	IncompleteTranscript	protein_coding	Os10g0190900	Os10t0190900-01	1410	214	69	1		1	2074955	-	TGACC	DRACH	3'UTR	protein_coding	Os01g0138900	Os01t0138900-01	1544	145	1992	0.426606
1	2971295	-	GAACT	DRACH	IncompleteTranscript	protein_coding	Os01g0155400	Os01t0155400-01	1413	431	169	0.243329		10	11416241	+	AGAGT	others	CDS	protein_coding	Os10g0365800	Os10t0365800-01	1827	-80	292	0.263722		1	2075063	-	AGACA	DRACH	3'UTR	protein_coding	Os01g0138900	Os01t0138900-01	1436	37	3241	0.258555
1	2973724	-	AGACA	DRACH	IncompleteTranscript	protein_coding	Os01g0155400	Os01t0155400-01	705	23	144	0.0776666		10	11673358	-	AAACG	-RAC-	CDS	protein_coding	Os10g0370500	Os10t0370500-01	124	-111	8101	0.12088		1	2075402	-	AGACA	DRACH	CDS	protein_coding	Os01g0138900	Os01t0138900-01	1385	-13	3461	0.245627
1	2976932	-	AGACC	DRACH	IncompleteTranscript	protein_coding	Os01g0155400	Os01t0155400-01	78	-43	40	0.106471		10	15915464	+	GGAGT	others	CDS	protein_coding	Os10g0442600(OsCDC48E)	Os10t0442600-01	416	97	2106	0.111321		1	2138481	+	GGATC	GGAU-	CDS	protein_coding	Os01g0140500(RPL24b)	Os01t0140500-01	441	194	5892	0.156019
1	3049559	+	AGAGC	others	CDS	protein_coding	Os01g0158000	Os01t0158000-01	637	5	276	0.0381034		10	16237311	+	AGACT	DRACH	CDS	protein_coding	Os10g0447900(SIET5)	Os10t0447900-01	1614	63	3455	0.112627		1	2138524	+	GGATT	GGAU-	3'UTR	protein_coding	Os01g0140500(RPL24b)	Os01t0140500-01	484	237	3241	0.515975
1	3052314	-	GGATT	GGAU-	3'UTR	protein_coding	Os01g0158100	Os01t0158100-01	838	-73	107	0.086321		10	16693436	+	AAACT	DRACH	3'UTR	protein_coding	Os10g0456500	Os10t0456500-02	2844	229	401	0.33197		1	2215686	-	ATACT	others	3'UTR	protein_coding	Os01g0141100(OsSKD1)	Os01t0141100-01	1729	362	1413	0.969363
1	3087794	-	AGACT	DRACH	CDS	protein_coding	Os01g0158900	Os01t0158900-01	1783	77	157	0.0438932		10	17204130	-	AGACC	DRACH	CDS	protein_coding	Os10g0466300(OsWD40-178)	Os10t0466300-01	1636	-24	1197	0.116704		1	2215752	-	CAACT	-RAC-	3'UTR	protein_coding	Os01g0141100(OsSKD1)	Os01t0141100-01	1663	296	4281	0.812787
1	3090306	-	AGACT	DRACH	CDS	protein_coding	Os01g0158900	Os01t0158900-01	582	-707	58	0.0970503		10	17775452	-	AGACA	DRACH	IncompleteTranscript	protein_coding	Os10g0476900	Os10t0476900-01	1469	-785	212	0.293578		1	2215831	-	AGATT	-GAU-	3'UTR	protein_coding	Os01g0141100(OsSKD1)	Os01t0141100-01	1584	217	3717	0.178396
1	3102792	-	GGACA	DRACH	5'UTR	protein_coding	Os01g0159300	Os01t0159300-01	255	7	126	0.0753651		10	18311964	-	TGACT	DRACH	3'UTR	protein_coding	Os10g0484700	Os10t0484700-01	1417	384	41	0.640175		1	2215839	-	GGATT	GGAU-	3'UTR	protein_coding	Os01g0141100(OsSKD1)	Os01t0141100-01	1576	209	2751	0.305793
1	3324659	+	AGACT	DRACH	CDS	protein_coding	Os01g0164400	Os01t0164400-01	425	-89	184	0.0307152		10	18803802	-	AAAGG	others	CDS	protein_coding	Os10g0494800(OsKTN80a)	Os10t0494800-01	154	-40	207	0.982352		1	2215866	-	TGACT	DRACH	3'UTR	protein_coding	Os01g0141100(OsSKD1)	Os01t0141100-01	1549	182	1310	0.725056
1	3333473	-	AGATG	-GAU-	CDS	protein_coding	Os01g0164600(OsPP2C01)	Os01t0164600-01	921	8	29	0.0947278		10	19203278	-	AAAGA	others	CDS	protein_coding	Os10g0503200	Os10t0503200-01	1202	92	366	0.760598		1	2265924	+	GGACC	DRACH	3'UTR	protein_coding	Os01g0141900	Os01t0141900-01	2250	441	443	0.979993
1	3333794	-	AAAGC	others	CDS	protein_coding	Os01g0164600(OsPP2C01)	Os01t0164600-01	785	4	112	0.121631		10	20284926	+	AAACA	DRACH	3'UTR	protein_coding	Os10g0522900	Os10t0522900-01	1353	404	115	0.895103		1	2266099	+	TGACA	DRACH	3'UTR	protein_coding	Os01g0141900	Os01t0141900-01	2425	616	364	0.694603
1	3335978	-	ATAGA	others	5'UTR	protein_coding	Os01g0164600(OsPP2C01)	Os01t0164600-01	58	-135	101	0		10	20412225	-	AAACC	DRACH	3'UTR	protein_coding	Os10g0525000(OsCYP704A5)	Os10t0525000-01	1754	276	914	0.325869		1	2266536	-	AGATT	-GAU-	3'UTR	protein_coding	Os01g0142100	Os01t0142100-01	1799	368	941	0.409463
1	3340227	+	AGATG	-GAU-	3'UTR	protein_coding	Os01g0164700	Os01t0164700-01	1554	-30	200	0.122857		10	20759912	+	TAACT	DRACH	3'UTR	protein_coding	Os10g0533600(OsMPK6)	Os10t0533600-01	1526	219	449	0.616045		1	2296846	+	AGACG	-RAC-	CDS	protein_coding	Os01g0142800(OsNPF8.1)	Os01t0142800-01	823	288	2542	0.165752
1	3358179	+	AGAGT	others	CDS	protein_coding	Os01g0165000(DREB2A)	Os01t0165000-02	1103	734	143	0.0964609		10	21112273	-	AGACA	DRACH	IncompleteTranscript	protein_coding	Os10g0541000(OsMLO4)	Os10t0541000-01	700	-16	372	0.245997		1	2357908	-	GGATG	GGAU-	3'UTR	protein_coding	Os01g0143300	Os01t0143300-01	1038	336	684	0.511459
1	3389200	-	TGAGA	others	CDS	protein_coding	Os01g0165800(Os_F0651)	Os01t0165800-01	1216	-21	33	0		10	22128772	-	AGACA	DRACH	CDS	protein_coding	Os10g0561400(OsMYBS3)	Os10t0561400-01	1160	425	804	0.240893		1	2358007	-	GGACC	DRACH	3'UTR	protein_coding	Os01g0143300	Os01t0143300-01	939	237	1066	0.872567
1	3425241	+	AGATG	-GAU-	3'UTR	protein_coding	Os01g0166700	Os01t0166700-01	1041	219	141	0.0965893		10	22261846	-	ATAGC	others	IncompleteTranscript	protein_coding	Os10g0563800	Os10t0563800-00	118	-258	362	0.922283		1	2374693	-	GGATT	GGAU-	3'UTR	protein_coding	Os01g0143800	Os01t0143800-01	950	230	2388	0.659016
1	3425390	+	TGATC	-GAU-	3'UTR	protein_coding	Os01g0166700	Os01t0166700-01	1190	368	250	0.10024		10	22775082	-	TGACC	DRACH	3'UTR	protein_coding	Os10g0573700	Os10t0573700-01	1106	591	1761	0.160049		1	2378892	-	GAACC	DRACH	IncompleteTranscript	protein_coding	Os01g0144000	Os01t0144000-01	1331	462	759	1
1	3425857	-	AGATG	-GAU-	3'UTR	protein_coding	Os01g0166800	Os01t0166800-01	1965	208	70	0.0378972		10	22928308	-	AGACA	DRACH	3'UTR	protein_coding	Os10g0575800	Os10t0575800-01	2835	53	183	0.44014		1	2378947	-	GAACT	DRACH	IncompleteTranscript	protein_coding	Os01g0144000	Os01t0144000-01	1276	407	836	0.573458
1	3426925	-	AGAAA	others	CDS	protein_coding	Os01g0166800	Os01t0166800-01	1307	-20	84	0.0186636		11	93292	+	GGACA	DRACH	CDS	protein_coding	Os11g0102200	Os11t0102200-00	2702	-50	1355	0.12916		1	2388540	+	AGACA	DRACH	3'UTR	protein_coding	Os01g0144200	Os01t0144200-01	999	329	103	0.992042
1	3481221	-	GAACT	DRACH	CDS	protein_coding	Os01g0168100	Os01t0168100-01	384	117	764	0.0363202		11	259377	-	AGACC	DRACH	CDS	protein_coding	Os11g0105750	Os11t0105750-01	1239	210	652	0.130151		1	2405793	+	TAACC	DRACH	3'UTR	protein_coding	Os01g0144600	Os01t0144600-01	832	358	508	0.889243
1	3496448	-	CCACC	others	CDS	protein_coding	Os01g0168300	Os01t0168300-01	112	-472	57	1		11	1341804	-	CTAGT	others	IncompleteTranscript	protein_coding	Os11g0129000	Os11t0129000-00	1278	32	101	1		1	2405931	+	TGACA	DRACH	3'UTR	protein_coding	Os01g0144600	Os01t0144600-01	970	496	273	0.534049
1	3503748	+	TGACA	DRACH	CDS	protein_coding	Os01g0168400	Os01t0168400-01	1270	-17	520	0.0395244		11	1659104	-	AGACC	DRACH	CDS	protein_coding	Os11g0135900(OsZIFL7)	Os11t0135900-01	1583	7	615	0.133854		1	2407924	+	AGACA	DRACH	3'UTR	protein_coding	Os01g0144700	Os01t0144700-01	477	256	761	0.986004
1	3504742	+	TGAGT	others	3'UTR	protein_coding	Os01g0168400	Os01t0168400-01	1895	425	121	0.0200535		11	1872243	-	AGACT	DRACH	Intergenic	NA	NA	NA	NA	NA	217	0.157409		1	2438179	+	AGACT	DRACH	3'UTR	protein_coding	Os01g0145200	Os01t0145200-01	527	145	392	0.355143
1	3505956	+	TGATT	-GAU-	Intronic	protein_coding	Os01g0168500(OsATG18b)	Os01t0168500-01	NA	NA	88	0.0174222		11	2132061	-	AAACA	DRACH	3'UTR	protein_coding	Os11g0147000	Os11t0147000-01	2460	321	114	0.907113		1	2438284	+	GGACT	DRACH	3'UTR	protein_coding	Os01g0145200	Os01t0145200-01	632	250	161	0.34455
1	3559854	-	TGATG	-GAU-	3'UTR	protein_coding	Os01g0169500	Os01t0169500-01	5688	449	308	0.142906		11	2206569	-	AGACC	DRACH	Intronic	protein_coding	Os11g0147800	Os11t0147800-01	NA	NA	500	0.147917		1	2456082	+	AGACT	DRACH	CDS	protein_coding	Os01g0145600	Os01t0145600-01	485	151	218	0.520139
1	3565403	-	GGACA	DRACH	CDS	protein_coding	Os01g0169500	Os01t0169500-01	3137	-40	224	0.0566497		11	4378671	+	AGACT	DRACH	CDS	protein_coding	Os11g0186200(OsALDH3H2)	Os11t0186200-01	939	61	1669	0.119525		1	2565100	+	AGACA	DRACH	3'UTR	protein_coding	Os01g0147200(IWS1)	Os01t0147200-01	1909	312	924	0.95357
1	3571712	-	TTAGA	others	CDS	protein_coding	Os01g0169500	Os01t0169500-01	1287	-108	208	0		11	4379973	+	AGAAG	others	Intergenic	NA	NA	NA	NA	NA	494	0.204084		1	2565266	+	TGACC	DRACH	3'UTR	protein_coding	Os01g0147200(IWS1)	Os01t0147200-01	2075	478	564	0.359547
1	3572467	-	GGACC	DRACH	CDS	protein_coding	Os01g0169500	Os01t0169500-01	1004	136	211	0.092673		11	6065358	-	GGATT	GGAU-	IncompleteTranscript	protein_coding	Os11g0216100	Os11t0216100-01	999	587	255	0.275319		1	2565280	+	AGACT	DRACH	3'UTR	protein_coding	Os01g0147200(IWS1)	Os01t0147200-01	2089	492	354	0.801477
1	3582092	-	AGACA	DRACH	Intergenic	NA	NA	NA	NA	NA	226	0.164305		11	6442798	+	AGACA	DRACH	IncompleteTranscript	protein_coding	Os11g0223201	Os11t0223201-01	1961	-517	148	0.29676		1	2565287	+	AGACA	DRACH	3'UTR	protein_coding	Os01g0147200(IWS1)	Os01t0147200-01	2096	499	322	0.987692
1	3696271	-	AGATG	-GAU-	3'UTR	protein_coding	Os01g0171800	Os01t0171800-01	1460	229	152	0.0362918		11	8447625	-	GAACT	DRACH	Intergenic	NA	NA	NA	NA	NA	64	0.89256		1	2579592	-	AGACA	DRACH	3'UTR	protein_coding	Os01g0147700	Os01t0147700-01	2527	552	266	1
1	3697747	-	AGACA	DRACH	CDS	protein_coding	Os01g0171800	Os01t0171800-01	935	0	141	0.131677		11	10134344	+	CGAGA	others	CDS	protein_coding	Os11g0283500	Os11t0283500-01	397	-7	353	0.226613		1	2589832	-	AGATT	-GAU-	Intergenic	NA	NA	NA	NA	NA	3047	0.237771
1	3713937	-	GCACT	others	3'UTR	protein_coding	Os01g0172200(OsRH14)	Os01t0172200-01	2666	307	622	0.223608		11	11361890	-	GGATT	GGAU-	3'UTR	protein_coding	Os11g0302700(RecA)	Os11t0302700-01	1675	612	37	0.688145		1	2589897	-	ATACT	others	3'UTR	protein_coding	Os01g0147900(OsTPI1)	Os01t0147900-01	990	224	10819	0.926078
1	3716266	-	AAAGG	others	CDS	protein_coding	Os01g0172200(OsRH14)	Os01t0172200-01	1243	23	218	0		11	13999544	+	AGATG	-GAU-	CDS	protein_coding	Os11g0433200	Os11t0433200-01	585	-30	509	0.170463		1	2589901	-	GAACA	DRACH	3'UTR	protein_coding	Os01g0147900(OsTPI1)	Os01t0147900-01	986	220	11441	0.492515
1	3717550	-	AGAAC	others	CDS	protein_coding	Os01g0172200(OsRH14)	Os01t0172200-01	569	33	520	0.0619059		11	18937342	-	GGATG	GGAU-	3'UTR	protein_coding	Os11g0523800(OsARF1)	Os11t0523800-01	2136	-358	1387	0.121495		1	2603749	+	AGACC	DRACH	Intergenic	NA	NA	NA	NA	NA	1409	0.217863
1	3727013	-	TGAGG	others	CDS	protein_coding	Os01g0172400(OsPLDalpha1)	Os01t0172400-03	999	778	982	0.0278383		11	19584602	+	AGACT	DRACH	CDS	protein_coding	Os11g0537300	Os11t0537300-01	390	12	583	0.117168		1	2606796	+	AGACA	DRACH	IncompleteTranscript	protein_coding	Os01g0148050	Os01t0148050-01	731	300	1250	0.274672
1	3811064	-	AGATG	-GAU-	Intergenic	NA	NA	NA	NA	NA	357	0.0801369		11	20099548	-	GAAGA	others	CDS	protein_coding	Os11g0545600(MRG702)	Os11t0545600-01	890	-64	1133	0.442174		1	2611614	+	AGACA	DRACH	IncompleteTranscript	protein_coding	Os01g0148050	Os01t0148050-01	2846	45	1708	0.259453
1	3845222	+	GAAGA	others	3'UTR	protein_coding	Os01g0174900(OsGRX1)	Os01t0174900-01	681	70	388	0.113607		11	20432161	+	AGATG	-GAU-	IncompleteTranscript	protein_coding	Os11g0549700	Os11t0549700-01	1777	529	67	0.438419		1	2612606	+	TGACT	DRACH	IncompleteTranscript	protein_coding	Os01g0148050	Os01t0148050-01	3094	100	511	0.986359
1	3987975	+	AGACA	DRACH	CDS	protein_coding	Os01g0177200	Os01t0177200-01	636	121	126	0		11	22267587	-	AAACT	DRACH	3'UTR	protein_coding	Os11g0587500	Os11t0587500-01	1630	144	315	0.643884		1	2612682	+	AAACA	DRACH	IncompleteTranscript	protein_coding	Os01g0148050	Os01t0148050-01	3170	176	1056	0.798462
1	3989397	+	AGAAA	others	CDS	protein_coding	Os01g0177200	Os01t0177200-01	1014	-66	164	0.0466873		11	22269431	-	AGACC	DRACH	CDS	protein_coding	Os11g0587500	Os11t0587500-01	616	-119	200	0.188361		1	2613723	-	GGACA	DRACH	3'UTR	protein_coding	Os01g0148100	Os01t0148100-01	2213	281	123	1
1	3990334	+	GGACA	DRACH	CDS	protein_coding	Os01g0177200	Os01t0177200-01	1217	1	305	0.0104706		11	22523472	-	AGACC	DRACH	Intergenic	NA	NA	NA	NA	NA	68	0.846549		1	2613845	-	TGACT	DRACH	3'UTR	protein_coding	Os01g0148100	Os01t0148100-01	2091	159	117	0.89327
1	4054836	-	TGATG	-GAU-	CDS	protein_coding	Os01g0178000	Os01t0178000-01	507	31	629	0.0766152		11	22523687	-	TGACA	DRACH	CDS	protein_coding	Os11g0592400	Os11t0592400-00	2661	360	217	0.213251		1	2637642	+	AGACA	DRACH	3'UTR	protein_coding	Os01g0148400	Os01t0148400-01	2094	206	614	1
1	4057453	-	CGAGA	others	5'UTR	protein_coding	Os01g0178000	Os01t0178000-01	119	-11	67	0.0668087		11	22662191	+	TGACC	DRACH	3'UTR	protein_coding	Os11g0595200	Os11t0595200-01	1115	334	1044	0.187412		1	2637717	+	TGACA	DRACH	3'UTR	protein_coding	Os01g0148400	Os01t0148400-01	2169	281	668	0.662234
1	4059566	+	AGACC	DRACH	5'UTR	protein_coding	Os01g0178100	Os01t0178100-01	57	-312	82	0.0685667		11	23072285	+	AAACC	DRACH	3'UTR	protein_coding	Os11g0600700	Os11t0600700-01	1274	296	584	0.634841		1	2641055	-	GGACT	DRACH	3'UTR	protein_coding	Os01g0148500	Os01t0148500-01	1485	226	262	0.903227
1	4059618	+	AAACG	-RAC-	CDS	protein_coding	Os01g0178100	Os01t0178100-01	109	-260	216	0.0639979		11	23233811	+	GTAGC	others	3'UTR	protein_coding	Os11g0603200(OsABCF6)	Os11t0603200-01	2329	248	804	0.825726		1	2655437	+	TGACT	DRACH	3'UTR	protein_coding	Os01g0148700	Os01t0148700-01	1351	154	383	0.49436
1	4066191	+	GTATG	others	Intergenic	NA	NA	NA	NA	NA	72	0		11	23294391	+	ATACC	others	3'UTR	protein_coding	Os11g0604600	Os11t0604600-01	1317	271	247	1		1	2655535	+	GGATC	GGAU-	3'UTR	protein_coding	Os01g0148700	Os01t0148700-01	1449	252	302	0.593959
1	4075666	-	GGACA	DRACH	CDS	protein_coding	Os01g0178500(OsIAA1)	Os01t0178500-02	597	-42	735	0.0779865		11	24172566	-	AGATG	-GAU-	CDS	protein_coding	Os11g0620100	Os11t0620100-01	859	2	2349	0.113902		1	2693390	-	AGACT	DRACH	3'UTR	protein_coding	Os01g0149800(OsMT2a)	Os01t0149800-01	495	244	11982	0.197781
1	4118457	+	AAACG	-RAC-	CDS	protein_coding	Os01g0179200	Os01t0179200-01	417	-1	287	0.0626063		11	26310167	+	GGACA	DRACH	3'UTR	protein_coding	Os11g0657100	Os11t0657100-01	1366	145	364	0.240577		1	2693397	-	AGACC	DRACH	3'UTR	protein_coding	Os01g0149800(OsMT2a)	Os01t0149800-01	488	237	13111	0.185355
1	4122043	+	TGATG	-GAU-	CDS	protein_coding	Os01g0179200	Os01t0179200-01	1159	121	536	0.0896969		11	28934955	-	AGATG	-GAU-	CDS	protein_coding	Os11g0707000(OsRcaII)	Os11t0707000-02	780	190	38936	0.106452		1	2694953	-	AAACT	DRACH	CDS	protein_coding	Os01g0149800(OsMT2a)	Os01t0149800-01	127	-45	27400	0.344111
1	4144991	+	AGACA	DRACH	CDS	protein_coding	Os01g0179500	Os01t0179500-01	274	-519	161	0.0232345		11	28987870	+	CGAGA	others	CDS	protein_coding	Os11g0708500(OsPDX1.3c)	Os11t0708500-01	425	-834	183	0.194146		1	2707694	-	TGACT	DRACH	IncompleteTranscript	protein_coding	Os01g0150000(CER10)	Os01t0150000-01	3429	290	875	0.55554
1	4160672	-	AGACC	DRACH	Intergenic	NA	NA	NA	NA	NA	22	0.128835		12	170450	-	AGACG	-RAC-	Intergenic	NA	NA	NA	NA	NA	212	0.185275		1	2707770	-	GAACT	DRACH	3'UTR	protein_coding	Os01g0150000(CER10)	Os01t0150000-02	1143	214	4133	0.224253
1	4162815	-	GAAGA	others	CDS	protein_coding	Os01g0179700(OsRab1C1)	Os01t0179700-01	280	-19	372	0.236585		12	276972	-	TGACA	DRACH	CDS	protein_coding	Os12g0105300	Os12t0105300-01	1395	358	729	0.250197		1	2708770	-	AAATC	others	CDS	protein_coding	Os01g0150000(CER10)	Os01t0150000-02	229	55	5491	0.777097
1	4208653	-	TTAGC	others	3'UTR	protein_coding	Os01g0180300	Os01t0180300-01	2617	1934	296	0.0617215		12	302455	-	AGATG	-GAU-	3'UTR	protein_coding	Os12g0105700	Os12t0105700-01	1692	98	393	0.159619		1	2720951	+	GGACA	DRACH	3'UTR	protein_coding	Os01g0150200	Os01t0150200-01	1037	173	1348	0.577532
1	4255226	+	GGATG	GGAU-	CDS	protein_coding	Os01g0180800	Os01t0180800-01	954	-427	399	0.0760276		12	834365	-	GGACT	DRACH	Intergenic	NA	NA	NA	NA	NA	525	0.143275		1	2721023	+	AGATT	-GAU-	3'UTR	protein_coding	Os01g0150200	Os01t0150200-01	1109	245	1332	0.234442
1	4258188	+	AGATG	-GAU-	CDS	protein_coding	Os01g0180800	Os01t0180800-01	2196	-55	136	0.0801641		12	1156800	+	AGACA	DRACH	CDS	protein_coding	Os12g0124000	Os12t0124000-01	166	-288	1256	0.224089		1	2774079	+	GGAGT	others	3'UTR	protein_coding	Os01g0151200	Os01t0151200-01	1908	333	1633	0.32241
1	4332765	-	CTACA	others	Intronic	protein_coding	Os01g0182600(GI)	Os01t0182600-03	NA	NA	87	0		12	1500725	-	TGACA	DRACH	IncompleteTranscript	protein_coding	Os12g0131100	Os12t0131100-01	898	18	842	0.121907		1	2795802	+	GAACT	DRACH	3'UTR	protein_coding	Os01g0151600	Os01t0151600-01	1584	644	253	0.859761
1	4397118	+	GTAGC	others	3'UTR	protein_coding	Os01g0183000	Os01t0183000-01	1265	225	361	0.128937		12	2601019	-	GGACA	DRACH	3'UTR	protein_coding	Os12g0152750	Os12t0152750-00	1008	-23	30	0.979298		1	2876994	+	GAAGG	others	Intergenic	NA	NA	NA	NA	NA	582	0.963411
1	4401724	+	GTAGG	others	CDS	protein_coding	Os01g0183100(OsWD40-5)	Os01t0183100-01	1832	1011	134	0.157788		12	3236626	-	AGATA	-GAU-	CDS	protein_coding	Os12g0163800(OsACTPK6)	Os12t0163800-01	1751	-40	532	0.154313		1	2882264	+	AGACT	DRACH	IncompleteTranscript	protein_coding	Os01g0153400	Os01t0153400-01	1072	83	1185	0.174092
1	4401904	+	GAATC	others	3'UTR	protein_coding	Os01g0183100(OsWD40-5)	Os01t0183100-01	2012	1191	111	0.412028		12	4503915	+	GGACT	DRACH	Intergenic	NA	NA	NA	NA	NA	1454	0.123126		1	2882472	+	TGACC	DRACH	IncompleteTranscript	protein_coding	Os01g0153400	Os01t0153400-01	1280	291	867	0.387809
1	4446036	+	TGATG	-GAU-	CDS	protein_coding	Os01g0184000	Os01t0184000-02	650	-15	124	0.126862		12	5510026	-	TGACA	DRACH	CDS	protein_coding	Os12g0205500	Os12t0205500-01	1773	618	62	0.59956		1	2986396	-	AGACC	DRACH	3'UTR	protein_coding	Os01g0155600	Os01t0155600-01	1309	590	767	0.770843
1	4446724	+	AGATT	-GAU-	CDS	protein_coding	Os01g0184000	Os01t0184000-02	683	17	136	0.0907682		12	5767812	+	GGACT	DRACH	CDS	protein_coding	Os12g0210400	Os12t0210400-01	650	-59	1252	0.117501		1	2986417	-	TGACG	-RAC-	3'UTR	protein_coding	Os01g0155600	Os01t0155600-01	1288	569	839	0.394543
1	4449118	-	GGATG	GGAU-	3'UTR	protein_coding	Os01g0184100(OsHsp18.0)	Os01t0184100-01	759	-48	142	0.112894		12	8829761	-	CAACA	-RAC-	3'UTR	protein_coding	Os12g0257000(CBP1)	Os12t0257000-01	1719	226	590	0.505851		1	2986449	-	GGATT	GGAU-	3'UTR	protein_coding	Os01g0155600	Os01t0155600-01	1256	537	797	0.448348
1	4502756	+	AGATG	-GAU-	CDS	protein_coding	Os01g0184900(BIP104)	Os01t0184900-01	1535	32	261	0.0940366		12	12472053	-	GGACA	DRACH	IncompleteTranscript	protein_coding	Os12g0410200	Os12t0410200-01	776	-38	312	0.370782		1	2986459	-	GAACC	DRACH	3'UTR	protein_coding	Os01g0155600	Os01t0155600-01	1246	527	782	0.81072
1	4515700	-	AGACG	-RAC-	CDS	protein_coding	Os01g0185200	Os01t0185200-03	1937	-22	890	0.0623818		12	15333486	-	AGACG	-RAC-	CDS	protein_coding	Os12g0448900(PIOX)	Os12t0448900-01	1004	22	389	0.249673		1	3046980	+	GGACA	DRACH	3'UTR	protein_coding	Os01g0157900	Os01t0157900-01	985	372	954	1
1	4531614	+	TGACA	DRACH	Intronic	protein_coding	Os01g0185300(OsAT9)	Os01t0185300-01	NA	NA	103	0.059094		12	17924673	-	AAACT	DRACH	3'UTR	protein_coding	Os12g0485000	Os12t0485000-02	1594	310	239	0.622773		1	3047047	+	GGACC	DRACH	3'UTR	protein_coding	Os01g0157900	Os01t0157900-01	1052	439	1760	0.465014
1	4538418	+	AAACT	DRACH	IncompleteTranscript	protein_coding	Os01g0185400(OsWD40-6)	Os01t0185400-01	523	5	302	0.0795374		12	17927421	-	GAAGA	others	CDS	protein_coding	Os12g0485000	Os12t0485000-02	880	-36	207	0.95758		1	3047086	+	ATACT	others	3'UTR	protein_coding	Os01g0157900	Os01t0157900-01	1091	478	1339	0.980512
1	4545045	+	GAAGA	others	CDS	protein_coding	Os01g0185500	Os01t0185500-00	663	88	661	0		12	17964831	-	ATACT	others	3'UTR	protein_coding	Os12g0485500(OsISC8)	Os12t0485500-01	1097	555	438	1		1	3049297	+	GAACC	DRACH	CDS	protein_coding	Os01g0158000	Os01t0158000-01	573	44	639	0.927578
1	4631046	-	GAACA	DRACH	CDS	protein_coding	Os01g0186700	Os01t0186700-01	217	-21	185	0.284032		12	20061960	-	GGATT	GGAU-	CDS	protein_coding	Os12g0516300	Os12t0516300-03	447	307	70	0.428568		1	3057097	+	TGACT	DRACH	3'UTR	protein_coding	Os01g0158200(OsSCP1)	Os01t0158200-01	1648	319	445	0.627451
1	4679708	+	TGATG	-GAU-	CDS	protein_coding	Os01g0187400	Os01t0187400-01	2270	78	349	0.133509		12	20295043	+	AGACG	-RAC-	CDS	protein_coding	Os12g0520200(OsPAL03)	Os12t0520200-01	1995	1552	494	0.14133		1	3100458	-	AGACC	DRACH	3'UTR	protein_coding	Os01g0159300	Os01t0159300-01	1836	176	745	0.28917
1	4681711	+	AGATT	-GAU-	CDS	protein_coding	Os01g0187400	Os01t0187400-01	3094	-13	564	0.0627737		12	21596858	+	AGATA	-GAU-	IncompleteTranscript	protein_coding	Os12g0540200	Os12t0540200-01	1408	1073	43	0.416823		1	3108294	-	AAACC	DRACH	3'UTR	protein_coding	Os01g0159400	Os01t0159400-01	1801	502	464	0.759897
1	4683487	+	GGATC	GGAU-	CDS	protein_coding	Os01g0187400	Os01t0187400-01	3998	1	484	0.0869266		12	22429480	-	AAATA	others	3'UTR	protein_coding	Os12g0552500	Os12t0552500-01	798	334	1531	0.223316		1	3108352	-	GAACG	-RAC-	3'UTR	protein_coding	Os01g0159400	Os01t0159400-01	1743	444	552	0.739803
1	4735731	-	AGATT	-GAU-	3'UTR	protein_coding	Os01g0188200	Os01t0188200-01	1695	-693	68	0.120012		12	22658244	-	TAAGG	others	CDS	protein_coding	Os12g0556600	Os12t0556600-02	1142	-1	388	0.680772		1	3108530	-	AGACT	DRACH	3'UTR	protein_coding	Os01g0159400	Os01t0159400-01	1565	266	1325	0.196697
1	4761552	-	GAACT	DRACH	IncompleteTranscript	protein_coding	Os01g0188900	Os01t0188900-01	1598	91	198	0.140713		12	23407334	+	GGATT	GGAU-	3'UTR	protein_coding	Os12g0568800	Os12t0568800-02	1822	641	820	0.127983		1	3326999	+	GGACT	DRACH	3'UTR	protein_coding	Os01g0164400	Os01t0164400-01	918	173	727	0.5872
1	4776414	-	TGACA	DRACH	Intronic	protein_coding	Os01g0189100	Os01t0189100-01	NA	NA	303	0.0475344		12	23469990	-	TGACG	-RAC-	IncompleteTranscript	protein_coding	Os12g0570000(SPL11)	Os12t0570000-01	295	-64	1057	0.121814		1	3327012	+	AAACA	DRACH	3'UTR	protein_coding	Os01g0164400	Os01t0164400-01	931	186	742	0.720141
1	4778637	-	GAAGG	others	Intronic	protein_coding	Os01g0189100	Os01t0189100-01	NA	NA	223	0.114616		12	23935987	-	TGACT	DRACH	Intergenic	NA	NA	NA	NA	NA	65	0.701577		1	3343158	+	TGATA	-GAU-	3'UTR	protein_coding	Os01g0164700	Os01t0164700-01	2157	277	227	0.577211
1	4779103	-	CGACA	-RAC-	Intronic	protein_coding	Os01g0189100	Os01t0189100-01	NA	NA	99	0.0596416		2	18398	+	TAACT	DRACH	3'UTR	protein_coding	Os02g0100300(OsHSP40)	Os02t0100300-01	1454	271	369	0.517899		1	3422635	+	AGACA	DRACH	5'UTR	protein_coding	Os01g0166700	Os01t0166700-01	263	-22	708	0.363125
1	4797264	-	GAAGC	others	CDS	protein_coding	Os01g0189800	Os01t0189800-01	1191	-367	257	0.0428263		2	545434	+	AGATG	-GAU-	3'UTR	protein_coding	Os02g0109900	Os02t0109900-01	2120	-129	126	0.285842		1	3446972	-	GGACA	DRACH	3'UTR	protein_coding	Os01g0167500	Os01t0167500-01	1660	448	1383	1
1	4896624	+	ATACA	others	3'UTR	protein_coding	Os01g0191500	Os01t0191500-01	1758	163	525	0.455561		2	624417	+	GAAGC	others	Intergenic	NA	NA	NA	NA	NA	169	1		1	3447058	-	AGACA	DRACH	3'UTR	protein_coding	Os01g0167500	Os01t0167500-01	1574	362	2286	0.918371
1	4896786	+	AAATA	others	3'UTR	protein_coding	Os01g0191500	Os01t0191500-01	1920	325	645	0.0911056		2	1090644	-	AGATT	-GAU-	3'UTR	protein_coding	Os02g0121000	Os02t0121000-01	1723	242	511	0.178968		1	3447082	-	AGATG	-GAU-	3'UTR	protein_coding	Os01g0167500	Os01t0167500-01	1550	338	2990	0.133159
1	4905717	+	CGAGA	others	5'UTR	protein_coding	Os01g0191700(OsPFK01)	Os01t0191700-01	109	-279	435	0.0312311		2	1228606	-	AGACA	DRACH	CDS	protein_coding	Os02g0123500(OsM6PR1)	Os02t0123500-01	591	45	2376	0.118794		1	3447708	-	AGACA	DRACH	CDS	protein_coding	Os01g0167500	Os01t0167500-01	1047	108	5046	0.187631
1	4907390	+	TGACA	DRACH	CDS	protein_coding	Os01g0191700(OsPFK01)	Os01t0191700-01	807	-82	172	0.0360202		2	1291791	-	AGATG	-GAU-	Intergenic	NA	NA	NA	NA	NA	738	0.131649		1	3489526	-	TGACA	DRACH	3'UTR	protein_coding	Os01g0168200(OsTRXh7)	Os01t0168200-01	760	350	642	0.550224
1	4971790	-	CAACT	-RAC-	CDS	protein_coding	Os01g0192300(OsMYB1R1)	Os01t0192300-01	1150	263	112	0.101081		2	1456243	+	GAACT	DRACH	3'UTR	protein_coding	Os02g0128100	Os02t0128100-00	840	455	241	0.591029		1	3489584	-	AGACT	DRACH	3'UTR	protein_coding	Os01g0168200(OsTRXh7)	Os01t0168200-01	702	292	476	0.368422
1	5021499	-	TTAGC	others	3'UTR	protein_coding	Os01g0193600	Os01t0193600-01	1911	123	53	0		2	1744987	+	AGACG	-RAC-	Intergenic	NA	NA	NA	NA	NA	289	0.135893		1	3489610	-	AGACT	DRACH	3'UTR	protein_coding	Os01g0168200(OsTRXh7)	Os01t0168200-01	676	266	401	0.342087
1	5036114	+	AGACT	DRACH	IncompleteTranscript	protein_coding	Os01g0193900(OsALYL1)	Os01t0193900-01	1992	26	56	0.0491931		2	1958616	+	TAAGG	others	IncompleteTranscript	protein_coding	Os02g0137000	Os02t0137000-01	485	-28	513	0.901418		1	3493317	-	GGATT	GGAU-	Intergenic	NA	NA	NA	NA	NA	818	0.706613
1	5139624	-	AGAAG	others	CDS	protein_coding	Os01g0195500	Os01t0195500-01	608	-29	282	0.0319727		2	3727625	+	TGAGT	others	SpliceSite	protein_coding	Os02g0169300(OsPGK2)	Os02t0169300-01	NA	NA	137	0.660714		1	3504711	+	TGACC	DRACH	3'UTR	protein_coding	Os01g0168400	Os01t0168400-01	1864	394	466	0.842889
1	5139638	-	AAAGA	others	CDS	protein_coding	Os01g0195500	Os01t0195500-01	594	24	267	0.265816		2	4296324	-	AGATG	-GAU-	CDS	protein_coding	Os02g0177800	Os02t0177800-02	1022	27	554	0.149217		1	3507242	+	AAAGG	others	CDS	protein_coding	Os01g0168500(OsATG18b)	Os01t0168500-01	687	-237	1610	0.923922
1	5238267	+	AGATG	-GAU-	CDS	protein_coding	Os01g0197100(D2)	Os01t0197100-01	742	12	126	0.0657587		2	5373258	-	AGATG	-GAU-	IncompleteTranscript	protein_coding	Os02g0196300	Os02t0196300-01	2081	345	208	0.327361		1	3510280	+	TGACA	DRACH	3'UTR	protein_coding	Os01g0168500(OsATG18b)	Os01t0168500-01	1666	358	246	0.800226
1	5244114	+	CGAGT	others	3'UTR	protein_coding	Os01g0197100(D2)	Os01t0197100-02	940	199	182	0.067231		2	5376237	-	AGACC	DRACH	IncompleteTranscript	protein_coding	Os02g0196300	Os02t0196300-01	1215	-36	437	0.121403		1	3559801	-	GGACC	DRACH	3'UTR	protein_coding	Os01g0169500	Os01t0169500-02	3440	502	294	0.966777
1	5247442	-	AAACA	DRACH	3'UTR	protein_coding	Os01g0197200(OsRH20)	Os01t0197200-01	1817	169	225	0.0318065		2	5931690	-	GAACC	DRACH	CDS	protein_coding	Os02g0205500	Os02t0205500-01	775	-648	583	0.986614		1	3591886	-	TGACG	-RAC-	3'UTR	protein_coding	Os01g0169900	Os01t0169900-01	2172	1427	312	0.893266
1	5260956	+	GTACT	others	3'UTR	protein_coding	Os01g0197400	Os01t0197400-01	989	383	569	0.420376		2	6573028	-	GGATC	GGAU-	3'UTR	protein_coding	Os02g0217600(OsPP2A-3)	Os02t0217600-02	1333	430	281	0.244884		1	3696194	-	AAACT	DRACH	3'UTR	protein_coding	Os01g0171800	Os01t0171800-01	1537	306	403	0.927698
1	5264918	-	GGACA	DRACH	CDS	protein_coding	Os01g0197500	Os01t0197500-00	493	110	72	0		2	6573130	-	CAACC	-RAC-	3'UTR	protein_coding	Os02g0217600(OsPP2A-3)	Os02t0217600-02	1231	328	572	0.64949		1	3713886	-	GGACT	DRACH	3'UTR	protein_coding	Os01g0172200(OsRH14)	Os01t0172200-01	2717	358	713	0.35063
1	5414343	-	AGACC	DRACH	CDS	protein_coding	Os01g0200000(OsATG3a)	Os01t0200000-01	894	13	343	0.0783395		2	6984448	+	GGACA	DRACH	CDS	protein_coding	Os02g0224300	Os02t0224300-01	949	-443	3238	0.115883		1	3713900	-	AGACC	DRACH	3'UTR	protein_coding	Os01g0172200(OsRH14)	Os01t0172200-01	2703	344	803	0.758546
1	5415032	-	TGACA	DRACH	CDS	protein_coding	Os01g0200000(OsATG3a)	Os01t0200000-01	768	5	170	0.119422		2	8814719	-	AGACG	-RAC-	Intronic	protein_coding	Os02g0255700(FLL1)	Os02t0255700-01	NA	NA	805	0.139761		1	3713969	-	AGACT	DRACH	3'UTR	protein_coding	Os01g0172200(OsRH14)	Os01t0172200-01	2634	275	808	0.662227
1	5415535	-	TGACA	DRACH	CDS	protein_coding	Os01g0200000(OsATG3a)	Os01t0200000-01	723	-39	150	0.122014		2	10211288	+	GAAGA	others	CDS	protein_coding	Os02g0277600(OsISC21)	Os02t0277600-01	1069	-49	44	1		1	3724744	-	GAACT	DRACH	3'UTR	protein_coding	Os01g0172400(OsPLDalpha1)	Os01t0172400-03	2790	672	947	0.846042
1	5416044	-	AGACG	-RAC-	CDS	protein_coding	Os01g0200000(OsATG3a)	Os01t0200000-01	403	13	400	0.0565022		2	10746984	+	GGATT	GGAU-	3'UTR	protein_coding	Os02g0285800	Os02t0285800-01	2350	420	253	0.231139		1	3726275	-	AGACA	DRACH	CDS	protein_coding	Os01g0172400(OsPLDalpha1)	Os01t0172400-03	1737	-380	5285	0.25758
1	5435531	-	GAATG	others	3'UTR	protein_coding	Os01g0200400	Os01t0200400-01	1078	243	70	0.261264		2	11162816	-	GAACC	DRACH	IncompleteTranscript	protein_coding	Os02g0293500	Os02t0293500-01	530	29	328	0.604053		1	3726765	-	GGACA	DRACH	CDS	protein_coding	Os01g0172400(OsPLDalpha1)	Os01t0172400-03	1247	-870	4217	0.136837
1	5445632	+	TGAGA	others	CDS	protein_coding	Os01g0200500	Os01t0200500-01	839	109	109	0.0423266		2	12323919	+	TAACT	DRACH	3'UTR	protein_coding	Os02g0312500	Os02t0312500-01	2638	2202	106	1		1	3727261	-	AGATG	-GAU-	CDS	protein_coding	Os01g0172400(OsPLDalpha1)	Os01t0172400-03	751	530	4575	0.34157
1	5446100	+	ATATG	others	3'UTR	protein_coding	Os01g0200500	Os01t0200500-01	1307	577	143	0		2	13292297	+	ATACA	others	3'UTR	protein_coding	Os02g0328300	Os02t0328300-01	1056	190	956	0.97123		1	3727316	-	AGACA	DRACH	CDS	protein_coding	Os01g0172400(OsPLDalpha1)	Os01t0172400-03	696	475	4961	0.140543
1	5493255	+	AAACC	DRACH	Intergenic	NA	NA	NA	NA	NA	45	0		2	13292485	+	AAACG	-RAC-	3'UTR	protein_coding	Os02g0328300	Os02t0328300-01	1244	378	90	0.889033		1	3742787	-	AGACA	DRACH	3'UTR	protein_coding	Os01g0173100(OsAlba1)	Os01t0173100-01	695	257	1093	0.908732
1	5495238	+	AGATA	-GAU-	Intergenic	NA	NA	NA	NA	NA	424	0.0754381		2	16107048	-	AGACT	DRACH	IncompleteTranscript	protein_coding	Os02g0473000	Os02t0473000-01	981	-107	245	0.223231		1	3742819	-	TGACT	DRACH	3'UTR	protein_coding	Os01g0173100(OsAlba1)	Os01t0173100-01	663	225	1701	0.618158
1	5498668	+	TAACA	DRACH	IncompleteTranscript	protein_coding	Os01g0201000(Orysa)	Os01t0201000-01	146	19	286	0.124499		2	18449765	+	AGACT	DRACH	CDS	protein_coding	Os02g0513000(OsRLCK72)	Os02t0513000-01	1377	53	395	0.124521		1	3742827	-	AAACT	DRACH	3'UTR	protein_coding	Os01g0173100(OsAlba1)	Os01t0173100-01	655	217	2304	0.745301
1	5511485	-	TGAGG	others	CDS	protein_coding	Os01g0201200	Os01t0201200-01	1710	69	150	0.0261849		2	20654624	+	AGACA	DRACH	IncompleteTranscript	protein_coding	Os02g0549700	Os02t0549700-01	NA	NA	136	0.565468		1	3743423	-	GTAAC	others	CDS	protein_coding	Os01g0173100(OsAlba1)	Os01t0173100-01	326	16	3273	0.606512
1	5581298	-	GGACA	DRACH	CDS	protein_coding	Os01g0201800	Os01t0201800-00	860	463	198	0.0161289		2	21103554	+	AGACC	DRACH	3'UTR	protein_coding	Os02g0557200(OsARF7)	Os02t0557200-01	2688	537	947	0.120781		1	3820263	-	GGATA	GGAU-	3'UTR	protein_coding	Os01g0174300	Os01t0174300-01	1315	272	1074	0.503162
1	5640413	+	GAAGC	others	CDS	protein_coding	Os01g0202500(OsBBX1)	Os01t0202500-01	579	-151	369	0.0298275		2	21348500	+	AGATA	-GAU-	3'UTR	protein_coding	Os02g0562700(OsGLYR1)	Os02t0562700-02	1169	277	360	0.182761		1	3820347	-	TGACA	DRACH	3'UTR	protein_coding	Os01g0174300	Os01t0174300-01	1231	188	843	0.934648
1	5763462	+	TGATC	-GAU-	CDS	protein_coding	Os01g0205100(OsWD40-8)	Os01t0205100-01	756	150	45	0		2	21981108	-	GAACT	DRACH	3'UTR	protein_coding	Os02g0573300	Os02t0573300-01	3617	487	182	0.627529		1	3820363	-	AGACT	DRACH	3'UTR	protein_coding	Os01g0174300	Os01t0174300-01	1215	172	803	1
1	5909114	+	AGACG	-RAC-	CDS	protein_coding	Os01g0208700(PEPC-2)	Os01t0208700-01	3048	141	506	0.0172838		2	21981439	-	AGACT	DRACH	3'UTR	protein_coding	Os02g0573300	Os02t0573300-01	3286	156	120	0.250725		1	3823430	-	AGACA	DRACH	CDS	protein_coding	Os01g0174300	Os01t0174300-01	339	12	1457	0.265563
1	5914220	+	TGACT	DRACH	CDS	protein_coding	Os01g0209000	Os01t0209000-01	908	-17	288	0.10772		2	23664792	+	CGAGC	others	5'UTR	protein_coding	Os02g0604100	Os02t0604100-01	42	-195	740	0.135476		1	3845322	+	GGATT	GGAU-	3'UTR	protein_coding	Os01g0174900(OsGRX1)	Os01t0174900-01	781	170	1395	0.515812
1	5936780	-	AGACG	-RAC-	CDS	protein_coding	Os01g0209400	Os01t0209400-01	900	0	167	0.0314892		2	24856330	-	AGACA	DRACH	CDS	protein_coding	Os02g0623500	Os02t0623500-01	765	21	296	0.285128		1	3845361	+	AGATG	-GAU-	3'UTR	protein_coding	Os01g0174900(OsGRX1)	Os01t0174900-01	820	209	1115	0.31918
1	6023397	+	GGACT	DRACH	Intergenic	NA	NA	NA	NA	NA	161	0.0630198		2	25859100	+	AAACT	DRACH	Intergenic	NA	NA	NA	NA	NA	129	0.752813		1	3846293	-	GGATT	GGAU-	3'UTR	protein_coding	Os01g0175000	Os01t0175000-03	1442	434	582	0.593668
1	6077335	-	GCACG	others	IncompleteTranscript	protein_coding	Os01g0211600	Os01t0211600-01	905	-604	323	0.155476		2	26381365	+	GAACT	DRACH	CDS	protein_coding	Os02g0653900(OsDAD1)	Os02t0653900-03	1720	-241	1430	0.241689		1	3846373	-	GGATG	GGAU-	3'UTR	protein_coding	Os01g0175000	Os01t0175000-03	1362	354	1617	0.328281
1	6077620	-	GCAGG	others	IncompleteTranscript	protein_coding	Os01g0211600	Os01t0211600-01	620	-889	225	0		2	26423293	-	CAAGC	others	CDS	protein_coding	Os02g0654700(ERF91)	Os02t0654700-01	193	-1106	2247	0.963044		1	3846502	-	GGACA	DRACH	3'UTR	protein_coding	Os01g0175000	Os01t0175000-03	1233	225	2106	0.685427
1	6115770	+	CAACA	-RAC-	CDS	protein_coding	Os01g0212100	Os01t0212100-01	732	-6	206	0		2	26479250	-	AGACT	DRACH	CDS	protein_coding	Os02g0655600	Os02t0655600-01	575	103	211	0.21962		1	3846843	-	AGACA	DRACH	CDS	protein_coding	Os01g0175000	Os01t0175000-03	967	-40	3554	0.222815
1	6117682	+	AGACG	-RAC-	CDS	protein_coding	Os01g0212100	Os01t0212100-01	954	49	116	0.0745971		2	27420438	+	AAAGA	others	CDS	protein_coding	Os02g0673500	Os02t0673500-01	1685	-217	741	0.650863		1	3994993	+	GGATA	GGAU-	CDS	protein_coding	Os01g0177200	Os01t0177200-01	2504	167	791	0.214739
1	6118108	+	TGAGA	others	CDS	protein_coding	Os01g0212100	Os01t0212100-01	1122	-19	185	0.0125697		2	28683542	-	CGACC	-RAC-	Intronic	protein_coding	Os02g0697500	Os02t0697500-01	NA	NA	237	0.460796		1	3995017	+	AGACT	DRACH	3'UTR	protein_coding	Os01g0177200	Os01t0177200-01	2528	191	649	0.703331
1	6243573	-	AGACA	DRACH	CDS	protein_coding	Os01g0214200(OsGELP1)	Os01t0214200-01	611	-51	633	0.0945387		2	31078755	+	GGACG	-RAC-	Intergenic	NA	NA	NA	NA	NA	642	0.127003		1	3995120	+	GGACT	DRACH	3'UTR	protein_coding	Os01g0177200	Os01t0177200-01	2631	294	810	0.232617
1	6249060	+	AGACA	DRACH	IncompleteTranscript	protein_coding	Os01g0214300	Os01t0214300-01	446	15	200	0.0746237		2	31233385	-	AGACG	-RAC-	IncompleteTranscript	protein_coding	Os02g0744700(OsSSIIb)	Os02t0744700-01	2551	1288	250	0.259289		1	3995163	+	AGACT	DRACH	3'UTR	protein_coding	Os01g0177200	Os01t0177200-01	2674	337	833	0.736671
1	6455371	+	AGACC	DRACH	CDS	protein_coding	Os01g0218032(ROS1A)	Os01t0218032-01	5842	46	270	0.057958		2	31234502	-	AGACA	DRACH	IncompleteTranscript	protein_coding	Os02g0744700(OsSSIIb)	Os02t0744700-01	1434	171	552	0.252502		1	3995277	+	GGACT	DRACH	3'UTR	protein_coding	Os01g0177200	Os01t0177200-01	2788	451	230	0.759472
1	6455912	+	AGATA	-GAU-	3'UTR	protein_coding	Os01g0218032(ROS1A)	Os01t0218032-01	6383	587	158	0.0870213		2	32023401	-	AAACT	DRACH	3'UTR	protein_coding	Os02g0760500	Os02t0760500-01	909	344	469	0.584897		1	4051939	-	GGACA	DRACH	3'UTR	protein_coding	Os01g0178000	Os01t0178000-01	1678	770	302	0.938395
1	6455993	+	ATACC	others	3'UTR	protein_coding	Os01g0218032(ROS1A)	Os01t0218032-01	6464	668	61	0.311475		2	32419265	+	AGACG	-RAC-	3'UTR	protein_coding	Os02g0769100(OsSAUR12)	Os02t0769100-01	773	-96	636	0.144744		1	4073981	-	GGACA	DRACH	3'UTR	protein_coding	Os01g0178500(OsIAA1)	Os01t0178500-02	1053	351	707	0.667536
1	6510585	-	AGATG	-GAU-	CDS	protein_coding	Os01g0218800(OsSET1)	Os01t0218800-01	2129	21	134	0.0815687		2	32646331	-	AGATA	-GAU-	CDS	protein_coding	Os02g0773300	Os02t0773300-01	730	43	464	0.141697		1	4074069	-	AGACC	DRACH	3'UTR	protein_coding	Os01g0178500(OsIAA1)	Os01t0178500-02	965	263	467	0.676468
1	6528144	+	ATACA	others	3'UTR	protein_coding	Os01g0219100	Os01t0219100-01	677	208	68	0.382353		2	33173480	-	AGAGA	others	5'UTR	protein_coding	Os02g0782300(OsDjC23)	Os02t0782300-01	337	0	548	0.130365		1	4122160	+	AAACT	DRACH	3'UTR	protein_coding	Os01g0179200	Os01t0179200-01	1276	238	931	0.877566
1	6702135	-	AGATG	-GAU-	CDS	protein_coding	Os01g0222500	Os01t0222500-01	380	53	108	0.0750254		2	33689109	+	CAAGC	others	CDS	protein_coding	Os02g0792800	Os02t0792800-01	442	-1332	5442	0.492271		1	4122190	+	GGATG	GGAU-	3'UTR	protein_coding	Os01g0179200	Os01t0179200-01	1306	268	626	0.564791
1	6739387	-	CGAGA	others	Intergenic	NA	NA	NA	NA	NA	515	0.0879473		2	33976738	+	AGATT	-GAU-	5'UTR	protein_coding	Os02g0798200	Os02t0798200-01	125	-368	1306	0.202949		1	4126046	+	GGACT	DRACH	3'UTR	protein_coding	Os01g0179300(BIP128)	Os01t0179300-01	1388	407	3093	0.658509
1	6740014	-	CTATA	others	Intergenic	NA	NA	NA	NA	NA	380	0.0844266		2	35005181	-	AAACA	DRACH	IncompleteTranscript	protein_coding	Os02g0816600	Os02t0816600-01	936	194	549	0.388831		1	4126057	+	AAACT	DRACH	3'UTR	protein_coding	Os01g0179300(BIP128)	Os01t0179300-01	1399	418	3711	0.486227
1	6764523	-	AGACG	-RAC-	Intergenic	NA	NA	NA	NA	NA	156	0.0554696		2	35290356	+	AGACA	DRACH	3'UTR	protein_coding	Os02g0822100(SIET3)	Os02t0822100-01	2252	299	444	0.239044		1	4126079	+	TGACC	DRACH	3'UTR	protein_coding	Os01g0179300(BIP128)	Os01t0179300-01	1421	440	5433	0.155103
1	6841942	-	AGACT	DRACH	CDS	protein_coding	Os01g0224500	Os01t0224500-01	490	5	30	0.18441		2	35345908	+	AGACG	-RAC-	CDS	protein_coding	Os02g0823000	Os02t0823000-01	1341	28	1016	0.112423		1	4126168	+	TGACC	DRACH	3'UTR	protein_coding	Os01g0179300(BIP128)	Os01t0179300-01	1510	529	2077	0.249641
1	6903894	+	AGATG	-GAU-	3'UTR	protein_coding	Os01g0225200	Os01t0225200-01	2957	485	175	0.12471		2	35831302	+	ATACT	others	3'UTR	protein_coding	Os02g0833100(OsFRDL3)	Os02t0833100-01	2982	331	68	1		1	4126178	+	GAACT	DRACH	3'UTR	protein_coding	Os01g0179300(BIP128)	Os01t0179300-01	1520	539	1633	0.392543
1	6904821	+	GAAGG	others	Intergenic	NA	NA	NA	NA	NA	62	0.605798		3	271262	+	TTAGG	others	CDS	protein_coding	Os03g0103800	Os03t0103800-01	933	93	1078	0.514292		1	4126187	+	GGACG	-RAC-	3'UTR	protein_coding	Os01g0179300(BIP128)	Os01t0179300-01	1529	548	1250	0.495617
1	6980337	+	AGATT	-GAU-	CDS	protein_coding	Os01g0226500	Os01t0226500-01	504	154	252	0.0766229		3	856656	-	TGACA	DRACH	CDS	protein_coding	Os03g0115100	Os03t0115100-01	412	58	352	0.291274		1	4140467	+	AGACT	DRACH	3'UTR	protein_coding	Os01g0179400(SSG4)	Os01t0179400-01	6679	281	364	0.40445
1	7041511	+	TGACA	DRACH	CDS	protein_coding	Os01g0227200	Os01t0227200-01	1576	-16	199	0.092958		3	1486339	-	AGACC	DRACH	3'UTR	protein_coding	Os03g0126000	Os03t0126000-01	1293	83	252	0.132917		1	4149865	+	AGACT	DRACH	3'UTR	protein_coding	Os01g0179500	Os01t0179500-01	3273	585	874	0.283006
1	7042075	+	TGATT	-GAU-	CDS	protein_coding	Os01g0227200	Os01t0227200-01	1695	-59	152	0.102237		3	1720212	-	AAACT	DRACH	3'UTR	protein_coding	Os03g0130500	Os03t0130500-01	3727	773	302	0.544219		1	4150017	+	AGACC	DRACH	3'UTR	protein_coding	Os01g0179500	Os01t0179500-01	3425	737	590	0.836708
1	7042766	+	TGAAA	others	3'UTR	protein_coding	Os01g0227200	Os01t0227200-01	2147	392	257	0.0627646		3	3095599	+	GAACA	DRACH	3'UTR	protein_coding	Os03g0157500	Os03t0157500-01	1470	353	77	1		1	4160871	-	TGATA	-GAU-	3'UTR	protein_coding	Os01g0179700(OsRab1C1)	Os01t0179700-01	803	171	2858	0.203051
1	7047067	+	GAAGG	others	CDS	protein_coding	Os01g0227300(OsRab7B1)	Os01t0227300-01	710	37	635	0.0984959		3	3697069	+	AGATT	-GAU-	IncompleteTranscript	protein_coding	Os03g0168400	Os03t0168400-01	2471	236	97	0.3185		1	4167519	-	AGACT	DRACH	3'UTR	protein_coding	Os01g0179800	Os01t0179800-01	1745	415	263	0.777602
1	7085881	-	AAATA	others	3'UTR	protein_coding	Os01g0228300	Os01t0228300-01	983	658	71	0.233097		3	4097521	+	GGATA	GGAU-	Intergenic	NA	NA	NA	NA	NA	404	0.169635		1	4211247	-	AAACT	DRACH	CDS	protein_coding	Os01g0180300	Os01t0180300-01	491	44	562	0.874294
1	7107576	-	TAAGA	others	CDS	protein_coding	Os01g0228800	Os01t0228800-01	577	273	183	0.15495		3	4519645	-	TAACA	DRACH	3'UTR	protein_coding	Os03g0186600(OsMADS47)	Os03t0186600-01	1128	187	242	0.643004		1	4259303	+	GGATT	GGAU-	3'UTR	protein_coding	Os01g0180800	Os01t0180800-01	2858	325	3629	0.191319
1	7107648	-	ATATG	others	CDS	protein_coding	Os01g0228800	Os01t0228800-01	505	201	148	0		3	9404084	+	GAAGG	others	Intergenic	NA	NA	NA	NA	NA	1031	0.436014		1	4259343	+	GAACG	-RAC-	3'UTR	protein_coding	Os01g0180800	Os01t0180800-01	2898	365	3245	0.273494
1	7125533	-	AAATT	others	3'UTR	protein_coding	Os01g0229100	Os01t0229100-02	1749	197	530	0.21336		3	10210192	+	GAACT	DRACH	3'UTR	protein_coding	Os03g0293100	Os03t0293100-01	931	809	2207	0.279336		1	4259493	+	GGACT	DRACH	3'UTR	protein_coding	Os01g0180800	Os01t0180800-01	3048	515	594	0.447089
1	7127251	-	TGACA	DRACH	CDS	protein_coding	Os01g0229100	Os01t0229100-02	1111	-125	309	0.0336688		3	11673901	+	TGACA	DRACH	CDS	protein_coding	Os03g0322500	Os03t0322500-01	97	5	3561	0.109276		1	4272898	-	AGACT	DRACH	3'UTR	protein_coding	Os01g0181000	Os01t0181000-00	1800	473	196	0.583571
1	7127259	-	TGACA	DRACH	CDS	protein_coding	Os01g0229100	Os01t0229100-02	1103	-133	242	0.0598789		3	12321188	+	CGAGT	others	CDS	protein_coding	Os03g0333400	Os03t0333400-01	258	-608	1003	0.157599		1	4313717	-	GGATA	GGAU-	3'UTR	protein_coding	Os01g0182200(OsSIP1)	Os01t0182200-01	1086	409	769	0.451305
1	7251106	+	AGATA	-GAU-	CDS	protein_coding	Os01g0231000(OsIAA3)	Os01t0231000-01	562	64	699	0.0743426		3	12937740	-	TGACT	DRACH	3'UTR	protein_coding	Os03g0346500	Os03t0346500-01	476	-76	254	0.195942		1	4313730	-	GGATG	GGAU-	3'UTR	protein_coding	Os01g0182200(OsSIP1)	Os01t0182200-01	1073	396	1099	0.20479
1	7328400	+	AGATT	-GAU-	3'UTR	protein_coding	Os01g0232300(TRZ3)	Os01t0232300-01	1736	999	198	0.0901807		3	14924063	+	AGACG	-RAC-	3'UTR	protein_coding	Os03g0377500	Os03t0377500-01	1459	210	119	0.358119		1	4313816	-	AAACC	DRACH	3'UTR	protein_coding	Os01g0182200(OsSIP1)	Os01t0182200-01	987	310	1491	0.297989
1	7330196	+	AGATC	-GAU-	3'UTR	protein_coding	Os01g0232300(TRZ3)	Os01t0232300-01	2856	38	162	0.08564		3	17377139	-	GAAGA	others	CDS	protein_coding	Os03g0417900	Os03t0417900-01	1948	4	467	0.649952		1	4329458	-	TAACC	DRACH	3'UTR	protein_coding	Os01g0182600(GI)	Os01t0182600-03	4155	572	3995	0.604844
1	7336051	+	CTAGT	others	CDS	protein_coding	Os01g0232400	Os01t0232400-01	901	-218	341	0		3	17888828	+	GTAGA	others	CDS	protein_coding	Os03g0427900(OsPUB1)	Os03t0427900-01	1868	59	383	0.976347		1	4329512	-	AAACT	DRACH	3'UTR	protein_coding	Os01g0182600(GI)	Os01t0182600-03	4101	518	4507	0.728319
1	7338360	+	GCAGC	others	CDS	protein_coding	Os01g0232400	Os01t0232400-01	2021	-178	709	0.507863		3	19599704	-	AGACC	DRACH	Intergenic	NA	NA	NA	NA	NA	384	0.156083		1	4329537	-	TGACA	DRACH	3'UTR	protein_coding	Os01g0182600(GI)	Os01t0182600-03	4076	493	3933	0.992697
1	7339056	+	AGATT	-GAU-	3'UTR	protein_coding	Os01g0232400	Os01t0232400-01	2527	327	241	0.0688247		3	23633410	-	TGATT	-GAU-	3'UTR	protein_coding	Os03g0622600	Os03t0622600-01	452	162	157	0.383352		1	4329627	-	AGACT	DRACH	3'UTR	protein_coding	Os01g0182600(GI)	Os01t0182600-03	3986	403	3256	0.741085
1	7343679	+	GAAGA	others	CDS	protein_coding	Os01g0232500(OsUBC42)	Os01t0232500-01	706	25	675	0.0216505		3	24549482	+	AGACA	DRACH	3'UTR	protein_coding	Os03g0639300(OsPIL12)	Os03t0639300-01	2066	306	93	0.932367		1	4331837	-	AGATG	-GAU-	CDS	protein_coding	Os01g0182600(GI)	Os01t0182600-03	2289	584	4497	0.138939
1	7352713	-	AAAGC	others	IncompleteTranscript	protein_coding	Os01g0232800	Os01t0232800-01	1189	57	1000	0.162554		3	24629335	-	GAAGG	others	CDS	protein_coding	Os03g0640100(OsWD40-79)	Os03t0640100-01	168	-349	1221	0.502849		1	4333286	-	AGACA	DRACH	CDS	protein_coding	Os01g0182600(GI)	Os01t0182600-03	1638	-66	10233	0.249299
1	7393644	-	CTAGC	others	5'UTR	protein_coding	Os01g0233500(CycA1)	Os01t0233500-01	65	-263	53	0		3	26617576	-	AGACA	DRACH	IncompleteTranscript	protein_coding	Os03g0673600(OsSTA109)	Os03t0673600-01	636	-490	1239	0.132829		1	4393085	+	AGACT	DRACH	IncompleteTranscript	protein_coding	Os01g0182900	Os01t0182900-01	1018	792	535	0.64717
1	7450934	-	TGATC	-GAU-	Intergenic	NA	NA	NA	NA	NA	533	0.074055		3	28474301	-	CGACT	-RAC-	Intergenic	NA	NA	NA	NA	NA	79	0.546538		1	4393356	+	TGACC	DRACH	IncompleteTranscript	protein_coding	Os01g0182900	Os01t0182900-01	1289	1063	319	0.988201
1	7482756	-	AAACC	DRACH	IncompleteTranscript	protein_coding	Os01g0235400	Os01t0235400-01	59	-1695	114	0.0922442		3	28651545	-	AGACT	DRACH	CDS	protein_coding	Os03g0710600	Os03t0710600-01	576	49	3080	0.122422		1	4447932	+	AGACT	DRACH	3'UTR	protein_coding	Os01g0184000	Os01t0184000-02	1258	174	406	0.342062
1	7507844	+	TCACT	others	IncompleteTranscript	protein_coding	Os01g0235800	Os01t0235800-01	145	3	371	0.6261		3	30204886	+	TGACA	DRACH	IncompleteTranscript	protein_coding	Os03g0736900	Os03t0736900-01	759	-13	1088	0.105174		1	4485883	-	AGACC	DRACH	3'UTR	protein_coding	Os01g0184500(OsRH39)	Os01t0184500-01	2028	567	458	0.651197
1	7548378	+	AGAGC	others	CDS	protein_coding	Os01g0236300(OsARF16)	Os01t0236300-01	546	28	425	0.0445305		3	31077708	-	GCACT	others	3'UTR	protein_coding	Os03g0753500	Os03t0753500-01	1733	231	1389	0.597958		1	4485918	-	TGACT	DRACH	3'UTR	protein_coding	Os01g0184500(OsRH39)	Os01t0184500-01	1993	532	433	0.748843
1	7557491	+	AGATC	-GAU-	5'UTR	protein_coding	Os01g0236400	Os01t0236400-01	154	-355	182	0.0510717		3	31350360	+	CAAGC	others	CDS	protein_coding	Os03g0758300(OsCNGC7)	Os03t0758300-01	1883	379	1032	0.492719		1	4487232	-	TGAGA	others	CDS	protein_coding	Os01g0184500(OsRH39)	Os01t0184500-01	1287	5	326	0.324964
1	7558709	+	GGACC	DRACH	CDS	protein_coding	Os01g0236400	Os01t0236400-01	511	1	117	0.129157		3	31451677	+	AGACT	DRACH	Intergenic	NA	NA	NA	NA	NA	59	0.462565		1	4504173	+	TGACT	DRACH	3'UTR	protein_coding	Os01g0184900(BIP104)	Os01t0184900-01	2303	303	4656	0.232955
1	7722280	-	CCAAC	others	Intergenic	NA	NA	NA	NA	NA	62	0		3	31761484	+	AGACC	DRACH	3'UTR	protein_coding	Os03g0766900	Os03t0766900-02	943	-8	417	0.130549		1	4504185	+	AAACC	DRACH	3'UTR	protein_coding	Os01g0184900(BIP104)	Os01t0184900-01	2315	315	4484	0.645412
1	7741956	+	TGAGA	others	CDS	protein_coding	Os01g0239700	Os01t0239700-02	2747	27	524	0.0395141		3	32108769	+	AGACT	DRACH	IncompleteTranscript	protein_coding	Os03g0774400	Os03t0774400-01	696	68	245	0.284314		1	4504285	+	AGACT	DRACH	3'UTR	protein_coding	Os01g0184900(BIP104)	Os01t0184900-01	2415	415	679	1
1	7862462	-	AGACT	DRACH	CDS	protein_coding	Os01g0242600(OsNTMC2T6.1)	Os01t0242600-01	2061	657	184	0.060289		3	33062307	+	GGACA	DRACH	CDS	protein_coding	Os03g0794900	Os03t0794900-01	951	-95	1371	0.122832		1	4504351	+	GGATT	GGAU-	3'UTR	protein_coding	Os01g0184900(BIP104)	Os01t0184900-01	2481	481	232	0.495138
1	7862707	-	GAAGA	others	CDS	protein_coding	Os01g0242600(OsNTMC2T6.1)	Os01t0242600-01	1816	412	189	0.0752754		3	33191230	-	GAAGC	others	CDS	protein_coding	Os03g0796900(REB)	Os03t0796900-01	559	-43	492	0.51642		1	4514398	-	TGACT	DRACH	3'UTR	protein_coding	Os01g0185200	Os01t0185200-03	2690	303	185	0.668663
1	7900513	-	CCACT	others	5'UTR	protein_coding	Os01g0243200(Os_F0797)	Os01t0243200-01	38	-188	119	0		3	33629045	-	AGACG	-RAC-	CDS	protein_coding	Os03g0805400	Os03t0805400-01	701	61	401	0.148865		1	4514469	-	TGACT	DRACH	3'UTR	protein_coding	Os01g0185200	Os01t0185200-03	2619	232	249	0.727535
1	7903826	-	CGAGA	others	IncompleteTranscript	protein_coding	Os01g0243400	Os01t0243400-01	131	-510	185	0.0122601		3	33632028	-	TGACA	DRACH	IncompleteTranscript	protein_coding	Os03g0805500	Os03t0805500-01	2529	417	33	0.608938		1	4514478	-	GGACT	DRACH	3'UTR	protein_coding	Os01g0185200	Os01t0185200-03	2610	223	220	0.724296
1	8130560	+	AGAGC	others	CDS	protein_coding	Os01g0247600	Os01t0247600-01	303	-372	441	0.0334341		3	34263026	+	AGACG	-RAC-	IncompleteTranscript	protein_coding	Os03g0816900(OsSCAR3)	Os03t0816900-01	2921	945	112	0.274351		1	4514534	-	AAACT	DRACH	3'UTR	protein_coding	Os01g0185200	Os01t0185200-03	2554	167	921	0.717259
1	8171731	+	GAAGC	others	CDS	protein_coding	Os01g0248400	Os01t0248400-01	388	-11	62	0.174684		3	34631709	+	AGACA	DRACH	CDS	protein_coding	Os03g0824400	Os03t0824400-01	345	-43	333	0.308407		1	4515239	-	AGACT	DRACH	CDS	protein_coding	Os01g0185200	Os01t0185200-03	2152	-14	1863	0.151269
1	8173890	+	GAAGC	others	CDS	protein_coding	Os01g0248400	Os01t0248400-01	778	20	203	0.161789		3	34687815	+	TGATA	-GAU-	3'UTR	protein_coding	Os03g0825700(Os)	Os03t0825700-01	2943	553	165	0.346253		1	4532367	+	TGACG	-RAC-	CDS	protein_coding	Os01g0185300(OsAT9)	Os01t0185300-01	1096	591	7758	0.11779
1	8212450	-	AGATG	-GAU-	Intergenic	NA	NA	NA	NA	NA	92	0.0298598		3	35863961	+	AGAGT	others	3'UTR	protein_coding	Os03g0851700(Xbos251)	Os03t0851700-01	1232	240	1398	0.199802		1	4532800	+	AGACA	DRACH	3'UTR	protein_coding	Os01g0185300(OsAT9)	Os01t0185300-01	1529	1024	1127	0.630138
1	8250815	-	TTACT	others	Intergenic	NA	NA	NA	NA	NA	109	0.193187		4	181998	+	AAACT	DRACH	3'UTR	protein_coding	Os04g0102500	Os04t0102500-01	1347	186	681	0.345346		1	4581452	-	TGACT	DRACH	3'UTR	protein_coding	Os01g0186200	Os01t0186200-01	1361	183	643	0.320573
1	8252658	-	AAACA	DRACH	Intergenic	NA	NA	NA	NA	NA	103	0		4	1076231	+	AGACG	-RAC-	CDS	protein_coding	Os04g0118100(OsAMI1)	Os04t0118100-01	1310	118	790	0.127318		1	4621918	-	AAACA	DRACH	Intergenic	NA	NA	NA	NA	NA	1183	0.399421
1	8252868	-	AGAAA	others	Intergenic	NA	NA	NA	NA	NA	120	0.0644869		4	2773632	-	AGACT	DRACH	Intergenic	NA	NA	NA	NA	NA	72	0.551036		1	4621941	-	TGACA	DRACH	3'UTR	protein_coding	Os01g0186700	Os01t0186700-01	2011	438	1677	0.713258
1	8259703	-	CGACA	-RAC-	Intergenic	NA	NA	NA	NA	NA	80	0.0542368		4	9702386	+	AGACA	DRACH	CDS	protein_coding	Os04g0250700	Os04t0250700-01	645	-55	499	0.264619		1	4622051	-	GGACC	DRACH	3'UTR	protein_coding	Os01g0186700	Os01t0186700-01	1901	328	1083	0.384076
1	8291728	+	AGACC	DRACH	CDS	protein_coding	Os01g0251100	Os01t0251100-01	392	-32	447	0.0670502		4	12955720	-	GGATT	GGAU-	Intergenic	NA	NA	NA	NA	NA	94	0.447365		1	4684549	+	AAACA	DRACH	3'UTR	protein_coding	Os01g0187400	Os01t0187400-01	4753	430	514	0.725125
1	8295951	+	GTACA	others	3'UTR	protein_coding	Os01g0251100	Os01t0251100-01	1173	319	534	0.441486		4	13215945	+	TGACT	DRACH	Intergenic	NA	NA	NA	NA	NA	95	0.421576		1	4684660	+	TGACT	DRACH	3'UTR	protein_coding	Os01g0187400	Os01t0187400-01	4864	541	852	0.245968
1	8360803	-	AAAGC	others	CDS	protein_coding	Os01g0252900(OsZFP)	Os01t0252900-01	437	-81	30	0.4		4	13641697	-	AGATG	-GAU-	IncompleteTranscript	protein_coding	Os04g0304200	Os04t0304200-01	2753	193	223	0.250946		1	4684687	+	GGATA	GGAU-	3'UTR	protein_coding	Os01g0187400	Os01t0187400-01	4891	568	574	0.343182
1	8423795	-	AAACC	DRACH	CDS	protein_coding	Os01g0254100(OsWD40-12)	Os01t0254100-01	2492	74	418	0.0748063		4	13646018	-	AGACG	-RAC-	IncompleteTranscript	protein_coding	Os04g0304200	Os04t0304200-01	1767	0	889	0.182356		1	4731009	+	GGATT	GGAU-	3'UTR	protein_coding	Os01g0188100	Os01t0188100-01	1246	174	698	0.364827
1	8425257	-	TAAGC	others	CDS	protein_coding	Os01g0254100(OsWD40-12)	Os01t0254100-01	1648	-43	611	0.136924		4	14713083	+	AGATG	-GAU-	CDS	protein_coding	Os04g0320100(OsHCAR)	Os04t0320100-02	511	-15	371	0.204719		1	4739309	-	GAACA	DRACH	3'UTR	protein_coding	Os01g0188400(NADP-ME)	Os01t0188400-01	2221	298	2498	0.499527
1	8478339	-	GGACA	DRACH	CDS	protein_coding	Os01g0254900	Os01t0254900-01	429	38	476	0.133701		4	14742613	-	GGACG	-RAC-	3'UTR	protein_coding	Os04g0320700	Os04t0320700-01	1650	1013	367	0.192217		1	4739557	-	AGAGC	others	CDS	protein_coding	Os01g0188400(NADP-ME)	Os01t0188400-01	1973	50	7645	0.202919
1	8489538	+	GTACT	others	3'UTR	protein_coding	Os01g0255000	Os01t0255000-01	1084	284	653	0.236782		4	15123319	-	AGATT	-GAU-	CDS	protein_coding	Os04g0326300	Os04t0326300-01	143	75	410	0.140955		1	4739577	-	GGATC	GGAU-	CDS	protein_coding	Os01g0188400(NADP-ME)	Os01t0188400-01	1953	30	8135	0.157357
1	8544474	+	TGATC	-GAU-	Intergenic	NA	NA	NA	NA	NA	226	0.111612		4	19231717	+	GGACA	DRACH	IncompleteTranscript	protein_coding	Os04g0390600(OsYSL5)	Os04t0390600-01	1395	1071	53	0.809399		1	4740987	-	AGACA	DRACH	CDS	protein_coding	Os01g0188400(NADP-ME)	Os01t0188400-01	1307	0	4363	0.244419
1	8555428	-	AGATG	-GAU-	3'UTR	protein_coding	Os01g0256600	Os01t0256600-01	582	437	264	0.0719889		4	19418569	+	GAACT	DRACH	3'UTR	protein_coding	Os04g0394700	Os04t0394700-01	2340	261	149	0.643421		1	4742432	-	ATACA	others	CDS	protein_coding	Os01g0188400(NADP-ME)	Os01t0188400-01	653	69	4455	0.898218
1	8597708	-	AGAAA	others	CDS	protein_coding	Os01g0257400(OsC3H5)	Os01t0257400-01	811	76	244	0.0822029		4	20098358	+	AGACC	DRACH	Intergenic	NA	NA	NA	NA	NA	447	0.134201		1	4761419	-	AAACC	DRACH	IncompleteTranscript	protein_coding	Os01g0188900	Os01t0188900-01	1731	224	240	1
1	8599197	-	GGAGC	others	5'UTR	protein_coding	Os01g0257400(OsC3H5)	Os01t0257400-01	252	-117	133	0.0349057		4	20139471	+	AGATT	-GAU-	IncompleteTranscript	protein_coding	Os04g0405800	Os04t0405800-01	210	-50	645	0.122861		1	4854164	+	AGACT	DRACH	3'UTR	protein_coding	Os01g0191100	Os01t0191100-01	470	61	11637	0.129895
1	8628718	+	AGACA	DRACH	IncompleteTranscript	protein_coding	Os01g0258000	Os01t0258000-01	841	-58	198	0.169147		4	21451925	-	AGATG	-GAU-	CDS	protein_coding	Os04g0432400(OsNIN7)	Os04t0432400-01	1822	197	588	0.140442		1	4854231	+	AAACA	DRACH	3'UTR	protein_coding	Os01g0191100	Os01t0191100-01	537	128	10149	0.76159
1	8661913	-	GGACA	DRACH	CDS	protein_coding	Os01g0258700(OsC3H6)	Os01t0258700-01	1042	137	462	0.0614086		4	22011469	+	TGACT	DRACH	3'UTR	protein_coding	Os04g0442000(OsARF9)	Os04t0442000-01	2420	184	640	0.135971		1	4854245	+	AGACT	DRACH	3'UTR	protein_coding	Os01g0191100	Os01t0191100-01	551	142	9778	0.469456
1	8692055	-	AAACC	DRACH	3'UTR	protein_coding	Os01g0259400	Os01t0259400-01	4468	1375	129	0		4	22024018	+	TGACA	DRACH	3'UTR	protein_coding	Os04g0442200	Os04t0442200-01	1724	277	74	0.46134		1	4854313	+	GAACC	DRACH	3'UTR	protein_coding	Os01g0191100	Os01t0191100-01	619	210	12147	1
1	8763172	+	GGACA	DRACH	CDS	protein_coding	Os01g0260700	Os01t0260700-01	936	94	459	0.083093		4	22118363	-	AGATT	-GAU-	3'UTR	protein_coding	Os04g0443900	Os04t0443900-01	2222	392	232	0.394275		1	4895341	+	AGACA	DRACH	CDS	protein_coding	Os01g0191500	Os01t0191500-01	1448	16	2208	0.313763
1	8788421	+	AGAGA	others	CDS	protein_coding	Os01g0261100(OsRFP)	Os01t0261100-01	432	135	281	0.0647445		4	22151497	+	AGACA	DRACH	CDS	protein_coding	Os04g0444200(OsCaM)	Os04t0444200-01	336	26	258	0.312225		1	4896547	+	GGACA	DRACH	3'UTR	protein_coding	Os01g0191500	Os01t0191500-01	1681	86	2732	0.923143
1	8791823	+	GAAGA	others	3'UTR	protein_coding	Os01g0261100(OsRFP)	Os01t0261100-01	1733	13	673	0.172124		4	22482096	+	AAACC	DRACH	SpliceSite	protein_coding	Os04g0451200	Os04t0451200-01	NA	NA	556	0.759862		1	4896616	+	GGAGC	others	3'UTR	protein_coding	Os01g0191500	Os01t0191500-01	1750	155	1777	0.225676
1	8929220	+	GGACG	-RAC-	CDS	protein_coding	Os01g0263500(OsMed3_1)	Os01t0263500-01	1133	9	214	0.0448578		4	22958528	+	AGACA	DRACH	CDS	protein_coding	Os04g0459900(OsDegp5)	Os04t0459900-01	1051	-3	305	0.252272		1	4896648	+	GGATG	GGAU-	3'UTR	protein_coding	Os01g0191500	Os01t0191500-01	1782	187	1498	0.64816
1	8934378	+	AAAAT	others	3'UTR	protein_coding	Os01g0263600(Du1L)	Os01t0263600-01	3080	-51	53	0.358491		4	23544123	-	AAACT	DRACH	3'UTR	protein_coding	Os04g0471300	Os04t0471300-01	1202	827	55	1		1	4896812	+	TGACA	DRACH	3'UTR	protein_coding	Os01g0191500	Os01t0191500-01	1946	351	1478	0.518313
1	9006946	-	AGAAG	others	CDS	protein_coding	Os01g0264700	Os01t0264700-01	477	40	449	0.064668		4	23560408	-	GTAGC	others	5'UTR	protein_coding	Os04g0471400	Os04t0471400-01	204	-213	497	0.598907		1	5138494	-	CGACA	-RAC-	Intergenic	NA	NA	NA	NA	NA	308	0.317714
1	9019587	+	AGATG	-GAU-	3'UTR	protein_coding	Os01g0265000(OsGGR2)	Os01t0265000-01	1444	-175	162	0.051009		4	23748890	-	TTAGA	others	CDS	protein_coding	Os04g0474800(Os4bglu12)	Os04t0474800-02	613	19	7892	0.528162		1	5138598	-	GGACT	DRACH	3'UTR	protein_coding	Os01g0195500	Os01t0195500-01	967	245	445	0.643009
1	9025026	-	GAATT	others	3'UTR	protein_coding	Os01g0265200(OsPAPST1)	Os01t0265200-01	1898	682	537	0.0802544		4	24468741	+	AGACT	DRACH	3'UTR	protein_coding	Os04g0489600(OsbHLH111)	Os04t0489600-02	1568	344	373	0.521566		1	5138660	-	AGACA	DRACH	3'UTR	protein_coding	Os01g0195500	Os01t0195500-01	905	183	727	0.986959
1	9078945	+	CGAGT	others	CDS	protein_coding	Os01g0266000	Os01t0266000-01	1612	66	402	0.0553982		4	24719769	-	GGACT	DRACH	IncompleteTranscript	protein_coding	Os04g0494400	Os04t0494400-01	1813	1286	253	0.302307		1	5140680	-	GTACT	others	CDS	protein_coding	Os01g0195500	Os01t0195500-01	246	-176	4997	1
1	9079007	+	GAAGA	others	CDS	protein_coding	Os01g0266000	Os01t0266000-01	1674	128	484	0.149372		4	26368919	-	GGATT	GGAU-	Intergenic	NA	NA	NA	NA	NA	82	0.438855		1	5214062	-	AGACT	DRACH	3'UTR	protein_coding	Os01g0196500	Os01t0196500-01	990	298	149	0.78376
1	9083381	+	AAAGG	others	CDS	protein_coding	Os01g0266000	Os01t0266000-01	3026	71	294	0.0817858		4	26388685	+	AGACC	DRACH	Intronic	protein_coding	Os04g0528100	Os04t0528100-01	NA	NA	70	0.737924		1	5247541	-	AGAGA	others	3'UTR	protein_coding	Os01g0197200(OsRH20)	Os01t0197200-01	1718	70	710	0.239631
1	9120087	-	AGATG	-GAU-	CDS	protein_coding	Os01g0266600(OsPrxII)	Os01t0266600-01	497	-4	937	0.0597499		4	26708491	+	GGATT	GGAU-	3'UTR	protein_coding	Os04g0534200	Os04t0534200-01	1443	443	38	0.710071		1	5260780	+	GAACC	DRACH	3'UTR	protein_coding	Os01g0197400	Os01t0197400-01	813	207	2742	0.637867
1	9173380	-	AGATG	-GAU-	3'UTR	protein_coding	Os01g0267400	Os01t0267400-01	974	298	60	0.112338		4	27203188	+	TGACT	DRACH	CDS	protein_coding	Os04g0543200	Os04t0543200-01	1867	87	574	0.161224		1	5260808	+	GGAGC	others	3'UTR	protein_coding	Os01g0197400	Os01t0197400-01	841	235	3033	0.440946
1	9228748	+	AGATT	-GAU-	CDS	protein_coding	Os01g0268300	Os01t0268300-01	889	-19	150	0.0645394		4	27425901	+	AGATC	-GAU-	3'UTR	protein_coding	Os04g0547900	Os04t0547900-01	1483	420	1859	0.116549		1	5260887	+	TGACC	DRACH	3'UTR	protein_coding	Os01g0197400	Os01t0197400-01	920	314	2042	0.81816
1	9234517	+	GGAGT	others	CDS	protein_coding	Os01g0268300	Os01t0268300-01	1825	-6	189	0.107419		4	28230777	-	GTAAC	others	CDS	protein_coding	Os04g0563801	Os04t0563801-00	1252	5	501	0.528607		1	5329102	-	TGACA	DRACH	3'UTR	protein_coding	Os01g0198200	Os01t0198200-01	2182	126	290	0.377638
1	9268309	+	TTAGC	others	3'UTR	protein_coding	Os01g0268900	Os01t0268900-01	1031	234	128	0.14505		4	29456656	+	CAAGC	others	CDS	protein_coding	Os04g0583101	Os04t0583101-01	798	-1458	1083	1		1	5329131	-	AGATC	-GAU-	3'UTR	protein_coding	Os01g0198200	Os01t0198200-01	2153	97	583	0.42837
1	9273981	-	TGAGT	others	3'UTR	protein_coding	Os01g0269100	Os01t0269100-01	2158	363	50	0		4	29565829	-	AAACA	DRACH	3'UTR	protein_coding	Os04g0585200(OsGLR3.2)	Os04t0585200-01	3145	603	504	0.383461		1	5332324	-	AGATG	-GAU-	CDS	protein_coding	Os01g0198200	Os01t0198200-01	1268	-34	1446	0.226276
1	9319758	-	TGACA	DRACH	CDS	protein_coding	Os01g0269900	Os01t0269900-01	1542	10	174	0.0352935		4	30947245	-	AGACG	-RAC-	CDS	protein_coding	Os04g0610500	Os04t0610500-01	494	16	406	0.138935		1	5435613	-	GGACA	DRACH	3'UTR	protein_coding	Os01g0200400	Os01t0200400-01	996	161	117	1
1	9373562	+	AAAGA	others	3'UTR	protein_coding	Os01g0271000	Os01t0271000-01	1025	333	228	0.104117		4	31413519	-	AGACT	DRACH	CDS	protein_coding	Os04g0618500	Os04t0618500-01	639	30	1189	0.13937		1	5445957	+	TGACA	DRACH	3'UTR	protein_coding	Os01g0200500	Os01t0200500-01	1164	434	320	0.777825
1	9373891	-	AGATG	-GAU-	3'UTR	protein_coding	Os01g0271200	Os01t0271200-01	2313	230	162	0.0824588		4	32411421	+	AGACG	-RAC-	CDS	protein_coding	Os04g0637000(OsTGAP1)	Os04t0637000-01	1386	21	743	0.197536		1	5446095	+	AAACC	DRACH	3'UTR	protein_coding	Os01g0200500	Os01t0200500-01	1302	572	408	0.927937
1	9380705	-	TGACA	DRACH	CDS	protein_coding	Os01g0271400(OsClpR4)	Os01t0271400-00	750	37	131	0.0628129		4	33216527	-	AGACT	DRACH	CDS	protein_coding	Os04g0652400(SULTR3)	Os04t0652400-01	1325	44	875	0.110841		1	5499197	+	AGATT	-GAU-	IncompleteTranscript	protein_coding	Os01g0201000(Orysa)	Os01t0201000-01	675	548	483	0.623334
1	9394282	-	ATACT	others	3'UTR	protein_coding	Os01g0271700	Os01t0271700-01	2212	1969	398	0.437317		4	33989244	+	TAACA	DRACH	3'UTR	protein_coding	Os04g0665800	Os04t0665800-01	1090	210	994	0.234508		1	5510646	-	GAACC	DRACH	3'UTR	protein_coding	Os01g0201200	Os01t0201200-01	2441	344	830	0.918359
1	9433999	-	TGACA	DRACH	IncompleteTranscript	protein_coding	Os01g0272800	Os01t0272800-01	48	-64	227	0.0458311		5	42628	-	AAAGG	others	Intergenic	NA	NA	NA	NA	NA	395	0.833205		1	5512521	-	CAAGC	others	CDS	protein_coding	Os01g0201200	Os01t0201200-01	1078	-562	1106	1
1	9455769	+	CGAGG	others	CDS	protein_coding	Os01g0273300	Os01t0273300-01	794	-1154	175	0.0592486		5	97758	-	AGACC	DRACH	CDS	protein_coding	Os05g0101400	Os05t0101400-01	416	167	2765	0.124316		1	5669758	-	AGACA	DRACH	IncompleteTranscript	protein_coding	Os01g0203000	Os01t0203000-01	766	336	1929	0.272724
1	9632822	-	TGATT	-GAU-	CDS	protein_coding	Os01g0275600(OsAGO4a)	Os01t0275600-01	2431	45	2128	0.0400169		5	117657	-	AGATG	-GAU-	CDS	protein_coding	Os05g0102000(OsJMT1)	Os05t0102000-01	612	-1224	887	0.161954		1	5719305	-	AGACC	DRACH	3'UTR	protein_coding	Os01g0204000	Os01t0204000-01	1807	254	99	0.947119
1	9634150	-	AGATA	-GAU-	CDS	protein_coding	Os01g0275600(OsAGO4a)	Os01t0275600-01	1975	-11	1809	0.0754503		5	177626	+	AGACT	DRACH	Intergenic	NA	NA	NA	NA	NA	43	0.635669		1	5764482	+	AGACA	DRACH	3'UTR	protein_coding	Os01g0205100(OsWD40-8)	Os01t0205100-01	1527	451	157	1
1	9634645	-	CGAGA	others	CDS	protein_coding	Os01g0275600(OsAGO4a)	Os01t0275600-01	1674	-33	750	0.054717		5	803171	+	ATAGC	others	3'UTR	protein_coding	Os05g0114700	Os05t0114700-02	1943	-182	1116	0.852172		1	5771080	+	GAACT	DRACH	CDS	protein_coding	Os01g0205500	Os01t0205500-01	378	-60	4850	0.318008
1	9668313	+	TGATG	-GAU-	CDS	protein_coding	Os01g0276100(OsIDHa)	Os01t0276100-01	556	-61	428	0.0863847		5	1159303	-	AGACA	DRACH	CDS	protein_coding	Os05g0121600(RSR1)	Os05t0121600-01	401	-191	895	0.233413		1	5772103	+	AAACT	DRACH	3'UTR	protein_coding	Os01g0205500	Os01t0205500-01	706	267	4712	0.587861
1	9685265	-	AGAGC	others	CDS	protein_coding	Os01g0276500	Os01t0276500-01	785	14	186	0		5	1890098	-	CGACA	-RAC-	3'UTR	protein_coding	Os05g0132500	Os05t0132500-01	2568	660	236	0.212723		1	5772110	+	AGATG	-GAU-	3'UTR	protein_coding	Os01g0205500	Os01t0205500-01	713	274	4237	0.293818
1	9705377	-	AGATG	-GAU-	CDS	protein_coding	Os01g0276800(Gas2)	Os01t0276800-01	1307	-80	537	0.0685291		5	2733454	+	GAAGC	others	3'UTR	protein_coding	Os05g0147500(OsDegp6)	Os05t0147500-01	2026	365	872	0.365145		1	5772141	+	GGATC	GGAU-	3'UTR	protein_coding	Os01g0205500	Os01t0205500-01	744	305	4609	0.181872
1	9705548	-	AGATG	-GAU-	CDS	protein_coding	Os01g0276800(Gas2)	Os01t0276800-01	1136	100	100	0.0672631		5	2825403	+	AGACA	DRACH	5'UTR	protein_coding	Os05g0149400(ACO5)	Os05t0149400-01	80	-150	994	0.257839		1	5774450	-	GAACC	DRACH	IncompleteTranscript	protein_coding	Os01g0205700(GSK1)	Os01t0205700-01	1023	413	2803	0.490677
1	9744044	-	AGACC	DRACH	CDS	protein_coding	Os01g0277600(osALA2)	Os01t0277600-00	833	-807	78	0.0908291		5	3331210	+	AGACA	DRACH	3'UTR	protein_coding	Os05g0156800	Os05t0156800-01	1446	5	704	0.182114		1	5774467	-	AGACA	DRACH	IncompleteTranscript	protein_coding	Os01g0205700(GSK1)	Os01t0205700-01	1006	396	1543	0.979762
1	9753413	+	AGATT	-GAU-	3'UTR	protein_coding	Os01g0277700	Os01t0277700-01	806	218	246	0.0556449		5	3539793	-	AGACG	-RAC-	3'UTR	protein_coding	Os05g0160300(OsLTPd8)	Os05t0160300-01	498	61	780	0.17299		1	5774616	-	GGACT	DRACH	IncompleteTranscript	protein_coding	Os01g0205700(GSK1)	Os01t0205700-01	857	247	1404	0.378226
1	9799716	-	TTATG	others	Intergenic	NA	NA	NA	NA	NA	128	0.312712		5	3611341	+	GGATT	GGAU-	3'UTR	protein_coding	Os05g0161200	Os05t0161200-01	2006	322	110	0.571289		1	5777066	-	CAAGC	others	Intergenic	nontranslating_CDS	Os01g0205550	NA	NA	NA	2784	1
1	9882833	+	AGACA	DRACH	CDS	protein_coding	Os01g0279200	Os01t0279200-02	551	15	148	0.100173		5	4118982	-	TGACA	DRACH	CDS	protein_coding	Os05g0168700(Os)	Os05t0168700-01	732	3	897	0.116703		1	5909338	+	AGACT	DRACH	3'UTR	protein_coding	Os01g0208700(PEPC-2)	Os01t0208700-01	3272	365	142	0.761828
1	9918964	-	TTACT	others	CDS	protein_coding	Os01g0279800	Os01t0279800-01	449	-49	742	0.0296249		5	5444736	+	AGACG	-RAC-	3'UTR	protein_coding	Os05g0188600	Os05t0188600-01	3471	589	55	0.403694		1	5916523	+	AGACT	DRACH	3'UTR	protein_coding	Os01g0209000	Os01t0209000-01	1971	211	302	0.698378
1	9937246	-	AGAAA	others	IncompleteTranscript	protein_coding	Os01g0280000	Os01t0280000-01	1401	484	158	0.0289328		5	5911169	+	GAAGC	others	CDS	protein_coding	Os05g0196100(OsABCC14)	Os05t0196100-01	2800	271	476	0.96546		1	5916611	+	AGACT	DRACH	3'UTR	protein_coding	Os01g0209000	Os01t0209000-01	2059	299	165	0.820261
1	9966547	+	AGACA	DRACH	CDS	protein_coding	Os01g0280400	Os01t0280400-00	1668	1082	237	0.0320805		5	6198544	-	GAACT	DRACH	NoncodingTranscript	nontranslating_CDS	Os05g0199700	Os05t0199700-01	1812	111	255	0.578798		1	5934000	+	CGACT	-RAC-	3'UTR	protein_coding	Os01g0209200(GF14G)	Os01t0209200-01	1071	167	475	0.545811
1	10027089	-	CCACC	others	5'UTR	protein_coding	Os01g0281400	Os01t0281400-00	32	-2151	46	0		5	6234145	-	AGAAA	others	CDS	protein_coding	Os05g0200100	Os05t0200100-01	801	99	565	0.157728		1	5934603	-	GGACA	DRACH	3'UTR	protein_coding	Os01g0209400	Os01t0209400-01	1516	376	731	0.520227
1	10271525	-	AGATG	-GAU-	CDS	protein_coding	Os01g0286100(PIL15)	Os01t0286100-01	2145	61	52	0.0521351		5	7446276	-	TGACT	DRACH	Intergenic	NA	NA	NA	NA	NA	49	0.507897		1	5934642	-	AAACT	DRACH	3'UTR	protein_coding	Os01g0209400	Os01t0209400-01	1477	337	1290	0.800961
1	10518887	-	AGAGT	others	Intergenic	NA	NA	NA	NA	NA	293	0.0401057		5	8272863	+	GTAGC	others	CDS	protein_coding	Os05g0235300(OsTOR)	Os05t0235300-01	2346	-32	332	0.886631		1	5934717	-	AGACT	DRACH	3'UTR	protein_coding	Os01g0209400	Os01t0209400-01	1402	262	455	0.845302
1	10656672	+	GTACT	others	3'UTR	protein_coding	Os01g0292900(OsSPL1)	Os01t0292900-02	3162	684	65	0		5	13088645	-	AAACC	DRACH	3'UTR	protein_coding	Os05g0295700	Os05t0295700-01	2174	412	85	0.704513		1	5934812	-	AAACT	DRACH	3'UTR	protein_coding	Os01g0209400	Os01t0209400-01	1307	167	827	0.95134
1	10824155	+	GAAGG	others	5'UTR	protein_coding	Os01g0296100	Os01t0296100-01	384	55	365	0.211216		5	13088739	-	GAACG	-RAC-	3'UTR	protein_coding	Os05g0295700	Os05t0295700-01	2080	318	124	0.475239		1	6010912	-	AGACA	DRACH	3'UTR	protein_coding	Os01g0210600	Os01t0210600-02	907	-50	2111	0.201745
1	10999564	-	GTACT	others	3'UTR	protein_coding	Os01g0300200	Os01t0300200-01	2220	317	409	0.322781		5	13530579	+	GTATG	others	CDS	protein_coding	Os05g0301500	Os05t0301500-01	342	120	1225	0.551911		1	6011190	-	TAACT	DRACH	3'UTR	protein_coding	Os01g0210600	Os01t0210600-02	629	-328	9963	0.265786
1	11026425	-	AAACC	DRACH	IncompleteTranscript	protein_coding	Os01g0300600	Os01t0300600-01	1038	-23	274	0.0390025		5	13840577	-	TGACT	DRACH	3'UTR	protein_coding	Os05g0306000	Os05t0306000-01	1744	352	28	0.7229		1	6011746	-	AGAGT	others	5'UTR	protein_coding	Os01g0210600	Os01t0210600-02	73	-884	3819	0.14597
1	11029177	-	TGACA	DRACH	IncompleteTranscript	protein_coding	Os01g0300600	Os01t0300600-01	10	-145	355	0.0406309		5	15609685	-	GTACC	others	3'UTR	protein_coding	Os05g0333200(D1)	Os05t0333200-01	1407	324	658	1		1	6125006	+	GGACA	DRACH	CDS	protein_coding	Os01g0212100	Os01t0212100-01	2159	-33	488	0.582792
1	11030161	-	TGATG	-GAU-	Intergenic	NA	NA	NA	NA	NA	113	0.101695		5	15770705	-	TGATT	-GAU-	3'UTR	protein_coding	Os05g0337400	Os05t0337400-01	747	369	855	0.180639		1	6125126	+	AAACT	DRACH	3'UTR	protein_coding	Os01g0212100	Os01t0212100-01	2196	3	504	1
1	11033501	-	AGACA	DRACH	Intergenic	NA	NA	NA	NA	NA	81	0.140047		5	16151776	+	AGAAG	others	CDS	protein_coding	Os05g0343400(WRKY53)	Os05t0343400-01	1201	-28	4220	0.114993		1	6125326	+	AGACT	DRACH	3'UTR	protein_coding	Os01g0212100	Os01t0212100-01	2396	203	236	0.414401
1	11065370	-	AGATT	-GAU-	3'UTR	protein_coding	Os01g0301000	Os01t0301000-01	1702	1309	458	0.0809077		5	18495897	-	TGATG	-GAU-	CDS	protein_coding	Os05g0382600(OsANN3)	Os05t0382600-02	115	-32	2080	0.183965		1	6125403	+	GTACT	others	3'UTR	protein_coding	Os01g0212100	Os01t0212100-01	2473	280	288	1
1	11220194	+	AGATA	-GAU-	CDS	protein_coding	Os01g0303200	Os01t0303200-01	3002	101	134	0.0794661		5	18993945	-	GGACA	DRACH	IncompleteTranscript	protein_coding	Os05g0391200	Os05t0391200-01	1419	525	339	0.286193		1	6242655	-	GGACA	DRACH	3'UTR	protein_coding	Os01g0214200(OsGELP1)	Os01t0214200-01	877	214	1674	0.627956
1	11221157	+	AGATT	-GAU-	3'UTR	protein_coding	Os01g0303200	Os01t0303200-01	3499	104	119	0.0572343		5	19838798	-	AGATA	-GAU-	3'UTR	protein_coding	Os05g0407200(OsWD40-119)	Os05t0407200-01	1617	204	223	0.234314		1	6253035	+	AGACT	DRACH	IncompleteTranscript	protein_coding	Os01g0214300	Os01t0214300-01	NA	NA	988	0.587057
1	11275276	+	AAACC	DRACH	CDS	protein_coding	Os01g0304300	Os01t0304300-01	1483	-87	107	0.196558		5	21039619	-	GGATT	GGAU-	IncompleteTranscript	protein_coding	Os05g0428700(OsAKT2)	Os05t0428700-01	1814	272	517	0.148075		1	6253287	+	GGATT	GGAU-	IncompleteTranscript	protein_coding	Os01g0214300	Os01t0214300-01	901	247	299	0.36433
1	11275850	+	AGATG	-GAU-	CDS	protein_coding	Os01g0304300	Os01t0304300-01	1861	-19	83	0.113268		5	21562272	-	GGACA	DRACH	CDS	protein_coding	Os05g0440250	Os05t0440250-01	1273	295	213	0.425864		1	6253297	+	GGATA	GGAU-	IncompleteTranscript	protein_coding	Os01g0214300	Os01t0214300-01	911	257	288	0.361787
1	11277467	+	AGAAA	others	CDS	protein_coding	Os01g0304300	Os01t0304300-01	2453	80	117	0.0256721		5	22040326	-	AGATT	-GAU-	3'UTR	protein_coding	Os05g0449200	Os05t0449200-01	1638	-245	544	0.177698		1	6446219	+	TAAGC	others	CDS	protein_coding	Os01g0218032(ROS1A)	Os01t0218032-01	1974	-866	969	1
1	11620069	+	AGATG	-GAU-	CDS	protein_coding	Os01g0309900	Os01t0309900-01	791	-133	402	0.077235		5	23903588	-	TAACT	DRACH	CDS	protein_coding	Os05g0486100(OsRPK1)	Os05t0486100-01	732	22	107	1		1	6507516	-	AGACT	DRACH	3'UTR	protein_coding	Os01g0218800(OsSET1)	Os01t0218800-01	3248	274	278	0.632921
1	11666255	+	AAACG	-RAC-	3'UTR	protein_coding	Os01g0310500(OsRLCK31)	Os01t0310500-01	5120	421	176	0.18217		5	24589412	-	TAACA	DRACH	3'UTR	protein_coding	Os05g0499500	Os05t0499500-01	1298	171	173	0.713365		1	6528133	+	AGATT	-GAU-	3'UTR	protein_coding	Os01g0219100	Os01t0219100-01	666	197	232	0.279987
1	11677053	+	AGACT	DRACH	Intergenic	NA	NA	NA	NA	NA	45	0.124583		5	24864708	+	AAACT	DRACH	Intergenic	NA	NA	NA	NA	NA	826	0.236858		1	6572147	-	GGACC	DRACH	Intergenic	NA	NA	NA	NA	NA	234	0.524729
1	11696754	+	TCAGG	others	CDS	protein_coding	Os01g0311500(OsPHS1a)	Os01t0311500-01	955	-55	67	0		5	25192846	+	GGACA	DRACH	3'UTR	protein_coding	Os05g0508800	Os05t0508800-01	1980	365	449	0.285438		1	6587033	+	TGACG	-RAC-	3'UTR	protein_coding	Os01g0220300(RPS6)	Os01t0220300-01	720	401	865	0.914594
1	11697364	+	TGATT	-GAU-	CDS	protein_coding	Os01g0311500(OsPHS1a)	Os01t0311500-01	1390	218	158	0.0802254		5	25803084	+	TAACT	DRACH	3'UTR	protein_coding	Os05g0519600(OsDJ-1D)	Os05t0519600-02	1991	232	386	0.718425		1	6699829	-	AGACC	DRACH	3'UTR	protein_coding	Os01g0222500	Os01t0222500-01	968	187	256	0.684886
1	11697382	+	AGAAA	others	CDS	protein_coding	Os01g0311500(OsPHS1a)	Os01t0311500-01	1408	236	128	0.0241043		5	26349436	-	TAAGA	others	CDS	protein_coding	Os05g0530500(SNRK1A)	Os05t0530500-02	643	-88	965	0.446171		1	6738349	-	GGATT	GGAU-	Intergenic	NA	NA	NA	NA	NA	516	0.385451
1	11784004	+	AAACC	DRACH	NoncodingTranscript	NA	Os01g0313300(OsERF)	NA	NA	NA	1518	0.0692158		5	27976744	-	AGACC	DRACH	CDS	protein_coding	Os05g0562400	Os05t0562400-01	3387	30	252	0.160362		1	6738383	-	AGACT	DRACH	Intergenic	NA	NA	NA	NA	NA	318	1
1	11784768	+	TGACA	DRACH	NoncodingTranscript	NA	Os01g0313300(OsERF)	NA	NA	NA	1575	0.0326319		5	28234917	+	GAAGG	others	CDS	protein_coding	Os05g0567100(Oryzasin)	Os05t0567100-02	1473	-13	2247	0.31193		1	6738401	-	AGACG	-RAC-	Intergenic	NA	NA	NA	NA	NA	497	0.998488
1	11906909	-	GTATG	others	3'UTR	protein_coding	Os01g0315800(OsUXS2)	Os01t0315800-01	1774	637	465	0.0436263		5	29255643	+	GGATT	GGAU-	3'UTR	protein_coding	Os05g0587200(OsSET23)	Os05t0587200-01	2956	189	339	0.296668		1	6738425	-	AGACC	DRACH	Intergenic	NA	NA	NA	NA	NA	953	0.998309
1	11981290	+	AGAGC	others	3'UTR	protein_coding	Os01g0316900	Os01t0316900-01	3452	396	142	0.0736671		6	186673	+	AGACG	-RAC-	CDS	protein_coding	Os06g0102700(OsPUB12)	Os06t0102700-01	796	-64	539	0.142399		1	6738452	-	AAACT	DRACH	Intergenic	NA	NA	NA	NA	NA	1765	0.441942
1	12265186	+	CGAGA	others	CDS	protein_coding	Os01g0321800	Os01t0321800-01	172	21	82	0.0553201		6	623583	-	TGACC	DRACH	3'UTR	protein_coding	Os06g0111100(OsFbox286)	Os06t0111100-01	1617	1414	80	0.475079		1	6738557	-	AGACT	DRACH	Intergenic	NA	NA	NA	NA	NA	1699	0.606897
1	12406892	-	AGACG	-RAC-	CDS	protein_coding	Os01g0324400	Os01t0324400-03	825	-176	96	0.0542971		6	1392481	-	AGATG	-GAU-	IncompleteTranscript	protein_coding	Os06g0126000(OsSEU3)	Os06t0126000-01	1060	60	1030	0.115358		1	6739949	-	AGACG	-RAC-	Intergenic	NA	NA	NA	NA	NA	862	0.217283
1	12616395	-	AGACG	-RAC-	CDS	protein_coding	Os01g0327900(OsFbox008)	Os01t0327900-00	851	-316	66	0.052832		6	1930825	+	AAACA	DRACH	Intergenic	NA	NA	NA	NA	NA	256	0.431106		1	6741300	-	TGACG	-RAC-	Intergenic	NA	NA	NA	NA	NA	1274	0.330651
1	12618430	-	AGAAC	others	Intergenic	NA	NA	NA	NA	NA	70	0.163117		6	1948672	+	GAACT	DRACH	Intergenic	NA	NA	NA	NA	NA	34	1		1	6766597	-	GGACA	DRACH	IncompleteTranscript	protein_coding	Os01g0223600	Os01t0223600-01	1644	816	471	0.96984
1	12638711	-	TGACA	DRACH	StopCodon	protein_coding	Os01g0328300(OsFbox009)	Os01t0328300-01	1582	10	109	0.0748783		6	2151929	-	AGATT	-GAU-	Intergenic	NA	NA	NA	NA	NA	924	0.119408		1	6841673	-	GGACT	DRACH	3'UTR	protein_coding	Os01g0224500	Os01t0224500-01	759	274	357	0.614191
1	12653794	+	TGACG	-RAC-	3'UTR	protein_coding	Os01g0328600	Os01t0328600-01	1350	3	473	0.0809303		6	2435655	-	AGATG	-GAU-	IncompleteTranscript	protein_coding	Os06g0146300	Os06t0146300-01	942	32	706	0.130327		1	6896109	+	GGATA	GGAU-	3'UTR	protein_coding	Os01g0225100	Os01t0225100-01	3142	224	2024	0.152116
1	12655019	-	AGATG	-GAU-	3'UTR	protein_coding	Os01g0328700	Os01t0328700-01	1774	1430	408	0.0700997		6	2858021	+	AGACA	DRACH	CDS	protein_coding	Os06g0155300	Os06t0155300-01	549	78	308	0.284743		1	6896153	+	TGACA	DRACH	3'UTR	protein_coding	Os01g0225100	Os01t0225100-01	3186	268	1204	0.215601
1	12668250	-	AAACA	DRACH	CDS	protein_coding	Os01g0328900	Os01t0328900-01	1399	33	73	0.0964664		6	3329359	+	CAAGC	others	CDS	protein_coding	Os06g0166200	Os06t0166200-01	803	-488	260	0.992981		1	6896261	+	GAACT	DRACH	3'UTR	protein_coding	Os01g0225100	Os01t0225100-01	3294	376	1060	0.707758
1	12873762	+	GAAGA	others	CDS	protein_coding	Os01g0332100(OsNIN2)	Os01t0332100-01	2026	274	553	0.0528538		6	3966250	-	AGACA	DRACH	IncompleteTranscript	protein_coding	Os06g0180000	Os06t0180000-01	1366	462	170	0.366728		1	6896344	+	AGACA	DRACH	3'UTR	protein_coding	Os01g0225100	Os01t0225100-01	3377	459	423	0.994516
1	12921984	-	GGACG	-RAC-	CDS	protein_coding	Os01g0332900	Os01t0332900-01	2633	-390	321	0.0748485		6	5426435	+	GGACA	DRACH	CDS	protein_coding	Os06g0207000	Os06t0207000-01	1994	-4	281	0.321804		1	6904119	+	AGACA	DRACH	3'UTR	protein_coding	Os01g0225200	Os01t0225200-01	3182	710	91	1
1	13250077	-	ATAGC	others	IncompleteTranscript	protein_coding	Os01g0337600	Os01t0337600-02	1580	59	272	0.0791737		6	5773702	-	AAACA	DRACH	IncompleteTranscript	protein_coding	Os06g0213200	Os06t0213200-01	382	292	181	0.491598		1	6909383	+	GGATT	GGAU-	3'UTR	protein_coding	Os01g0225300	Os01t0225300-01	2220	433	310	0.365205
1	13258878	-	AGAGA	others	IncompleteTranscript	protein_coding	Os01g0337600	Os01t0337600-02	465	22	174	0.0482792		6	8721333	+	GTACT	others	CDS	protein_coding	Os06g0264300(RAD23)	Os06t0264300-01	245	30	1243	0.667413		1	6970035	+	AGATT	-GAU-	IncompleteTranscript	protein_coding	Os01g0226300	Os01t0226300-01	791	418	3086	0.331016
1	13281952	+	GTATC	others	3'UTR	protein_coding	Os01g0337900	Os01t0337900-01	2083	270	409	0.28685		6	8761195	-	AGAGG	others	CDS	protein_coding	Os06g0265000(ASN)	Os06t0265000-01	873	-58	1252	0.119899		1	6970081	+	AGACT	DRACH	Intergenic	NA	NA	NA	NA	NA	955	0.456229
1	13286814	+	AGATC	-GAU-	CDS	protein_coding	Os01g0338000(OsARL1e)	Os01t0338000-01	579	-35	701	0.0637317		6	13283282	+	AGACA	DRACH	IncompleteTranscript	protein_coding	Os06g0334100	Os06t0334100-02	1803	786	67	0.627168		1	7030309	+	TGACT	DRACH	3'UTR	protein_coding	Os01g0227100(NYC1)	Os01t0227100-01	1853	437	823	0.470422
1	13294568	+	GTACT	others	Intergenic	protein_coding	Os01g0338200	NA	NA	NA	171	0.515824		6	14973582	-	AGACT	DRACH	IncompleteTranscript	protein_coding	Os06g0361750	Os06t0361750-01	1102	-1412	75	0.237013		1	7030360	+	GGACA	DRACH	3'UTR	protein_coding	Os01g0227100(NYC1)	Os01t0227100-01	1904	488	603	0.886717
1	13305153	+	GAATT	others	3'UTR	protein_coding	Os01g0338200	Os01t0338200-01	1830	345	123	0.358931		6	15811257	-	AAACA	DRACH	3'UTR	protein_coding	Os06g0473200(OsMKK3)	Os06t0473200-01	2249	759	94	0.945573		1	7030405	+	TGACT	DRACH	3'UTR	protein_coding	Os01g0227100(NYC1)	Os01t0227100-01	1949	533	1154	0.282409
1	13355839	+	AGACA	DRACH	CDS	protein_coding	Os01g0339900(PDIL2)	Os01t0339900-01	594	54	570	0.06588		6	17275705	+	GAACC	DRACH	5'UTR	protein_coding	Os06g0495700	Os06t0495700-00	65	-95	214	0.844356		1	7030521	+	TGACT	DRACH	3'UTR	protein_coding	Os01g0227100(NYC1)	Os01t0227100-01	2065	649	576	0.486518
1	13454924	+	TGAGG	others	Intergenic	NA	NA	NA	NA	NA	64	0.0613709		6	19231279	-	TGACC	DRACH	Intergenic	NA	NA	NA	NA	NA	112	0.417509		1	7047316	+	ATACC	others	3'UTR	protein_coding	Os01g0227300(OsRab7B1)	Os01t0227300-01	959	286	3025	0.970583
1	13455303	+	CCATC	others	Intergenic	NA	NA	NA	NA	NA	113	0.415929		6	19318298	+	AGATT	-GAU-	Intergenic	NA	NA	NA	NA	NA	431	0.137158		1	7047402	+	AGACC	DRACH	3'UTR	protein_coding	Os01g0227300(OsRab7B1)	Os01t0227300-01	1045	372	2175	0.881107
1	13563885	+	AGACC	DRACH	CDS	protein_coding	Os01g0343200	Os01t0343200-01	1086	-5	238	0.0537803		6	23853904	-	AAACG	-RAC-	3'UTR	protein_coding	Os06g0603000(SE5)	Os06t0603000-01	1209	132	858	0.454275		1	7047435	+	TGACA	DRACH	3'UTR	protein_coding	Os01g0227300(OsRab7B1)	Os01t0227300-01	1078	405	2872	0.559279
1	14061910	+	AGAGC	others	CDS	protein_coding	Os01g0351300	Os01t0351300-01	2308	-184	116	0.0358571		6	24590804	+	AGACA	DRACH	IncompleteTranscript	protein_coding	Os06g0614550	Os06t0614550-01	418	-55	500	0.205317		1	7125554	-	GAACC	DRACH	3'UTR	protein_coding	Os01g0229100	Os01t0229100-02	1728	176	1108	0.871455
1	14299178	-	CTACT	others	CDS	protein_coding	Os01g0355500(OsDjC5)	Os01t0355500-02	2455	-36	158	0		6	26421880	-	AGATG	-GAU-	3'UTR	protein_coding	Os06g0646700	Os06t0646700-01	782	294	284	0.18788		1	7125567	-	TGACT	DRACH	3'UTR	protein_coding	Os01g0229100	Os01t0229100-02	1715	163	1023	0.808492
1	14621490	-	AGATG	-GAU-	3'UTR	protein_coding	Os01g0360200(RBOHB)	Os01t0360200-03	2856	239	141	0.0676992		6	26461440	-	GGAGC	others	CDS	protein_coding	Os06g0647400(OsProCP2)	Os06t0647400-02	366	-140	2028	0.135659		1	7136494	+	AGATG	-GAU-	CDS	protein_coding	Os01g0229200	Os01t0229200-01	1764	185	1816	0.137521
1	14622231	-	GGAGC	others	CDS	protein_coding	Os01g0360200(RBOHB)	Os01t0360200-01	2558	93	729	0.0570767		6	27433638	+	TAAGC	others	5'UTR	protein_coding	Os06g0664300	Os06t0664300-01	219	-436	915	0.610456		1	7136575	+	AGATG	-GAU-	CDS	protein_coding	Os01g0229200	Os01t0229200-01	1845	266	1758	0.149395
1	14679416	-	GTACA	others	3'UTR	protein_coding	Os01g0360600	Os01t0360600-01	971	593	151	0.387341		6	27470074	-	GAACT	DRACH	3'UTR	protein_coding	Os06g0665100	Os06t0665100-01	1250	559	766	0.283399		1	7253479	+	AGACT	DRACH	3'UTR	protein_coding	Os01g0231000(OsIAA3)	Os01t0231000-01	1082	192	4661	0.67235
1	14703742	-	TGACG	-RAC-	IncompleteTranscript	protein_coding	Os01g0361000	Os01t0361000-02	2137	64	227	0.0325063		6	27595335	+	AGACA	DRACH	3'UTR	protein_coding	Os06g0666400(OsVQ25)	Os06t0666400-01	711	-82	1328	0.275337		1	7253709	+	TGACT	DRACH	Intronic	protein_coding	Os01g0231000(OsIAA3)	Os01t0231000-02	NA	NA	1259	0.75917
1	14705175	-	AGAGC	others	3'UTR	protein_coding	Os01g0361000	Os01t0361000-01	824	-54	111	0.0379752		6	28430039	+	GGATG	GGAU-	3'UTR	protein_coding	Os06g0681700	Os06t0681700-01	1771	446	126	0.438647		1	7278866	-	GAACC	DRACH	3'UTR	protein_coding	Os01g0231700	Os01t0231700-01	584	316	2590	0.986792
1	14755405	-	AGACG	-RAC-	CDS	protein_coding	Os01g0362100	Os01t0362100-01	1912	32	50	0.0678914		6	28484447	+	GAAAC	others	3'UTR	protein_coding	Os06g0683400(OsCCD1)	Os06t0683400-02	636	-41	4410	0.359346		1	7278883	-	GAACC	DRACH	3'UTR	protein_coding	Os01g0231700	Os01t0231700-01	567	299	3542	0.770824
1	14771104	+	CGACG	-RAC-	5'UTR	protein_coding	Os01g0362533	Os01t0362533-01	299	-322	149	0.184834		6	28994688	+	AGACC	DRACH	CDS	protein_coding	Os06g0694500(OsISC13)	Os06t0694500-01	574	17	860	0.141107		1	7279179	-	TGATC	-GAU-	CDS	protein_coding	Os01g0231700	Os01t0231700-01	271	3	12831	0.136359
1	14775974	-	GAACT	DRACH	Intergenic	NA	NA	NA	NA	NA	189	0.108978		6	29990144	-	TGACT	DRACH	3'UTR	protein_coding	Os06g0708900	Os06t0708900-01	2049	1143	133	0.249242		1	7285902	+	GGACC	DRACH	IncompleteTranscript	protein_coding	Os01g0231800	Os01t0231800-01	991	454	344	0.80974
1	14820713	+	AGATC	-GAU-	CDS	protein_coding	Os01g0363900(OsWAK5)	Os01t0363900-01	3493	-124	723	0.0739694		6	31185101	-	AGACG	-RAC-	IncompleteTranscript	protein_coding	Os06g0731500(JMJ708)	Os06t0731500-01	307	201	152	0.224708		1	7293952	+	GGACG	-RAC-	3'UTR	protein_coding	Os01g0231900	Os01t0231900-01	1562	253	471	0.51366
1	15010186	-	GAAGG	others	CDS	protein_coding	Os01g0367300	Os01t0367300-01	1681	-355	206	0.12344		7	21306	+	GGATG	GGAU-	3'UTR	protein_coding	Os07g0100300(SQD2.1)	Os07t0100300-02	2034	910	172	0.419834		1	7294105	+	GGACC	DRACH	3'UTR	protein_coding	Os01g0231900	Os01t0231900-01	1715	406	382	0.814577
1	15067001	+	ATATG	others	CDS	protein_coding	Os01g0367700(Orysa)	Os01t0367700-01	1640	108	708	0		7	48987	-	AGACC	DRACH	IncompleteTranscript	protein_coding	Os07g0100800(OsProT3)	Os07t0100800-01	1390	392	152	0.348468		1	7294336	+	TGACT	DRACH	Intergenic	NA	NA	NA	NA	NA	123	0.997237
1	15077951	-	AGAGC	others	CDS	protein_coding	Os01g0367900	Os01t0367900-01	2707	-16	63	0.0665662		7	127519	+	AAACC	DRACH	3'UTR	protein_coding	Os07g0102100(OsHAK22)	Os07t0102100-02	2501	251	718	0.429474		1	7294342	+	GGATT	GGAU-	Intergenic	NA	NA	NA	NA	NA	112	0.661841
1	15078644	-	AGAAA	others	CDS	protein_coding	Os01g0367900	Os01t0367900-01	2459	-2	126	0		7	446296	-	ATACT	others	3'UTR	protein_coding	Os07g0108300(ALT-2)	Os07t0108300-01	1868	443	835	0.988573		1	7331885	+	AGACT	DRACH	3'UTR	protein_coding	Os01g0232300(TRZ3)	Os01t0232300-01	4075	168	283	0.428664
1	15079051	-	AGATT	-GAU-	CDS	protein_coding	Os01g0367900	Os01t0367900-01	2198	34	114	0.0848479		7	3328834	+	AGATG	-GAU-	CDS	protein_coding	Os07g0162300	Os07t0162300-01	1177	-22	282	0.213046		1	7338955	+	AGACA	DRACH	3'UTR	protein_coding	Os01g0232400	Os01t0232400-01	2426	226	407	0.609514
1	15080214	-	AGATT	-GAU-	CDS	protein_coding	Os01g0367900	Os01t0367900-01	1574	-112	353	0.0857193		7	3648687	-	AGACG	-RAC-	CDS	protein_coding	Os07g0168000	Os07t0168000-01	1819	38	799	0.17119		1	7339047	+	GGACA	DRACH	3'UTR	protein_coding	Os01g0232400	Os01t0232400-01	2518	318	537	1
1	15080288	-	AGATG	-GAU-	CDS	protein_coding	Os01g0367900	Os01t0367900-01	1500	96	276	0.0791747		7	5505516	-	AGACA	DRACH	CDS	protein_coding	Os07g0202100(OsRH52B)	Os07t0202100-01	800	-311	834	0.158318		1	7344979	+	AGACG	-RAC-	CDS	protein_coding	Os01g0232500(OsUBC42)	Os01t0232500-01	1379	246	1499	0.217955
1	15081360	-	CGAGA	others	CDS	protein_coding	Os01g0367900	Os01t0367900-01	832	-34	175	0.103974		7	7582021	-	TTAGA	others	IncompleteTranscript	protein_coding	Os07g0236200	Os07t0236200-01	584	235	859	0.715677		1	7345298	+	AGACA	DRACH	3'UTR	protein_coding	Os01g0232500(OsUBC42)	Os01t0232500-01	1698	565	150	1
1	15131026	-	GTACA	others	3'UTR	protein_coding	Os01g0369000(OsCUL1-1)	Os01t0369000-01	2901	575	571	0.204511		7	11076921	+	GGATT	GGAU-	3'UTR	protein_coding	Os07g0287100	Os07t0287100-01	2431	282	31	0.774004		1	7352035	+	AGACT	DRACH	3'UTR	protein_coding	Os01g0232700	Os01t0232700-01	1707	464	126	0.855635
1	15133988	-	TTAGT	others	CDS	protein_coding	Os01g0369000(OsCUL1-1)	Os01t0369000-01	1480	24	596	0.284038		7	11786196	+	GAACT	DRACH	IncompleteTranscript	protein_coding	Os07g0299600	Os07t0299600-01	587	332	228	0.773992		1	7352279	-	AGATT	-GAU-	IncompleteTranscript	protein_coding	Os01g0232800	Os01t0232800-01	1623	491	1549	0.315203
1	15170975	-	GAAGC	others	CDS	protein_coding	Os01g0369700(OsGSTF5)	Os01t0369700-03	334	71	636	0.0845192		7	11893732	-	AGACG	-RAC-	CDS	protein_coding	Os07g0301200(OsRH5)	Os07t0301200-01	576	5	675	0.139159		1	7352344	-	GGACA	DRACH	IncompleteTranscript	protein_coding	Os01g0232800	Os01t0232800-01	1558	426	1021	1
1	15360532	-	CCATG	others	StartCodon	protein_coding	Os01g0372700	Os01t0372700-01	151	-461	38	0.342105		7	12748163	+	GTAGG	others	CDS	protein_coding	Os07g0409100(OsNTMC2T4.1)	Os07t0409100-01	279	33	1060	0.582105		1	7352402	-	AGACT	DRACH	IncompleteTranscript	protein_coding	Os01g0232800	Os01t0232800-01	1500	368	793	0.418048
1	15457257	+	CAACC	-RAC-	CDS	protein_coding	Os01g0374900	Os01t0374900-01	902	65	406	0.154982		7	13054339	+	AGACG	-RAC-	IncompleteTranscript	protein_coding	Os07g0414000	Os07t0414000-01	576	-953	518	0.231254		1	7352409	-	AGACT	DRACH	IncompleteTranscript	protein_coding	Os01g0232800	Os01t0232800-01	1493	361	764	0.429212
1	15462662	-	TGACA	DRACH	CDS	protein_coding	Os01g0375000(Os_F0781)	Os01t0375000-01	1644	106	133	0.0311386		7	13065237	-	AGACA	DRACH	CDS	protein_coding	Os07g0414200	Os07t0414200-01	820	-40	111	0.560707		1	7450991	-	GGACG	-RAC-	3'UTR	protein_coding	Os01g0234900(OsRFPHC-14)	Os01t0234900-01	1629	512	1537	0.164433
1	15463710	-	AGAAG	others	CDS	protein_coding	Os01g0375000(Os_F0781)	Os01t0375000-01	1028	-117	194	0.0320692		7	13288030	-	AGATA	-GAU-	3'UTR	protein_coding	Os07g0418000	Os07t0418000-02	977	180	190	0.235944		1	7472684	+	AGACT	DRACH	3'UTR	protein_coding	Os01g0235300	Os01t0235300-01	983	671	554	0.625625
1	15476049	-	TGAGG	others	CDS	protein_coding	Os01g0375100(OsDjC6)	Os01t0375100-01	2093	1811	61	0.0321946		7	13601311	+	AGATG	-GAU-	Intergenic	NA	NA	NA	NA	NA	407	0.170147		1	7509741	+	TAACT	DRACH	IncompleteTranscript	protein_coding	Os01g0235800	Os01t0235800-01	859	45	1175	1
1	15618479	-	AGAGC	others	3'UTR	protein_coding	Os01g0377500(CycL1)	Os01t0377500-01	1589	70	180	0.0584252		7	16289957	-	TGACC	DRACH	Intergenic	NA	NA	NA	NA	NA	45	0.584828		1	7511421	+	AGACT	DRACH	IncompleteTranscript	protein_coding	Os01g0235800	Os01t0235800-01	1532	268	454	0.386115
1	15645842	+	TGAGA	others	CDS	protein_coding	Os01g0377700	Os01t0377700-02	864	-166	196	0.0350236		7	17120298	+	AAACA	DRACH	IncompleteTranscript	protein_coding	Os07g0474600	Os07t0474600-01	1251	260	81	1		1	7511656	+	AAACT	DRACH	IncompleteTranscript	protein_coding	Os01g0235800	Os01t0235800-01	1767	503	472	0.695872
1	16050884	+	AAACA	DRACH	3'UTR	protein_coding	Os01g0383700(OsWD40-14)	Os01t0383700-01	1033	-70	116	0.0607073		7	20808169	-	TAACA	DRACH	3'UTR	protein_coding	Os07g0531600	Os07t0531600-01	1340	231	234	0.590996		1	7524223	+	AGACT	DRACH	3'UTR	protein_coding	Os01g0236000	Os01t0236000-01	1006	217	281	0.35905
1	16130710	+	AGAGC	others	CDS	protein_coding	Os01g0384800	Os01t0384800-01	196	-621	152	0.0690458		7	22933161	+	AGACA	DRACH	3'UTR	protein_coding	Os07g0569700(SAP16)	Os07t0569700-01	1245	963	50	0.633924		1	7524258	+	GGACA	DRACH	3'UTR	protein_coding	Os01g0236000	Os01t0236000-01	1041	252	201	0.98696
1	16382178	+	AGATT	-GAU-	Intergenic	NA	NA	NA	NA	NA	236	0.0466115		7	23256680	-	TTACC	others	3'UTR	protein_coding	Os07g0575100	Os07t0575100-00	3564	229	989	0.858317		1	7654186	-	AAACC	DRACH	3'UTR	protein_coding	Os01g0238200	Os01t0238200-01	534	66	2018	0.520837
1	16469845	-	AGACC	DRACH	CDS	protein_coding	Os01g0390300	Os01t0390300-01	876	29	76	0.0565339		7	23422366	+	GAATT	others	3'UTR	protein_coding	Os07g0578600	Os07t0578600-01	993	276	264	0.756696		1	7656149	-	TGATG	-GAU-	CDS	protein_coding	Os01g0238200	Os01t0238200-01	368	-99	7460	0.146636
1	16706927	+	AGACT	DRACH	IncompleteTranscript	protein_coding	Os01g0392800	Os01t0392800-01	676	-8	138	0.020559		7	25043612	+	AGACA	DRACH	3'UTR	protein_coding	Os07g0608800(OsRFP)	Os07t0608800-01	1499	358	35	0.999603		1	7672494	+	TGACT	DRACH	3'UTR	protein_coding	Os01g0238600	Os01t0238600-01	612	235	1285	0.502532
1	16717291	+	AGACA	DRACH	CDS	protein_coding	Os01g0393000	Os01t0393000-01	511	-11	113	0.09985		7	25437043	+	TGACT	DRACH	CDS	protein_coding	Os07g0616900	Os07t0616900-01	661	-302	964	0.125945		1	7672568	+	GAACT	DRACH	3'UTR	protein_coding	Os01g0238600	Os01t0238600-01	686	309	1497	0.54783
1	17155676	+	AGAGC	others	IncompleteTranscript	protein_coding	Os01g0498200	Os01t0498200-01	367	-106	183	0.0464425		7	25618384	-	AGACT	DRACH	CDS	protein_coding	Os07g0619800	Os07t0619800-02	895	12	523	0.146437		1	7685760	+	GAACC	DRACH	3'UTR	protein_coding	Os01g0238900(OsWD40-11)	Os01t0238900-01	1981	407	781	0.982636
1	17157131	+	TTACT	others	IncompleteTranscript	protein_coding	Os01g0498200	Os01t0498200-01	683	60	220	0		7	26003008	+	AAACC	DRACH	3'UTR	protein_coding	Os07g0627300(R2R3-MYB)	Os07t0627300-01	1916	164	487	0.295982		1	7685873	+	GGACT	DRACH	Intergenic	NA	NA	NA	NA	NA	147	0.824425
1	17157793	+	ATACT	others	Intergenic	NA	NA	NA	NA	NA	140	0.566553		7	26823553	-	CGATG	-GAU-	CDS	protein_coding	Os07g0644300(XAB2)	Os07t0644300-02	706	-543	766	0.214638		1	7806873	-	AGACA	DRACH	3'UTR	protein_coding	Os01g0241100	Os01t0241100-01	1679	320	158	1
1	17210335	-	ATACA	others	3'UTR	protein_coding	Os01g0499300	Os01t0499300-01	2186	393	86	0.744077		7	27083115	+	AAACT	DRACH	IncompleteTranscript	protein_coding	Os07g0648300(OsMed12_1)	Os07t0648300-01	1617	555	219	0.641905		1	7862109	-	TGACT	DRACH	3'UTR	protein_coding	Os01g0242600(OsNTMC2T6.1)	Os01t0242600-01	2414	1010	194	0.717841
1	17215549	-	AGATT	-GAU-	CDS	protein_coding	Os01g0499300	Os01t0499300-01	1186	56	125	0.032531		7	27716605	+	AGATA	-GAU-	CDS	protein_coding	Os07g0658300(Spin6.2)	Os07t0658300-01	825	-56	459	0.133636		1	7878611	+	GGATG	GGAU-	3'UTR	protein_coding	Os01g0242900	Os01t0242900-01	553	101	1890	0.360444
1	17302995	+	GGATG	GGAU-	CDS	protein_coding	Os01g0500900	Os01t0500900-01	1029	-710	103	0.125052		7	27952036	-	AGACT	DRACH	3'UTR	protein_coding	Os07g0662800	Os07t0662800-01	1228	-2	192	0.213589		1	7878619	+	AAACA	DRACH	3'UTR	protein_coding	Os01g0242900	Os01t0242900-01	561	109	1910	0.304758
1	17349831	+	AGACG	-RAC-	CDS	protein_coding	Os01g0501800(PsbO)	Os01t0501800-01	377	57	4584	0.0961014		7	28005220	+	AGACG	-RAC-	IncompleteTranscript	protein_coding	Os07g0663800(OsSDR110C-MI4)	Os07t0663800-01	NA	NA	530	0.131427		1	7878737	+	AGACG	-RAC-	3'UTR	protein_coding	Os01g0242900	Os01t0242900-01	679	227	569	0.650695
1	17394743	+	CGAGA	others	CDS	protein_coding	Os01g0502400	Os01t0502400-01	439	-42	251	0.0179802		7	28324920	+	GGAGC	others	IncompleteTranscript	protein_coding	Os07g0669800(OsCW-ZF7)	Os07t0669800-01	159	-303	299	0.248752		1	8047787	-	AGACA	DRACH	3'UTR	protein_coding	Os01g0246100(OsHAC701)	Os01t0246100-01	4000	89	375	0.692133
1	17401574	+	CGACA	-RAC-	CDS	protein_coding	Os01g0502400	Os01t0502400-01	1145	-43	764	0.0442395		7	29009244	+	GGACA	DRACH	CDS	protein_coding	Os07g0684000	Os07t0684000-01	369	-109	2815	0.149949		1	8175711	+	AGACT	DRACH	3'UTR	protein_coding	Os01g0248400	Os01t0248400-01	1663	219	429	0.737593
1	17424820	-	AGATG	-GAU-	IncompleteTranscript	protein_coding	Os01g0502800	Os01t0502800-01	NA	NA	44	0.124048		7	29511953	-	GGACT	DRACH	Intergenic	protein_coding	Os07g0693600(OsTBL14)	NA	NA	NA	71	0.458738		1	8175845	+	AGACT	DRACH	3'UTR	protein_coding	Os01g0248400	Os01t0248400-01	1797	353	367	0.999865
1	17583854	+	GGACA	DRACH	IncompleteTranscript	protein_coding	Os01g0505700	Os01t0505700-01	210	-299	205	0.0619002		8	769594	-	TGATC	-GAU-	CDS	protein_coding	Os08g0114300	Os08t0114300-01	856	144	634	0.18856		1	8179022	-	TGACT	DRACH	Intergenic	NA	NA	NA	NA	NA	133	0.987433
1	17626861	-	CTAAT	others	5'UTR	protein_coding	Os01g0506200	Os01t0506200-01	94	-441	192	0.436799		8	2178258	-	GAACT	DRACH	3'UTR	protein_coding	Os08g0139100	Os08t0139100-01	1112	376	1488	0.255399		1	8212476	-	AAACA	DRACH	3'UTR	protein_coding	Os01g0249300	Os01t0249300-01	2100	316	1072	0.678234
1	17909855	+	AAATT	others	3'UTR	protein_coding	Os01g0510100(OsMKK6)	Os01t0510100-01	1398	180	486	0.229468		8	3228789	-	AGACA	DRACH	IncompleteTranscript	protein_coding	Os08g0155700	Os08t0155700-01	NA	NA	795	0.165858		1	8212506	-	GGATA	GGAU-	3'UTR	protein_coding	Os01g0249300	Os01t0249300-01	2070	286	2501	0.442526
1	17939440	+	AGATA	-GAU-	Intergenic	NA	NA	NA	NA	NA	55	0		8	4604555	-	CGAGA	others	5'UTR	protein_coding	Os08g0178700	Os08t0178700-01	160	-5	470	0.127613		1	8212568	-	AGACT	DRACH	3'UTR	protein_coding	Os01g0249300	Os01t0249300-01	2008	224	2237	0.778821
1	17999404	-	AGAGG	others	3'UTR	protein_coding	Os01g0511300(OsRpn9a)	Os01t0511300-01	1497	472	71	0.0682749		8	4716283	+	AGACG	-RAC-	IncompleteTranscript	protein_coding	Os08g0180500	Os08t0180500-00	1565	-851	126	0.324973		1	8212623	-	AGACC	DRACH	3'UTR	protein_coding	Os01g0249300	Os01t0249300-01	1953	169	1509	0.971617
1	18044314	+	AGACC	DRACH	CDS	protein_coding	Os01g0512100(OsDjC7)	Os01t0512100-01	601	22	475	0.0629516		8	5388238	+	AGACT	DRACH	CDS	protein_coding	Os08g0191900	Os08t0191900-01	1459	226	159	0.189245		1	8250957	-	AGACC	DRACH	Intergenic	NA	NA	NA	NA	NA	558	0.970467
1	18047509	+	AGACT	DRACH	CDS	protein_coding	Os01g0512100(OsDjC7)	Os01t0512100-01	862	15	158	0.0440833		8	7882943	-	CAAGC	others	NoncodingTranscript	nontranslating_CDS	Os08g0229200	Os08t0229200-01	156	-441	2340	0.379839		1	8250984	-	AAACT	DRACH	Intergenic	NA	NA	NA	NA	NA	1403	0.544194
1	18049820	+	CGAGA	others	CDS	protein_coding	Os01g0512100(OsDjC7)	Os01t0512100-01	1367	118	93	0.0495694		8	8764607	+	AAAGG	others	IncompleteTranscript	protein_coding	Os08g0243500(OsCPR2)	Os08t0243500-01	1825	-51	1236	0.376574		1	8251089	-	AGACT	DRACH	Intergenic	NA	NA	NA	NA	NA	1656	0.611068
1	18053474	+	TGAGG	others	CDS	protein_coding	Os01g0512200	Os01t0512200-01	1922	-1213	81	0		8	9428235	+	GAACT	DRACH	3'UTR	protein_coding	Os08g0254900	Os08t0254900-01	1146	407	424	0.528776		1	8272476	+	AGACC	DRACH	3'UTR	protein_coding	Os01g0250600	Os01t0250600-01	797	301	317	0.844778
1	18087849	-	TTAGG	others	IncompleteTranscript	protein_coding	Os01g0513100(OsPP2C03)	Os01t0513100-01	558	322	371	0.150817		8	14106165	-	AAACA	DRACH	IncompleteTranscript	protein_coding	Os08g0323000	Os08t0323000-01	1239	157	427	0.290635		1	8272518	+	GGACA	DRACH	3'UTR	protein_coding	Os01g0250600	Os01t0250600-01	839	343	235	0.99539
1	18092684	-	AAAAG	others	IncompleteTranscript	protein_coding	Os01g0513100(OsPP2C03)	Os01t0513100-01	145	-90	149	0		8	15199813	-	ATACT	others	3'UTR	protein_coding	Os08g0338000	Os08t0338000-01	1638	629	615	0.90651		1	8283848	+	AAACT	DRACH	3'UTR	protein_coding	Os01g0250900	Os01t0250900-01	2364	379	463	0.755314
1	18092688	-	AGACA	DRACH	IncompleteTranscript	protein_coding	Os01g0513100(OsPP2C03)	Os01t0513100-01	141	-94	157	0.164648		8	15256199	-	TGACA	DRACH	3'UTR	protein_coding	Os08g0338900	Os08t0338900-01	2088	655	48	0.503402		1	8283866	+	AGATT	-GAU-	3'UTR	protein_coding	Os01g0250900	Os01t0250900-01	2382	397	345	0.52136
1	18131884	-	TGACC	DRACH	Intergenic	NA	NA	NA	NA	NA	57	0.182764		8	16342452	-	AGAAA	others	CDS	protein_coding	Os08g0357000	Os08t0357000-02	915	16	2486	0.107451		1	8283905	+	GGACT	DRACH	3'UTR	protein_coding	Os01g0250900	Os01t0250900-01	2421	436	248	0.603877
1	18158730	-	AGATT	-GAU-	NoncodingTranscript	protein_coding	Os01g0514000	Os01t0514000-02	395	-76	42	0.0644801		8	16506886	+	TAACA	DRACH	CDS	protein_coding	Os08g0359000	Os08t0359000-01	534	-39	3625	0.190684		1	8288768	+	AGACT	DRACH	3'UTR	protein_coding	Os01g0251000	Os01t0251000-01	1612	369	651	0.937754
1	18159302	-	AGACA	DRACH	CDS	protein_coding	Os01g0514000	Os01t0514000-01	410	-32	229	0.049271		8	16521972	-	AGACT	DRACH	CDS	protein_coding	Os08g0359200	Os08t0359200-02	400	-49	497	0.118345		1	8288915	+	CGACA	-RAC-	3'UTR	protein_coding	Os01g0251000	Os01t0251000-01	1759	516	139	0.922522
1	18168268	+	ATAGC	others	CDS	protein_coding	Os01g0514300	Os01t0514300-01	1420	-101	80	0.486064		8	17818510	-	GTATG	others	3'UTR	protein_coding	Os08g0378900(OsTRXz)	Os08t0378900-02	764	260	646	0.834158		1	8295849	+	TGACC	DRACH	3'UTR	protein_coding	Os01g0251100	Os01t0251100-01	1071	217	1497	0.244415
1	18169756	+	TGACC	DRACH	CDS	protein_coding	Os01g0514300	Os01t0514300-01	2266	102	128	0.104589		8	18021953	+	GTAGC	others	CDS	protein_coding	Os08g0382400(OsCYP38)	Os08t0382400-01	633	-38	205	1		1	8295881	+	GGATA	GGAU-	3'UTR	protein_coding	Os01g0251100	Os01t0251100-01	1103	249	1474	0.174142
1	18171011	+	AAACC	DRACH	CDS	protein_coding	Os01g0514300	Os01t0514300-01	2923	-29	171	0.183859		8	18269197	+	AGACT	DRACH	IncompleteTranscript	protein_coding	Os08g0386900	Os08t0386900-01	1101	255	170	0.193034		1	8296011	+	TGACA	DRACH	3'UTR	protein_coding	Os01g0251100	Os01t0251100-01	1233	379	762	0.300233
1	18173442	+	ATACA	others	3'UTR	protein_coding	Os01g0514300	Os01t0514300-01	3862	527	52	0		8	19938867	+	AGACA	DRACH	CDS	protein_coding	Os08g0416900(OsV5B)	Os08t0416900-01	282	22	359	0.214246		1	8302245	+	AGACC	DRACH	3'UTR	protein_coding	Os01g0251200	Os01t0251200-01	2460	1427	372	0.256313
1	18286963	+	TAATC	others	CDS	protein_coding	Os01g0516600	Os01t0516600-01	472	157	201	0.277834		8	21452677	-	AGACA	DRACH	IncompleteTranscript	protein_coding	Os08g0440900	Os08t0440900-01	213	51	391	0.252969		1	8331445	+	AGACA	DRACH	CDS	protein_coding	Os01g0252100(OsSKgamma)	Os01t0252100-02	1275	0	1725	0.617584
1	18287102	+	AAATT	others	3'UTR	protein_coding	Os01g0516600	Os01t0516600-01	611	296	151	0.227438		8	21852012	-	AAACC	DRACH	IncompleteTranscript	protein_coding	Os08g0447500	Os08t0447500-01	1965	180	168	0.903973		1	8331727	+	AGACA	DRACH	CDS	protein_coding	Os01g0252100(OsSKgamma)	Os01t0252100-02	1359	24	5482	0.145497
1	18394451	-	GGATG	GGAU-	3'UTR	protein_coding	Os01g0518500	Os01t0518500-02	2056	262	164	0.10582		8	22450097	+	TGACG	-RAC-	StopCodon	protein_coding	Os08g0457600	Os08t0457600-01	2513	293	582	0.169114		1	8333908	+	AGACT	DRACH	3'UTR	protein_coding	Os01g0252100(OsSKgamma)	Os01t0252100-01	1801	457	2167	0.852989
1	18396499	-	GGACA	DRACH	CDS	protein_coding	Os01g0518500	Os01t0518500-02	1560	59	327	0.0885299		8	22775004	+	CAACG	-RAC-	3'UTR	protein_coding	Os08g0463900	Os08t0463900-01	744	245	581	0.4244		1	8333927	+	AGACT	DRACH	3'UTR	protein_coding	Os01g0252100(OsSKgamma)	Os01t0252100-01	1820	476	1755	0.724634
1	18532931	-	AGATG	-GAU-	3'UTR	protein_coding	Os01g0520600	Os01t0520600-01	3055	12	33	0		8	23886029	-	AGACA	DRACH	CDS	protein_coding	Os08g0483600	Os08t0483600-01	245	-13	816	0.192879		1	8337418	+	AGACT	DRACH	CDS	protein_coding	Os01g0252200(OsC3H3)	Os01t0252200-01	567	93	943	0.329731
1	18610959	+	AGACG	-RAC-	CDS	protein_coding	Os01g0521500(OsDjC8)	Os01t0521500-01	1612	68	138	0.0755438		8	24167652	-	AGACA	DRACH	Intergenic	NA	NA	NA	NA	NA	126	0.476782		1	8367332	-	AGACC	DRACH	3'UTR	protein_coding	Os01g0253100	Os01t0253100-01	2585	511	363	1
1	18611228	+	TGAGA	others	3'UTR	protein_coding	Os01g0521500(OsDjC8)	Os01t0521500-01	1881	337	551	0.0415107		8	24477514	+	GAAGA	others	CDS	protein_coding	Os08g0495800(Osh69)	Os08t0495800-02	1137	119	534	0.842496		1	8369111	-	ATAGT	others	CDS	protein_coding	Os01g0253100	Os01t0253100-01	1606	-75	1346	1
1	18611366	+	AGATG	-GAU-	3'UTR	protein_coding	Os01g0521500(OsDjC8)	Os01t0521500-01	2019	475	138	0.0982672		8	24720019	-	GGAGT	others	CDS	protein_coding	Os08g0500700(OsHSP82A)	Os08t0500700-01	2330	973	1224	0.125217		1	8386987	+	GGATT	GGAU-	3'UTR	protein_coding	Os01g0253300(rImpa1a)	Os01t0253300-01	1899	145	7311	0.324361
1	18927341	+	TAACA	DRACH	CDS	protein_coding	Os01g0527400	Os01t0527400-01	1508	-23	246	0.0364772		8	25250404	-	AGACA	DRACH	3'UTR	protein_coding	Os08g0509200(Os8bglu27)	Os08t0509200-01	2023	519	100	0.807523		1	8387177	+	GGACA	DRACH	3'UTR	protein_coding	Os01g0253300(rImpa1a)	Os01t0253300-01	2089	335	3274	1
1	18928183	+	TGACT	DRACH	CDS	protein_coding	Os01g0527400	Os01t0527400-01	1592	3	134	0.0626539		8	25677296	-	AAACT	DRACH	3'UTR	protein_coding	Os08g0517300(ZOS8-11)	Os08t0517300-01	2096	98	165	0.602572		1	8387185	+	AAACC	DRACH	3'UTR	protein_coding	Os01g0253300(rImpa1a)	Os01t0253300-01	2097	343	2832	0.980929
1	18938853	+	ACACG	others	3'UTR	protein_coding	Os01g0527400	Os01t0527400-01	1990	314	314	0.0850594		8	26178870	+	TGACA	DRACH	CDS	protein_coding	Os08g0526300	Os08t0526300-02	656	-38	797	0.143633		1	8396575	-	GGATC	GGAU-	3'UTR	protein_coding	Os01g0253600(OsRPA14)	Os01t0253600-01	702	337	714	0.462923
1	18939155	+	CTACT	others	3'UTR	protein_coding	Os01g0527400	Os01t0527400-01	2292	616	134	0.653557		8	26783148	+	AGATT	-GAU-	3'UTR	protein_coding	Os08g0536000	Os08t0536000-01	1510	289	454	0.145091		1	8396677	-	GGACA	DRACH	3'UTR	protein_coding	Os01g0253600(OsRPA14)	Os01t0253600-01	600	235	632	0.835714
1	19011417	+	AAACC	DRACH	CDS	protein_coding	Os01g0528800(CADL)	Os01t0528800-01	602	-69	590	0.106104		8	27733580	-	GGACC	DRACH	CDS	protein_coding	Os08g0554400(OsIDD6)	Os08t0554400-02	2269	1082	189	0.358958		1	8396703	-	AGACA	DRACH	3'UTR	protein_coding	Os01g0253600(OsRPA14)	Os01t0253600-01	574	209	497	1
1	19092671	+	CAACC	-RAC-	Intronic	protein_coding	Os01g0530400(OsGRX5)	Os01t0530400-01	NA	NA	139	0.276013		8	28403807	-	AGACG	-RAC-	Intronic	protein_coding	Os08g0567200	Os08t0567200-01	NA	NA	273	0.156206		1	8413987	-	CAACA	-RAC-	3'UTR	protein_coding	Os01g0254000(OsARL1d)	Os01t0254000-01	977	602	1985	0.724531
1	19106907	-	GAATT	others	NoncodingTranscript	nontranslating_CDS	Os01g0530650	Os01t0530650-01	555	185	194	0.0551617		9	1223766	-	GAAGG	others	CDS	protein_coding	Os09g0115500(OsCBSX2)	Os09t0115500-01	446	-1	3068	0.640213		1	8414033	-	TGACC	DRACH	3'UTR	protein_coding	Os01g0254000(OsARL1d)	Os01t0254000-01	931	556	1090	0.365281
1	19116705	-	AGAGC	others	IncompleteTranscript	protein_coding	Os01g0531200	Os01t0531200-01	1933	-169	123	0.0342703		9	5867066	+	GAACG	-RAC-	CDS	protein_coding	Os09g0279400(OsStr3)	Os09t0279400-01	408	-17	658	0.593261		1	8414070	-	TGACG	-RAC-	3'UTR	protein_coding	Os01g0254000(OsARL1d)	Os01t0254000-01	894	519	567	0.39859
1	19118121	-	TGATA	-GAU-	IncompleteTranscript	protein_coding	Os01g0531200	Os01t0531200-01	619	91	78	0.170045		9	5869444	+	AGATT	-GAU-	CDS	protein_coding	Os09g0279400(OsStr3)	Os09t0279400-01	737	-30	1530	0.106258		1	8414111	-	GGATA	GGAU-	3'UTR	protein_coding	Os01g0254000(OsARL1d)	Os01t0254000-01	853	478	1045	0.214832
1	19138195	+	TGATG	-GAU-	CDS	protein_coding	Os01g0531500	Os01t0531500-01	404	49	1707	0.0878431		9	7937368	-	AGACG	-RAC-	CDS	protein_coding	Os09g0306800(OsEMF2b)	Os09t0306800-01	386	-11	229	0.171498		1	8421102	-	AGACG	-RAC-	3'UTR	protein_coding	Os01g0254100(OsWD40-12)	Os01t0254100-01	4017	568	779	0.287796
1	19180222	-	AGACA	DRACH	IncompleteTranscript	protein_coding	Os01g0532200	Os01t0532200-01	1239	-30	109	0.03341		9	9653415	+	AGACG	-RAC-	CDS	protein_coding	Os09g0327300	Os09t0327300-01	546	-79	580	0.123617		1	8421213	-	GGATG	GGAU-	3'UTR	protein_coding	Os01g0254100(OsWD40-12)	Os01t0254100-01	3906	457	915	0.697053
1	19270647	-	TGAGT	others	Intergenic	NA	NA	NA	NA	NA	50	0		9	9972515	-	TAACT	DRACH	Intronic	protein_coding	Os09g0332700(OsPDR20)	Os09t0332700-01	NA	NA	170	0.956831		1	8421226	-	TAACT	DRACH	3'UTR	protein_coding	Os01g0254100(OsWD40-12)	Os01t0254100-01	3893	444	934	0.856905
1	19304166	-	TTATT	others	CDS	protein_coding	Os01g0533500(OsGSL4)	Os01t0533500-01	1264	-81	99	0		9	13896698	+	AGATG	-GAU-	CDS	protein_coding	Os09g0397900	Os09t0397900-01	1353	108	108	0.271943		1	8421297	-	GGATG	GGAU-	3'UTR	protein_coding	Os01g0254100(OsWD40-12)	Os01t0254100-01	3822	373	555	0.618125
1	19307217	-	AGACT	DRACH	Intergenic	NA	NA	NA	NA	NA	126	0.0553924		9	14930161	+	TAACC	DRACH	CDS	protein_coding	Os09g0416800(OsCAF1G)	Os09t0416800-01	1005	-107	2309	0.283082		1	8421379	-	TGACT	DRACH	3'UTR	protein_coding	Os01g0254100(OsWD40-12)	Os01t0254100-01	3740	291	1497	0.352469
1	19391663	+	AGATG	-GAU-	CDS	protein_coding	Os01g0534800	Os01t0534800-01	1354	-319	248	0.0981161		9	16072202	+	AGACA	DRACH	3'UTR	protein_coding	Os09g0436500	Os09t0436500-01	2267	56	453	0.226488		1	8421400	-	TGACT	DRACH	3'UTR	protein_coding	Os01g0254100(OsWD40-12)	Os01t0254100-01	3719	270	1986	0.2961
1	19394602	-	GGATC	GGAU-	3'UTR	protein_coding	Os01g0534900(OsOSCA1.1)	Os01t0534900-01	2798	336	112	0.174182		9	16301815	-	AGATG	-GAU-	CDS	protein_coding	Os09g0439700	Os09t0439700-02	1343	19	577	0.141361		1	8423101	-	AGATT	-GAU-	CDS	protein_coding	Os01g0254100(OsWD40-12)	Os01t0254100-01	2956	-37	980	0.176268
1	19454514	-	TGAGA	others	3'UTR	protein_coding	Os01g0535400	Os01t0535400-01	3130	355	202	0.0341673		9	16879970	-	AGACA	DRACH	IncompleteTranscript	protein_coding	Os09g0450700	Os09t0450700-01	440	-55	695	0.2004		1	8423131	-	AGACA	DRACH	CDS	protein_coding	Os01g0254100(OsWD40-12)	Os01t0254100-01	2926	61	1619	0.268137
1	19456028	-	AGAGC	others	CDS	protein_coding	Os01g0535400	Os01t0535400-01	1921	77	92	0.0452112		9	19011970	-	AGACA	DRACH	CDS	protein_coding	Os09g0491820(OsCCR16)	Os09t0491820-01	1066	127	301	0.267688		1	8444536	-	TGACA	DRACH	3'UTR	protein_coding	Os01g0254200	Os01t0254200-01	602	398	1150	0.438209
1	19456032	-	GGACA	DRACH	CDS	protein_coding	Os01g0535400	Os01t0535400-01	1917	73	93	0.0692359		9	19119365	-	GGACT	DRACH	3'UTR	protein_coding	Os09g0493600	Os09t0493600-01	1160	510	131	0.476084		1	8444545	-	TGACA	DRACH	3'UTR	protein_coding	Os01g0254200	Os01t0254200-01	593	389	1183	0.457045
1	19476181	-	AGATA	-GAU-	CDS	protein_coding	Os01g0536000(OsCIPK08)	Os01t0536000-01	500	38	192	0.0473854		9	19504134	-	AGACT	DRACH	CDS	protein_coding	Os09g0504700	Os09t0504700-01	1263	0	796	0.113349		1	8444574	-	TGACT	DRACH	3'UTR	protein_coding	Os01g0254200	Os01t0254200-01	564	360	1115	0.888306
1	19477507	-	CCAGT	others	5'UTR	protein_coding	Os01g0536000(OsCIPK08)	Os01t0536000-01	84	-242	106	1		9	20754269	+	GGACA	DRACH	3'UTR	protein_coding	Os09g0530000(OsStr4)	Os09t0530000-02	758	127	1488	0.134448		1	8444661	-	AGACA	DRACH	3'UTR	protein_coding	Os01g0254200	Os01t0254200-01	477	273	981	1
1	19477549	-	CTAGC	others	5'UTR	protein_coding	Os01g0536000(OsCIPK08)	Os01t0536000-01	42	-284	152	0.203947		9	20754425	+	AGATG	-GAU-	3'UTR	protein_coding	Os09g0530000(OsStr4)	Os09t0530000-02	914	283	1725	0.15622		1	8446957	-	AGACA	DRACH	5'UTR	protein_coding	Os01g0254200	Os01t0254200-01	97	-106	1144	0.276419
1	19682401	+	AGACA	DRACH	5'UTR	protein_coding	Os01g0538000	Os01t0538000-03	412	-49	604	0.086982		9	20870047	-	AAAGC	others	Intronic	protein_coding	Os09g0532000(SGR)	Os09t0532000-01	NA	NA	271	1		1	8475569	-	GAACG	-RAC-	3'UTR	protein_coding	Os01g0254900	Os01t0254900-01	1324	365	1378	0.634515
1	19684819	+	AGAAA	others	CDS	protein_coding	Os01g0538000	Os01t0538000-03	1194	-68	348	0.0534917		9	20951141	-	GGAGA	others	Intergenic	NA	NA	NA	NA	NA	912	0.153034		1	8477609	-	AGAAT	others	CDS	protein_coding	Os01g0254900	Os01t0254900-01	543	58	2976	0.145917
1	19846551	-	AGACG	-RAC-	IncompleteTranscript	protein_coding	Os01g0539900	Os01t0539900-01	1852	-931	222	0.0623781		9	21490071	+	AGACA	DRACH	CDS	protein_coding	Os09g0544300(OsACTPK3)	Os09t0544300-01	521	-8	1066	0.168464		1	8489547	+	AAACT	DRACH	3'UTR	protein_coding	Os01g0255000	Os01t0255000-01	1093	293	1517	0.985849
1	20044710	+	GAACA	DRACH	IncompleteTranscript	protein_coding	Os01g0543000	Os01t0543000-02	3094	-39	95	0.465123		9	22196688	+	AGACT	DRACH	CDS	protein_coding	Os09g0558300(OsCNGC15)	Os09t0558300-01	1963	362	816	0.137336		1	8544324	+	GGATC	GGAU-	3'UTR	protein_coding	Os01g0256400	Os01t0256400-01	583	206	2061	0.204808
1	20313449	-	AGATG	-GAU-	CDS	protein_coding	Os01g0546500	Os01t0546500-01	713	-502	86	0.143291		Syng_TIGR_015	6911	+	AGATT	-GAU-	NotInReferenceGenome	NA	NA	NA	NA	NA	221	0.371209		1	8544401	+	TGACA	DRACH	3'UTR	protein_coding	Os01g0256400	Os01t0256400-01	660	283	923	0.760124
1	20329262	+	AGATC	-GAU-	CDS	protein_coding	Os01g0547000	Os01t0547000-01	470	191	126	0.0983603																1	8544438	+	AGACA	DRACH	3'UTR	protein_coding	Os01g0256400	Os01t0256400-01	697	320	570	1
1	20360326	-	TGACA	DRACH	IncompleteTranscript	protein_coding	Os01g0547200	Os01t0547200-01	1202	-65	86	0.0465032																1	8555416	-	AGACA	DRACH	3'UTR	protein_coding	Os01g0256600	Os01t0256600-01	594	449	574	0.874577
1	20497042	-	GGACA	DRACH	3'UTR	protein_coding	Os01g0549200	Os01t0549200-02	1643	59	222	0.0576275																1	8570925	-	CGACT	-RAC-	3'UTR	protein_coding	Os01g0256900	Os01t0256900-01	909	236	945	0.50769
1	20501125	-	TAATC	others	CDS	protein_coding	Os01g0549200	Os01t0549200-02	485	24	271	0																1	8570932	-	GGACC	DRACH	3'UTR	protein_coding	Os01g0256900	Os01t0256900-01	902	229	1109	0.19088
1	20526938	+	AGATG	-GAU-	CDS	protein_coding	Os01g0549400	Os01t0549400-01	1796	-51	153	0.052868																1	8571060	-	GGACT	DRACH	3'UTR	protein_coding	Os01g0256900	Os01t0256900-01	774	101	544	0.261775
1	20535330	-	AAACC	DRACH	CDS	protein_coding	Os01g0549500	Os01t0549500-02	2013	248	150	0																1	8574188	-	AGACC	DRACH	CDS	protein_coding	Os01g0256900	Os01t0256900-01	276	-20	3307	0.228483
1	20541369	+	GAAGG	others	SpliceSite	protein_coding	Os01g0549700(AIP1)	Os01t0549700-01	NA	NA	121	0.107334																1	8594275	-	TGACT	DRACH	3'UTR	protein_coding	Os01g0257400(OsC3H5)	Os01t0257400-01	1836	501	505	0.577612
1	20571479	+	GAAGG	others	SpliceSite	protein_coding	Os01g0550000(AIP2)	Os01t0550000-01	NA	NA	147	0.0883495																1	8594307	-	GGACC	DRACH	3'UTR	protein_coding	Os01g0257400(OsC3H5)	Os01t0257400-01	1804	469	578	0.29268
1	20582530	-	TGACA	DRACH	CDS	protein_coding	Os01g0550100	Os01t0550100-01	1304	-5	361	0.0684972																1	8659557	-	AGACT	DRACH	3'UTR	protein_coding	Os01g0258700(OsC3H6)	Os01t0258700-01	2034	389	341	0.652691
1	20587559	-	AGACA	DRACH	CDS	protein_coding	Os01g0550100	Os01t0550100-01	185	45	276	0.0676286																1	8659564	-	GGACA	DRACH	3'UTR	protein_coding	Os01g0258700(OsC3H6)	Os01t0258700-01	2027	382	371	1
1	20717517	-	GAACA	DRACH	IncompleteTranscript	protein_coding	Os01g0551900(OsWD40-15)	Os01t0551900-01	2066	288	77	0.342725																1	8660073	-	AGATC	-GAU-	3'UTR	protein_coding	Os01g0258700(OsC3H6)	Os01t0258700-01	1612	-32	3075	0.144219
1	20722248	-	AAATT	others	IncompleteTranscript	protein_coding	Os01g0551900(OsWD40-15)	Os01t0551900-01	7	-486	75	0.152636																1	8687317	+	AGACT	DRACH	3'UTR	protein_coding	Os01g0259200(OsRLCK28)	Os01t0259200-02	1740	707	394	0.331637
1	20723778	-	GGAGT	others	IncompleteTranscript	protein_coding	Os01g0552000	Os01t0552000-01	1436	113	70	0.0638749																1	8701362	-	TGACC	DRACH	3'UTR	protein_coding	Os01g0259600	Os01t0259600-01	2037	348	545	0.677511
1	20724005	-	AGACC	DRACH	IncompleteTranscript	protein_coding	Os01g0552000	Os01t0552000-01	1297	-25	106	0.080275																1	8701505	-	GGACT	DRACH	3'UTR	protein_coding	Os01g0259600	Os01t0259600-01	1894	205	784	0.284823
1	20807927	+	AAATG	others	CDS	protein_coding	Os01g0553400(OsFbox017)	Os01t0553400-01	1226	-52	266	0.0552632																1	8763406	+	GGACT	DRACH	3'UTR	protein_coding	Os01g0260700	Os01t0260700-01	1170	328	426	0.790245
1	20942328	-	TAACT	DRACH	3'UTR	protein_coding	Os01g0555300	Os01t0555300-01	923	456	160	0.182089																1	8763705	+	TGACA	DRACH	Intergenic	NA	NA	NA	NA	NA	167	0.930152
1	21125077	-	GAATT	others	3'UTR	protein_coding	Os01g0558300	Os01t0558300-01	1052	163	614	0.250201																1	8788526	+	AGACA	DRACH	CDS	protein_coding	Os01g0261100(OsRFP)	Os01t0261100-01	537	-194	839	0.325826
1	21144152	-	TGATG	-GAU-	CDS	protein_coding	Os01g0558600(OsRab1B2)	Os01t0558600-01	532	10	1252	0.101939																1	8790938	+	GAAGG	others	CDS	protein_coding	Os01g0261100(OsRFP)	Os01t0261100-01	1018	251	2942	1
1	21163781	+	GAAGA	others	Intergenic	NA	NA	NA	NA	NA	112	0.127027																1	8792014	+	ATACT	others	3'UTR	protein_coding	Os01g0261100(OsRFP)	Os01t0261100-01	1924	204	1334	1
1	21165690	+	AGACA	DRACH	Intergenic	NA	NA	NA	NA	NA	129	0.115696																1	8792348	+	AGACG	-RAC-	Intergenic	NA	NA	NA	NA	NA	144	0.700307
1	21166659	+	AGAGT	others	Intergenic	NA	NA	NA	NA	NA	247	0																1	8812874	+	TGACG	-RAC-	CDS	protein_coding	Os01g0261500	Os01t0261500-02	1227	278	251	0.407144
1	21172504	+	ATACT	others	3'UTR	protein_coding	Os01g0559000	Os01t0559000-01	916	133	553	0.527664																1	8885672	-	GGACT	DRACH	3'UTR	protein_coding	Os01g0262600(OsGT1)	Os01t0262600-01	2074	345	318	0.872851
1	21176539	+	TGACG	-RAC-	CDS	protein_coding	Os01g0559100	Os01t0559100-01	486	-4	118	0.0372651																1	8885688	-	AGATT	-GAU-	3'UTR	protein_coding	Os01g0262600(OsGT1)	Os01t0262600-01	2058	329	370	0.74257
1	21178928	+	AGATT	-GAU-	CDS	protein_coding	Os01g0559100	Os01t0559100-01	1065	-13	184	0.0520526																1	8885703	-	GGAGT	others	3'UTR	protein_coding	Os01g0262600(OsGT1)	Os01t0262600-01	2043	314	423	0.375173
1	21185229	+	GAAGC	others	CDS	protein_coding	Os01g0559300	Os01t0559300-01	197	-28	334	0.162326																1	8899830	+	AGACA	DRACH	3'UTR	protein_coding	Os01g0262700	Os01t0262700-02	1925	198	89	1
1	21186843	+	GGACA	DRACH	CDS	protein_coding	Os01g0559300	Os01t0559300-01	475	-16	281	0.0573783																1	8899985	+	AGACC	DRACH	3'UTR	protein_coding	Os01g0262700	Os01t0262700-02	2080	353	354	0.569779
1	21197647	+	GAACT	DRACH	CDS	protein_coding	Os01g0559500(WSL)	Os01t0559500-01	989	-42	59	0.468408																1	8929432	+	AGACT	DRACH	3'UTR	protein_coding	Os01g0263500(OsMed3_1)	Os01t0263500-01	1345	221	153	0.761
1	21220997	-	GGATG	GGAU-	Intergenic	NA	NA	NA	NA	NA	143	0.0402137																1	8929589	+	AAACT	DRACH	3'UTR	protein_coding	Os01g0263500(OsMed3_1)	Os01t0263500-01	1502	378	280	0.799673
1	21232390	+	GAAGA	others	CDS	protein_coding	Os01g0559600(OsVPE2)	Os01t0559600-01	729	-34	996	0.0579139																1	8992534	+	GGATG	GGAU-	3'UTR	protein_coding	Os01g0264500	Os01t0264500-01	758	382	467	0.36273
1	21716508	-	GGACT	DRACH	CDS	protein_coding	Os01g0567400	Os01t0567400-00	98	-366	86	0.0664098																1	9016449	+	GGACT	DRACH	NoncodingTranscript	nontranslating_CDS	Os01g0264900	Os01t0264900-01	161	-132	274	0.769169
1	21881330	+	GTACT	others	CDS	protein_coding	Os01g0570500	Os01t0570500-01	882	-23	630	0																1	9016467	+	AGACC	DRACH	NoncodingTranscript	nontranslating_CDS	Os01g0264900	Os01t0264900-01	179	-114	303	0.528049
1	21883198	+	TAAGG	others	CDS	protein_coding	Os01g0570500	Os01t0570500-01	1444	42	1694	0.184369																1	9016569	+	TGACA	DRACH	NoncodingTranscript	nontranslating_CDS	Os01g0264900	Os01t0264900-01	281	-12	263	0.731492
1	21883340	+	TGACC	DRACH	CDS	protein_coding	Os01g0570500	Os01t0570500-01	1586	184	1603	0.0604005																1	9025332	-	AGACA	DRACH	3'UTR	protein_coding	Os01g0265200(OsPAPST1)	Os01t0265200-01	1592	376	1708	0.437869
1	21935338	+	AGAAC	others	CDS	protein_coding	Os01g0571200	Os01t0571200-01	327	46	320	0.07111																1	9025474	-	AGACA	DRACH	3'UTR	protein_coding	Os01g0265200(OsPAPST1)	Os01t0265200-01	1450	234	1414	0.635082
1	21962159	+	TGACG	-RAC-	IncompleteTranscript	protein_coding	Os01g0571700	Os01t0571700-01	1726	98	62	0.0715555																1	9064036	-	GGATC	GGAU-	3'UTR	protein_coding	Os01g0265800(RBP-P)	Os01t0265800-01	1826	248	662	0.253227
1	21962294	+	AGACC	DRACH	IncompleteTranscript	protein_coding	Os01g0571700	Os01t0571700-01	1861	-123	89	0.0475923																1	9064052	-	GGATT	GGAU-	3'UTR	protein_coding	Os01g0265800(RBP-P)	Os01t0265800-01	1810	232	743	0.292406
1	21963323	+	CTACT	others	IncompleteTranscript	protein_coding	Os01g0571700	Os01t0571700-01	2574	427	103	0.660194																1	9065661	-	GAAGG	others	CDS	protein_coding	Os01g0265800(RBP-P)	Os01t0265800-01	1126	-451	1231	0.751882
1	21976161	+	CGACA	-RAC-	Intergenic	NA	NA	NA	NA	NA	53	0.0276271																1	9083587	+	AGACA	DRACH	3'UTR	protein_coding	Os01g0266000	Os01t0266000-01	3232	277	648	0.559255
1	22078628	+	GTAAA	others	CDS	protein_coding	Os01g0574400(OsFtsH4)	Os01t0574400-01	1438	83	340	0.980288																1	9083698	+	GGATT	GGAU-	3'UTR	protein_coding	Os01g0266000	Os01t0266000-01	3343	388	417	0.420448
1	22088014	+	GGATG	GGAU-	3'UTR	protein_coding	Os01g0574500(OsFtsH5)	Os01t0574500-01	2667	1187	233	0.123642																1	9083712	+	AGATA	-GAU-	3'UTR	protein_coding	Os01g0266000	Os01t0266000-01	3357	402	212	0.796667
1	22098941	-	AGATC	-GAU-	CDS	protein_coding	Os01g0574800	Os01t0574800-01	719	-307	811	0.076841																1	9083738	+	GGACA	DRACH	3'UTR	protein_coding	Os01g0266000	Os01t0266000-01	3383	428	144	0.98962
1	22128117	+	TGAGG	others	CDS	protein_coding	Os01g0575000	Os01t0575000-01	2428	73	821	0.0469315																1	9118146	-	TGACT	DRACH	Intergenic	NA	NA	NA	NA	NA	367	0.375541
1	22167335	-	AAAGG	others	CDS	protein_coding	Os01g0575500(OsWD40-16)	Os01t0575500-01	2871	-11	170	0.0716697																1	9118287	-	AGATG	-GAU-	3'UTR	protein_coding	Os01g0266600(OsPrxII)	Os01t0266600-01	806	209	1158	0.507247
1	22171965	-	AGACG	-RAC-	CDS	protein_coding	Os01g0575500(OsWD40-16)	Os01t0575500-01	2044	6	255	0.068523																1	9118321	-	AAACG	-RAC-	3'UTR	protein_coding	Os01g0266600(OsPrxII)	Os01t0266600-01	772	175	1718	0.662551
1	22176829	-	CAACC	-RAC-	CDS	protein_coding	Os01g0575500(OsWD40-16)	Os01t0575500-01	1081	36	83	0																1	9165460	+	AGACT	DRACH	3'UTR	protein_coding	Os01g0267100	Os01t0267100-01	4671	250	668	0.593639
1	22382834	+	AGAGT	others	3'UTR	protein_coding	Os01g0578700(SAM)	Os01t0578700-01	970	194	91	0.152024																1	9165545	+	GGATA	GGAU-	3'UTR	protein_coding	Os01g0267100	Os01t0267100-01	4756	335	619	0.240542
1	22438118	+	AGAAC	others	CDS	protein_coding	Os01g0579800	Os01t0579800-01	427	248	205	0.0457829																1	9165561	+	AGACT	DRACH	3'UTR	protein_coding	Os01g0267100	Os01t0267100-01	4772	351	491	0.746902
1	22438345	+	ATACT	others	3'UTR	protein_coding	Os01g0579800	Os01t0579800-01	654	475	139	0.606601																1	9165585	+	TGACT	DRACH	3'UTR	protein_coding	Os01g0267100	Os01t0267100-01	4796	375	444	0.357511
1	22454832	+	GTACT	others	3'UTR	protein_coding	Os01g0580100	Os01t0580100-01	1881	116	64	0.484375																1	9166828	+	AGACC	DRACH	CDS	protein_coding	Os01g0267200(OsRpn11)	Os01t0267200-01	382	-7	5773	0.139659
1	22591827	-	AGATG	-GAU-	CDS	protein_coding	Os01g0582400(OsCYP57)	Os01t0582400-01	1551	84	107	0.0759334																1	9169868	+	TGACT	DRACH	Intergenic	NA	NA	NA	NA	NA	220	0.411352
1	22595225	-	TGATC	-GAU-	CDS	protein_coding	Os01g0582400(OsCYP57)	Os01t0582400-01	568	-37	155	0.10386																1	9195654	-	GGATT	GGAU-	3'UTR	protein_coding	Os01g0267900(OsCam1-3)	Os01t0267900-01	683	502	4609	0.29057
1	22606547	+	AGATA	-GAU-	3'UTR	protein_coding	Os01g0582600	Os01t0582600-01	2020	-127	262	0.0862784																1	9195705	-	GAACA	DRACH	3'UTR	protein_coding	Os01g0267900(OsCam1-3)	Os01t0267900-01	632	451	3560	0.270878
1	22820476	-	GAACA	DRACH	3'UTR	protein_coding	Os01g0586600(OsCBSX7)	Os01t0586600-01	2289	329	556	0.192148																1	9195728	-	TGACA	DRACH	3'UTR	protein_coding	Os01g0267900(OsCam1-3)	Os01t0267900-01	609	428	2766	0.383331
1	22821919	-	GGATG	GGAU-	CDS	protein_coding	Os01g0586600(OsCBSX7)	Os01t0586600-01	1097	363	386	0.074999																1	9195732	-	AAACT	DRACH	3'UTR	protein_coding	Os01g0267900(OsCam1-3)	Os01t0267900-01	605	424	2814	0.875279
1	22918528	-	TAACT	DRACH	3'UTR	protein_coding	Os01g0588500(OsRLCK40)	Os01t0588500-01	2423	1262	53	0.178992																1	9196138	-	GGAGC	others	CDS	protein_coding	Os01g0267900(OsCam1-3)	Os01t0267900-01	199	18	10547	0.218521
1	22918881	-	GTAAT	others	3'UTR	protein_coding	Os01g0588500(OsRLCK40)	Os01t0588500-01	2070	909	408	0.238539																1	9204427	-	GGACC	DRACH	3'UTR	protein_coding	Os01g0268100(OsZIFL1)	Os01t0268100-01	1563	133	284	0.999435
1	22921385	-	AAACC	DRACH	CDS	protein_coding	Os01g0588500(OsRLCK40)	Os01t0588500-01	786	22	444	0																1	9268843	-	AGACA	DRACH	3'UTR	protein_coding	Os01g0269000	Os01t0269000-01	1583	302	249	1
1	22921611	-	AAAGG	others	CDS	protein_coding	Os01g0588500(OsRLCK40)	Os01t0588500-01	655	-108	660	0.0367318																1	9274107	-	TGACA	DRACH	3'UTR	protein_coding	Os01g0269100	Os01t0269100-01	2032	237	291	0.28546
1	22936857	+	CCAAC	others	3'UTR	protein_coding	Os01g0588700	Os01t0588700-01	1282	265	307	0																1	9325747	-	GAACC	DRACH	3'UTR	protein_coding	Os01g0270100	Os01t0270100-01	1047	348	1874	0.856272
1	23024867	-	AGATC	-GAU-	CDS	protein_coding	Os01g0590200	Os01t0590200-01	678	44	743	0.076401																1	9325821	-	AGACA	DRACH	3'UTR	protein_coding	Os01g0270100	Os01t0270100-01	973	274	2214	1
1	23094798	+	AGACC	DRACH	CDS	protein_coding	Os01g0590900	Os01t0590900-01	1205	109	183	0.0461326																1	9325861	-	GGACA	DRACH	3'UTR	protein_coding	Os01g0270100	Os01t0270100-01	933	234	2992	0.37347
1	23095058	+	AGATG	-GAU-	3'UTR	protein_coding	Os01g0590900	Os01t0590900-01	1465	369	130	0.105103																1	9325894	-	AAACA	DRACH	3'UTR	protein_coding	Os01g0270100	Os01t0270100-01	900	201	2609	0.524684
1	23104207	+	ACACG	others	CDS	protein_coding	Os01g0591000(ALDH1A)	Os01t0591000-01	438	72	159	0																1	9328889	-	GAACG	-RAC-	CDS	protein_coding	Os01g0270100	Os01t0270100-01	334	1	4103	0.455858
1	23177032	-	TGAGC	others	CDS	protein_coding	Os01g0592900	Os01t0592900-02	3082	41	78	0.034232																1	9373388	+	GGACC	DRACH	3'UTR	protein_coding	Os01g0271000	Os01t0271000-01	851	159	675	0.259784
1	23208024	+	TGACA	DRACH	Intergenic	NA	NA	NA	NA	NA	139	0.0737348																1	9373427	+	AGACC	DRACH	3'UTR	protein_coding	Os01g0271000	Os01t0271000-01	890	198	1063	0.33094
1	23225557	+	AGATG	-GAU-	CDS	protein_coding	Os01g0593200	Os01t0593200-01	411	319	607	0.0963079																1	9373439	+	GAACC	DRACH	3'UTR	protein_coding	Os01g0271000	Os01t0271000-01	902	210	1201	0.981965
1	23236046	-	AGATA	-GAU-	CDS	protein_coding	Os01g0593500	Os01t0593500-00	552	-54	256	0.0652153																1	9373508	+	AAACT	DRACH	3'UTR	protein_coding	Os01g0271000	Os01t0271000-01	971	279	1551	0.508804
1	23243690	+	GAACA	DRACH	3'UTR	protein_coding	Os01g0593600	Os01t0593600-01	1093	529	143	0.244635																1	9379054	-	TAACT	DRACH	Intergenic	NA	NA	NA	NA	NA	880	0.974666
1	23554344	-	AAATA	others	3'UTR	protein_coding	Os01g0600000	Os01t0600000-01	627	394	1045	0.111234																1	9379134	-	GGATT	GGAU-	3'UTR	protein_coding	Os01g0271400(OsClpR4)	Os01t0271400-00	1096	191	1133	0.450838
1	23576372	+	AGATT	-GAU-	3'UTR	protein_coding	Os01g0600200	Os01t0600200-01	2067	410	141	0.0681845																1	9379209	-	AGACA	DRACH	3'UTR	protein_coding	Os01g0271400(OsClpR4)	Os01t0271400-00	1021	116	752	0.572963
1	23579224	+	TGATG	-GAU-	CDS	protein_coding	Os01g0600300	Os01t0600300-02	967	10	312	0.124475																1	9394301	-	GGATA	GGAU-	3'UTR	protein_coding	Os01g0271700	Os01t0271700-01	2193	1950	1013	0.430163
1	23583943	+	AGACT	DRACH	IncompleteTranscript	protein_coding	Os01g0600400	Os01t0600400-01	1202	-35	52	0.0802573																1	9441701	-	AAACC	DRACH	3'UTR	protein_coding	Os01g0273000(DSS1/SEM1)	Os01t0273000-01	443	261	3338	0.776479
1	23783036	-	GTAGT	others	3'UTR	protein_coding	Os01g0604000	Os01t0604000-01	990	-398	170	0.597443																1	9441796	-	GTAGC	others	3'UTR	protein_coding	Os01g0273000(DSS1/SEM1)	Os01t0273000-01	348	166	5784	0.846009
1	23815277	-	AGATA	-GAU-	3'UTR	protein_coding	Os01g0604700	Os01t0604700-01	1341	340	326	0.0514599																1	9631395	-	GGATA	GGAU-	3'UTR	protein_coding	Os01g0275600(OsAGO4a)	Os01t0275600-01	3009	310	1340	0.209335
1	23815480	-	AGATG	-GAU-	CDS	protein_coding	Os01g0604700	Os01t0604700-01	1138	137	409	0.0430958																1	9631405	-	GAACC	DRACH	3'UTR	protein_coding	Os01g0275600(OsAGO4a)	Os01t0275600-01	2999	300	1438	0.856356
1	23816363	-	GCAAG	others	CDS	protein_coding	Os01g0604700	Os01t0604700-01	849	-1	41	0.756098																1	9631435	-	GGATG	GGAU-	3'UTR	protein_coding	Os01g0275600(OsAGO4a)	Os01t0275600-01	2969	270	1473	0.393428
1	23842833	-	GTAGG	others	Intergenic	NA	NA	NA	NA	NA	192	0																1	9631490	-	GGATG	GGAU-	3'UTR	protein_coding	Os01g0275600(OsAGO4a)	Os01t0275600-01	2914	215	3143	0.429343
1	23860799	+	TGACA	DRACH	IncompleteTranscript	protein_coding	Os01g0605650	Os01t0605650-01	1934	18	177	0.0688948																1	9631633	-	GGAGA	others	CDS	protein_coding	Os01g0275600(OsAGO4a)	Os01t0275600-01	2771	72	10455	0.155122
1	23884086	+	AAACT	DRACH	Intronic	protein_coding	Os01g0606050	Os01t0606050-00	NA	NA	219	0.182064																1	9636350	-	AGACA	DRACH	CDS	protein_coding	Os01g0275600(OsAGO4a)	Os01t0275600-01	792	-17	2513	0.333591
1	23932056	+	AGACG	-RAC-	CDS	protein_coding	Os01g0607200(OsBAT1)	Os01t0607200-01	922	9	62	0.0281202																1	9658235	-	GGATT	GGAU-	3'UTR	protein_coding	Os01g0276000	Os01t0276000-01	569	184	8960	0.422701
1	23976695	-	GAAGG	others	CDS	protein_coding	Os01g0607900(OsRPK1)	Os01t0607900-01	1851	346	556	0.0681114																1	9658248	-	GAACA	DRACH	3'UTR	protein_coding	Os01g0276000	Os01t0276000-01	556	171	11192	0.389473
1	24077312	-	AGAAA	others	IncompleteTranscript	protein_coding	Os01g0609300(OsPDR9)	Os01t0609300-01	2559	98	101	0.0155222																1	9658310	-	GGACT	DRACH	3'UTR	protein_coding	Os01g0276000	Os01t0276000-01	494	109	18160	0.313462
1	24079553	-	TGACT	DRACH	IncompleteTranscript	protein_coding	Os01g0609300(OsPDR9)	Os01t0609300-01	853	3	43	0																1	9658329	-	AGACA	DRACH	3'UTR	protein_coding	Os01g0276000	Os01t0276000-01	475	90	19603	0.21841
1	24144093	+	TAACA	DRACH	3'UTR	protein_coding	Os01g0610300	Os01t0610300-01	1963	321	100	0.0897338																1	9658993	-	TGAGT	others	CDS	protein_coding	Os01g0276000	Os01t0276000-01	268	-47	19824	0.164464
1	24144179	+	GGACA	DRACH	3'UTR	protein_coding	Os01g0610300	Os01t0610300-01	2049	407	248	0.11508																1	9661171	-	AGACG	-RAC-	CDS	protein_coding	Os01g0276000	Os01t0276000-01	105	-2	10535	0.124889
1	24158084	-	AGACT	DRACH	CDS	protein_coding	Os01g0610600	Os01t0610600-01	1502	146	140	0.00970659																1	9669894	+	TTAGC	others	3'UTR	protein_coding	Os01g0276100(OsIDHa)	Os01t0276100-01	1305	267	2716	0.946617
1	24247518	-	AGACA	DRACH	CDS	protein_coding	Os01g0612000(OsDNMT2)	Os01t0612000-01	622	37	199	0.0928008																1	9669952	+	AGACC	DRACH	3'UTR	protein_coding	Os01g0276100(OsIDHa)	Os01t0276100-01	1363	325	1296	0.889354
1	24283655	-	GGACG	-RAC-	CDS	protein_coding	Os01g0612600	Os01t0612600-01	1652	-744	408	0.0273122																1	9670042	+	TGACA	DRACH	3'UTR	protein_coding	Os01g0276100(OsIDHa)	Os01t0276100-01	1453	415	451	0.843604
1	24295080	+	GGATT	GGAU-	IncompleteTranscript	protein_coding	Os01g0612700(LOL2)	Os01t0612700-01	791	-1555	118	0.0782741																1	9671062	-	AGACA	DRACH	Intergenic	NA	NA	NA	NA	NA	375	0.989259
1	24295323	+	AGACC	DRACH	IncompleteTranscript	protein_coding	Os01g0612700(LOL2)	Os01t0612700-01	1034	-1312	91	0.0469608																1	9684931	-	AGACA	DRACH	3'UTR	protein_coding	Os01g0276500	Os01t0276500-01	1119	348	204	1
1	24358784	-	AGATT	-GAU-	CDS	protein_coding	Os01g0613900	Os01t0613900-03	477	7	76	0.0366987																1	9684978	-	AGACC	DRACH	3'UTR	protein_coding	Os01g0276500	Os01t0276500-01	1072	301	567	0.357209
1	24371450	-	AGACG	-RAC-	CDS	protein_coding	Os01g0614500	Os01t0614500-01	707	-705	736	0.0804758																1	9694500	-	TGACA	DRACH	3'UTR	protein_coding	Os01g0276700	Os01t0276700-02	1873	1041	957	0.390614
1	24434926	+	AGACC	DRACH	IncompleteTranscript	protein_coding	Os01g0616100	Os01t0616100-01	1451	236	218	0.0714368																1	9694576	-	TAACC	DRACH	3'UTR	protein_coding	Os01g0276700	Os01t0276700-02	1797	965	2863	0.713678
1	24435979	+	AGATT	-GAU-	IncompleteTranscript	protein_coding	Os01g0616100	Os01t0616100-01	2504	1289	66	0.0211295																1	9702849	-	AGACT	DRACH	3'UTR	protein_coding	Os01g0276800(Gas2)	Os01t0276800-01	2283	359	346	0.925242
1	24474582	-	AGATG	-GAU-	CDS	protein_coding	Os01g0616400(OsC3H8)	Os01t0616400-01	990	-7	457	0.0447258																1	9702856	-	AGATG	-GAU-	3'UTR	protein_coding	Os01g0276800(Gas2)	Os01t0276800-01	2276	352	477	0.616294
1	24482225	+	AAAGG	others	CDS	protein_coding	Os01g0616500	Os01t0616500-01	459	-55	387	0.0634771																1	9702891	-	AAACG	-RAC-	3'UTR	protein_coding	Os01g0276800(Gas2)	Os01t0276800-01	2241	317	1166	0.577385
1	24483707	+	AGATC	-GAU-	Intergenic	NA	NA	NA	NA	NA	32	0.144845																1	9753493	+	AGATC	-GAU-	3'UTR	protein_coding	Os01g0277700	Os01t0277700-01	886	298	644	0.788779
1	24497085	+	ATACT	others	Intronic	protein_coding	Os01g0616800	Os01t0616800-01	NA	NA	41	0.341463																1	9794666	-	AGACT	DRACH	IncompleteTranscript	protein_coding	Os01g0278200	Os01t0278200-01	NA	NA	283	0.399441
1	24536855	-	TGAGC	others	CDS	protein_coding	Os01g0617500	Os01t0617500-01	2322	-15	296	0.0453037																1	9809382	-	TGACT	DRACH	NoncodingTranscript	nontranslating_CDS	Os01g0278466	Os01t0278466-00	174	-33	594	0.325604
1	24560849	+	AGATC	-GAU-	CDS	protein_coding	Os01g0617700(CENP-C)	Os01t0617700-01	738	-40	131	0.0464912																1	9809432	-	AAACT	DRACH	NoncodingTranscript	nontranslating_CDS	Os01g0278466	Os01t0278466-00	124	-83	1651	0.701349
1	24561064	+	AGACT	DRACH	CDS	protein_coding	Os01g0617700(CENP-C)	Os01t0617700-01	877	98	53	0.131418																1	9809447	-	AGACT	DRACH	NoncodingTranscript	nontranslating_CDS	Os01g0278466	Os01t0278466-00	109	-98	1898	0.1941
1	24574430	+	AGAGC	others	CDS	protein_coding	Os01g0617900	Os01t0617900-01	651	42	369	0.0401676																1	9876404	+	AGACT	DRACH	3'UTR	protein_coding	Os01g0279100(OsCRD1)	Os01t0279100-01	1411	403	5494	0.321669
1	24579947	-	TGATG	-GAU-	CDS	protein_coding	Os01g0618100	Os01t0618100-01	1025	63	235	0.0848449																1	9876464	+	GAACT	DRACH	3'UTR	protein_coding	Os01g0279100(OsCRD1)	Os01t0279100-01	1471	463	3116	1
1	24603820	+	AGACA	DRACH	CDS	protein_coding	Os01g0618500(OsRH26)	Os01t0618500-01	857	-32	69	0.110189																1	9882700	+	AGACA	DRACH	CDS	protein_coding	Os01g0279200	Os01t0279200-02	500	-35	550	0.348832
1	24706958	-	AGATG	-GAU-	CDS	protein_coding	Os01g0620100(OsWD40-19)	Os01t0620100-01	393	0	396	0.0759586																1	9884363	+	CAAGT	others	CDS	protein_coding	Os01g0279200	Os01t0279200-02	1171	-57	920	1
1	24766135	-	AAAAG	others	CDS	protein_coding	Os01g0621300	Os01t0621300-01	1986	-337	102	0.154888																1	9885315	+	AGATG	-GAU-	3'UTR	protein_coding	Os01g0279200	Os01t0279200-02	1613	271	680	0.624175
1	24766933	-	ATAGC	others	CDS	protein_coding	Os01g0621300	Os01t0621300-01	1188	1021	414	0.0520175																1	9885323	+	GGATT	GGAU-	3'UTR	protein_coding	Os01g0279200	Os01t0279200-02	1621	279	763	0.389384
1	24819160	-	AGACT	DRACH	Intergenic	NA	NA	NA	NA	NA	52	0.0809682																1	9885335	+	GAACT	DRACH	3'UTR	protein_coding	Os01g0279200	Os01t0279200-02	1633	291	803	0.458393
1	24824355	-	GTAGC	others	CDS	protein_coding	Os01g0622300(HEME)	Os01t0622300-01	1184	81	219	0.28518																1	9889083	+	AAACC	DRACH	3'UTR	protein_coding	Os01g0279300(OsCaM3)	Os01t0279300-01	646	493	2259	0.582329
1	24826259	-	AAACT	DRACH	CDS	protein_coding	Os01g0622300(HEME)	Os01t0622300-01	772	-94	188	0.0413784																1	9889106	+	AGACA	DRACH	3'UTR	protein_coding	Os01g0279300(OsCaM3)	Os01t0279300-01	669	516	2373	0.998375
1	24845312	-	TGACA	DRACH	CDS	protein_coding	Os01g0622700	Os01t0622700-01	752	-68	576	0.0784376																1	9889122	+	AGACA	DRACH	3'UTR	protein_coding	Os01g0279300(OsCaM3)	Os01t0279300-01	685	532	3385	0.985022
1	24897238	+	AGACA	DRACH	CDS	protein_coding	Os01g0623500	Os01t0623500-01	1110	235	188	0.117278																1	9889253	+	AAACC	DRACH	Intergenic	NA	NA	NA	NA	NA	2374	0.578534
1	25001179	+	AGAGG	others	Intergenic	NA	NA	NA	NA	NA	507	0.0573288																1	9917653	-	GAACT	DRACH	3'UTR	protein_coding	Os01g0279800	Os01t0279800-01	933	290	728	0.654644
1	25032197	-	CGACA	-RAC-	5'UTR	protein_coding	Os01g0626900	Os01t0626900-01	415	58	107	0.0275912																1	9917690	-	TGACT	DRACH	3'UTR	protein_coding	Os01g0279800	Os01t0279800-01	896	253	930	0.937258
1	25117955	+	TGATC	-GAU-	CDS	protein_coding	Os01g0628700	Os01t0628700-01	1645	315	550	0.0652881																1	9917753	-	AGACT	DRACH	3'UTR	protein_coding	Os01g0279800	Os01t0279800-01	833	190	1736	0.152389
1	25153957	-	AGAAA	others	CDS	protein_coding	Os01g0629900(OsMPK20-1)	Os01t0629900-01	1582	41	328	0.0470129																1	9929837	+	GAACC	DRACH	Intronic	protein_coding	Os01g0279900(OsbZIP03)	Os01t0279900-01	NA	NA	642	0.949359
1	25229451	+	TCAGC	others	CDS	protein_coding	Os01g0631100	Os01t0631100-01	823	53	102	0.457577																1	9936976	-	GGACG	-RAC-	IncompleteTranscript	protein_coding	Os01g0280000	Os01t0280000-01	1671	754	90	0.984943
1	25321850	+	ATATT	others	Intergenic	NA	NA	NA	NA	NA	148	0																1	9937100	-	AGACT	DRACH	IncompleteTranscript	protein_coding	Os01g0280000	Os01t0280000-01	1547	630	351	0.963459
1	25358205	+	GGACA	DRACH	CDS	protein_coding	Os01g0633100(AGPL2)	Os01t0633100-01	782	9	8562	0.0914634																1	10007531	+	GGACA	DRACH	3'UTR	protein_coding	Os01g0281000(OsFbox006)	Os01t0281000-01	2136	359	825	0.330731
1	25360773	+	TTATG	others	CDS	protein_coding	Os01g0633100(AGPL2)	Os01t0633100-01	1680	19	12761	0.0600816																1	10021620	-	TGACG	-RAC-	3'UTR	protein_coding	Os01g0281400	Os01t0281400-00	3225	445	548	0.516153
1	25527806	-	AGACA	DRACH	3'UTR	protein_coding	Os01g0636700(CSB)	Os01t0636700-01	1621	-32	43	0.0884078																1	10021698	-	GGACG	-RAC-	3'UTR	protein_coding	Os01g0281400	Os01t0281400-00	3147	367	1319	0.247009
1	25529889	-	TCAGT	others	CDS	protein_coding	Os01g0636700(CSB)	Os01t0636700-01	628	-65	92	0																1	10021722	-	GGATA	GGAU-	3'UTR	protein_coding	Os01g0281400	Os01t0281400-00	3123	343	1199	0.254751
1	25585943	-	TGATA	-GAU-	3'UTR	protein_coding	Os01g0637600(OsPDF1B)	Os01t0637600-01	1013	138	214	0.0700619																1	10021764	-	AGATC	-GAU-	3'UTR	protein_coding	Os01g0281400	Os01t0281400-00	3081	301	994	0.269566
1	25640911	-	CGAGC	others	3'UTR	protein_coding	Os01g0639200(SNL6)	Os01t0639200-01	1487	357	194	0																1	10021861	-	TAACT	DRACH	StopCodon	protein_coding	Os01g0281400	Os01t0281400-00	2984	204	2188	1
1	25704169	+	CAAGG	others	CDS	protein_coding	Os01g0639900(BETACA1)	Os01t0639900-01	606	-21	3931	0.250188																1	10023942	-	GAAGC	others	CDS	protein_coding	Os01g0281400	Os01t0281400-00	2327	143	2726	0.524952
1	25762056	+	AGATC	-GAU-	3'UTR	protein_coding	Os01g0641000	Os01t0641000-01	1595	390	306	0.0600054																1	10023993	-	AGACT	DRACH	CDS	protein_coding	Os01g0281400	Os01t0281400-00	2276	92	2451	0.160734
1	25766392	+	GAACT	DRACH	3'UTR	protein_coding	Os01g0641100	Os01t0641100-01	1158	345	71	0.291681																1	10024060	-	AGATG	-GAU-	CDS	protein_coding	Os01g0281400	Os01t0281400-00	2209	25	1349	0.192522
1	25841763	-	GGACC	DRACH	3'UTR	protein_coding	Os01g0642900(SSB)	Os01t0642900-01	825	190	170	0.0529484																1	10024975	-	AGATG	-GAU-	CDS	protein_coding	Os01g0281400	Os01t0281400-00	2146	-37	1043	0.174913
1	25864247	+	CCACC	others	CDS	protein_coding	Os01g0643300(PIN10A)	Os01t0643300-01	531	-939	159	0.735849																1	10025770	-	TGACA	DRACH	CDS	protein_coding	Os01g0281400	Os01t0281400-00	1351	-832	1987	0.365533
1	26062630	-	TGACT	DRACH	IncompleteTranscript	protein_coding	Os01g0646700	Os01t0646700-01	1781	-616	79	0.08955																1	10123414	+	AGACT	DRACH	CDS	protein_coding	Os01g0283100	Os01t0283100-01	822	135	4398	0.157979
1	26066517	-	AGATG	-GAU-	3'UTR	protein_coding	Os01g0646800	Os01t0646800-01	2939	-62	113	0.0844017																1	10123498	+	TTACT	others	CDS	protein_coding	Os01g0283100	Os01t0283100-01	906	219	7358	0.918787
1	26067568	-	ATATG	others	5'UTR	protein_coding	Os01g0646800	Os01t0646800-01	1888	15	62	0																1	10123534	+	AAACC	DRACH	3'UTR	protein_coding	Os01g0283100	Os01t0283100-01	942	255	7558	0.349384
1	26108521	+	AGACG	-RAC-	CDS	protein_coding	Os01g0647700	Os01t0647700-01	1006	96	79	0.022069																1	10123587	+	GGACA	DRACH	3'UTR	protein_coding	Os01g0283100	Os01t0283100-01	995	308	3752	0.769111
1	26109658	+	GGACA	DRACH	CDS	protein_coding	Os01g0647700	Os01t0647700-01	1655	28	182	0.105207																1	10123597	+	GGATT	GGAU-	3'UTR	protein_coding	Os01g0283100	Os01t0283100-01	1005	318	2987	0.622173
1	26123984	-	TGACC	DRACH	CDS	protein_coding	Os01g0648000(OsAKT1)	Os01t0648000-01	720	145	32	0.0932865																1	10123610	+	TGACA	DRACH	3'UTR	protein_coding	Os01g0283100	Os01t0283100-01	1018	331	3145	0.149222
1	26194390	+	AAACA	DRACH	3'UTR	protein_coding	Os01g0649100(OsmMDH)	Os01t0649100-01	1354	338	493	0.128728																1	10196392	+	GGACG	-RAC-	3'UTR	protein_coding	Os01g0284700(OsCYP20-3)	Os01t0284700-01	1038	148	1862	0.159299
1	26280336	-	AGAGA	others	5'UTR	protein_coding	Os01g0650700	Os01t0650700-01	11	-139	88	0.0371954																1	10196662	+	AGACC	DRACH	Intergenic	NA	NA	NA	NA	NA	616	0.236472
1	26282394	-	AGACA	DRACH	Intergenic	NA	NA	NA	NA	NA	81	0.230438																1	10267906	+	TGACA	DRACH	3'UTR	protein_coding	Os01g0286000	Os01t0286000-01	1366	280	73	0.804464
1	26450893	+	AGACA	DRACH	CDS	protein_coding	Os01g0653700(OsFbox032)	Os01t0653700-01	825	88	176	0.170508																1	10271198	-	TGACT	DRACH	3'UTR	protein_coding	Os01g0286100(PIL15)	Os01t0286100-01	2472	388	455	0.284311
1	26460336	-	TGATG	-GAU-	CDS	protein_coding	Os01g0653800	Os01t0653800-02	1908	-49	464	0.0830225																1	10492104	-	TGACT	DRACH	3'UTR	protein_coding	Os01g0290000	Os01t0290000-01	1994	426	543	0.894992
1	26520020	+	CCAGA	others	CDS	protein_coding	Os01g0654100	Os01t0654100-01	1504	-3	305	0.813115																1	10497008	-	TGACA	DRACH	3'UTR	protein_coding	Os01g0290100	Os01t0290100-01	1911	168	1425	0.446556
1	26520328	+	CGACA	-RAC-	CDS	protein_coding	Os01g0654100	Os01t0654100-01	1630	-12	89	0.0496235																1	10499498	-	GTAGC	others	CDS	protein_coding	Os01g0290100	Os01t0290100-01	1446	-296	1425	0.8652
1	26599408	+	AGATG	-GAU-	IncompleteTranscript	protein_coding	Os01g0655300(OsSET2)	Os01t0655300-01	172	101	286	0.0992167																1	10515887	-	CAACC	-RAC-	IncompleteTranscript	protein_coding	Os01g0290700(OsABCB1)	Os01t0290700-01	285	189	3265	0.451422
1	26604990	-	AGACT	DRACH	CDS	protein_coding	Os01g0655400	Os01t0655400-01	1919	105	96	0.0293173																1	10656551	+	AGATT	-GAU-	3'UTR	protein_coding	Os01g0292900(OsSPL1)	Os01t0292900-02	3041	563	763	0.587906
1	26636751	+	TGACA	DRACH	IncompleteTranscript	protein_coding	Os01g0655800	Os01t0655800-01	2086	77	182	0.0554173																1	10656642	+	GGACA	DRACH	3'UTR	protein_coding	Os01g0292900(OsSPL1)	Os01t0292900-02	3132	654	344	0.956259
1	26699414	-	GAACT	DRACH	IncompleteTranscript	protein_coding	Os01g0656600	Os01t0656600-01	2160	-160	75	0																1	10826529	+	AGACA	DRACH	3'UTR	protein_coding	Os01g0296100	Os01t0296100-01	1638	87	2529	0.324358
1	26781033	-	TGACT	DRACH	Intergenic	NA	NA	NA	NA	NA	17	0.0829592																1	10826680	+	AGACA	DRACH	3'UTR	protein_coding	Os01g0296100	Os01t0296100-01	1789	238	1970	0.707134
1	26785447	-	TGACC	DRACH	3'UTR	protein_coding	Os01g0658500	Os01t0658500-02	742	156	324	0.128612																1	10826738	+	GAACT	DRACH	3'UTR	protein_coding	Os01g0296100	Os01t0296100-01	1847	296	1737	0.87895
1	26786551	-	AGAAA	others	CDS	protein_coding	Os01g0658500	Os01t0658500-02	553	-32	63	0																1	10826772	+	GAACA	DRACH	3'UTR	protein_coding	Os01g0296100	Os01t0296100-01	1881	330	1620	0.659818
1	26787313	-	AGATC	-GAU-	CDS	protein_coding	Os01g0658500	Os01t0658500-02	277	50	238	0.0965471																1	10826896	+	AGACA	DRACH	3'UTR	protein_coding	Os01g0296100	Os01t0296100-01	2005	454	1061	0.966622
1	26888426	-	AGATA	-GAU-	IncompleteTranscript	protein_coding	Os01g0660300	Os01t0660300-01	1443	444	109	0.0981471																1	10826961	+	AAACT	DRACH	3'UTR	protein_coding	Os01g0296100	Os01t0296100-01	2070	519	917	0.979195
1	27098267	+	AGATT	-GAU-	CDS	protein_coding	Os01g0663500	Os01t0663500-01	375	-25	110	0.0492393																1	10979731	+	GGACT	DRACH	3'UTR	protein_coding	Os01g0299400	Os01t0299400-01	480	213	517	0.570472
1	27102450	-	AGAAG	others	3'UTR	protein_coding	Os01g0663800	Os01t0663800-01	2779	300	913	0.070824																1	10979748	+	AGACA	DRACH	3'UTR	protein_coding	Os01g0299400	Os01t0299400-01	497	230	592	0.800987
1	27104547	-	TGACG	-RAC-	CDS	protein_coding	Os01g0663800	Os01t0663800-01	1690	115	459	0.0485037																1	10979828	+	AGACT	DRACH	Intergenic	NA	NA	NA	NA	NA	728	0.520186
1	27147656	+	GGACG	-RAC-	CDS	protein_coding	Os01g0664500	Os01t0664500-01	420	-17	549	0.0673075																1	10980777	-	TGACT	DRACH	3'UTR	protein_coding	Os01g0299500	Os01t0299500-01	1450	240	279	0.741498
1	27172114	+	GAAGG	others	CDS	protein_coding	Os01g0665200(OsMPK20-4)	Os01t0665200-01	804	-1	47	0																1	10980795	-	TGACA	DRACH	3'UTR	protein_coding	Os01g0299500	Os01t0299500-01	1432	222	429	1
1	27258189	+	AGACA	DRACH	CDS	protein_coding	Os01g0666800	Os01t0666800-01	803	-146	75	0.0984326																1	10982910	-	GAAGG	others	5'UTR	protein_coding	Os01g0299500	Os01t0299500-01	342	68	651	1
1	27265214	+	AAACT	DRACH	CDS	protein_coding	Os01g0666800	Os01t0666800-01	2495	44	130	0.0614673																1	10982978	-	AGATC	-GAU-	5'UTR	protein_coding	Os01g0299500	Os01t0299500-01	274	0	1259	0.268626
1	27275000	-	AGATG	-GAU-	CDS	protein_coding	Os01g0667200(GLYII-1)	Os01t0667200-01	1231	23	356	0.0804241																1	10999604	-	GGACA	DRACH	3'UTR	protein_coding	Os01g0300200	Os01t0300200-01	2180	277	1347	0.972254
1	27306329	-	AAACA	DRACH	CDS	protein_coding	Os01g0667700(OsRFP)	Os01t0667700-01	1315	29	611	0.0453734																1	11000622	-	AGATG	-GAU-	CDS	protein_coding	Os01g0300200	Os01t0300200-01	1533	-13	5425	0.143297
1	27582525	+	AGACA	DRACH	CDS	protein_coding	Os01g0672201	Os01t0672201-00	369	60	270	0.0546848																1	11001269	-	AGAGT	others	CDS	protein_coding	Os01g0300200	Os01t0300200-01	1181	-54	4402	0.149543
1	27603416	+	AGAGA	others	CDS	protein_coding	Os01g0672400(OsDi19-3)	Os01t0672400-01	686	32	600	0.081497																1	11025859	-	AGACA	DRACH	IncompleteTranscript	protein_coding	Os01g0300600	Os01t0300600-01	1218	82	499	0.354413
1	27608565	-	AGACG	-RAC-	IncompleteTranscript	protein_coding	Os01g0672500(OsGSL2)	Os01t0672500-01	75	-1358	105	0.0334785																1	11065142	-	AGACA	DRACH	3'UTR	protein_coding	Os01g0301000	Os01t0301000-01	1930	1537	369	0.842544
1	27609556	-	TGACA	DRACH	NoncodingTranscript	snoRNA	ENSRNA049471555(snoJ33)	ENSRNA049471555-T1	45	-35	141	0.0578847																1	11192361	+	AGACG	-RAC-	IncompleteTranscript	protein_coding	Os01g0302800	Os01t0302800-01	601	-86	639	0.290289
1	27609613	-	AGACA	DRACH	Intergenic	NA	NA	NA	NA	NA	94	0.199216																1	11249828	-	AGATC	-GAU-	3'UTR	protein_coding	Os01g0304000	Os01t0304000-01	372	197	4833	0.321664
1	27612183	-	CGACA	-RAC-	Intergenic	NA	NA	NA	NA	NA	92	0.0316683																1	11249880	-	AGACT	DRACH	3'UTR	protein_coding	Os01g0304000	Os01t0304000-01	320	145	5274	0.56947
1	27632997	-	TTACC	others	IncompleteTranscript	protein_coding	Os01g0672800	Os01t0672800-01	86	-52	172	0.545991																1	11420884	+	GGACG	-RAC-	3'UTR	protein_coding	Os01g0306800	Os01t0306800-01	1624	387	1059	0.980045
1	27660265	-	GAACT	DRACH	3'UTR	protein_coding	Os01g0673500	Os01t0673500-01	1428	201	200	0.171542																1	11620904	+	AGAGG	others	CDS	protein_coding	Os01g0309900	Os01t0309900-01	1145	-1	1444	0.138579
1	27665391	-	AGACA	DRACH	CDS	protein_coding	Os01g0673500	Os01t0673500-01	470	-10	173	0.129516																1	11666086	+	AGACC	DRACH	3'UTR	protein_coding	Os01g0310500(OsRLCK31)	Os01t0310500-01	4951	252	1344	0.193906
1	27666252	-	GCAGT	others	CDS	protein_coding	Os01g0673500	Os01t0673500-01	354	-13	292	0.293193																1	11666243	+	GGACA	DRACH	3'UTR	protein_coding	Os01g0310500(OsRLCK31)	Os01t0310500-01	5108	409	460	1
1	27678749	-	AGAAA	others	Intronic	protein_coding	Os01g0673800(Os)	Os01t0673800-01	NA	NA	74	0.0828357																1	11666286	+	AGACT	DRACH	3'UTR	protein_coding	Os01g0310500(OsRLCK31)	Os01t0310500-01	5151	452	320	1
1	27684861	-	AGACA	DRACH	Intergenic	NA	NA	NA	NA	NA	69	0.109309																1	11804270	-	GGACA	DRACH	3'UTR	protein_coding	Os01g0314100	Os01t0314100-01	1894	244	462	0.86137
1	27699328	-	AGAAA	others	CDS	protein_coding	Os01g0674100	Os01t0674100-02	1121	-14	153	0.040659																1	11812306	-	TGACT	DRACH	3'UTR	protein_coding	Os01g0314300	Os01t0314300-01	850	200	2086	0.548482
1	27699379	-	TTAGT	others	CDS	protein_coding	Os01g0674100	Os01t0674100-02	1070	-65	123	0																1	11812341	-	TGACC	DRACH	3'UTR	protein_coding	Os01g0314300	Os01t0314300-01	815	165	2654	0.253121
1	27962059	+	AGAGG	others	CDS	protein_coding	Os01g0679600	Os01t0679600-01	240	21	593	0.0437641																1	11812397	-	AAACA	DRACH	3'UTR	protein_coding	Os01g0314300	Os01t0314300-01	759	109	2445	0.763101
1	28061850	-	GAATT	others	3'UTR	protein_coding	Os01g0681200	Os01t0681200-01	2429	294	79	0.280552																1	11906928	-	AAACT	DRACH	3'UTR	protein_coding	Os01g0315800(OsUXS2)	Os01t0315800-01	1755	618	1420	0.982925
1	28066634	-	TGACG	-RAC-	CDS	protein_coding	Os01g0681200	Os01t0681200-01	347	4	38	0.0768018																1	11907045	-	GGACA	DRACH	3'UTR	protein_coding	Os01g0315800(OsUXS2)	Os01t0315800-01	1638	501	1467	0.483688
1	28092804	-	AGAGG	others	Intergenic	NA	NA	NA	NA	NA	349	0.0417638																1	11907084	-	GGACA	DRACH	3'UTR	protein_coding	Os01g0315800(OsUXS2)	Os01t0315800-01	1599	462	1311	0.56061
1	28092849	-	AGACA	DRACH	Intergenic	NA	NA	NA	NA	NA	282	0.0920173																1	11907217	-	TGACA	DRACH	3'UTR	protein_coding	Os01g0315800(OsUXS2)	Os01t0315800-01	1466	329	1769	0.157412
1	28101796	-	CGAGA	others	IncompleteTranscript	protein_coding	Os01g0682001	Os01t0682001-01	531	-94	398	0.0513818																1	11972197	+	GGATT	GGAU-	3'UTR	protein_coding	Os01g0316800	Os01t0316800-01	383	184	6340	0.277543
1	28142882	+	TGAGA	others	CDS	protein_coding	Os01g0683100(OsKTN60)	Os01t0683100-01	1561	157	298	0.0465703																1	11972226	+	CAACT	-RAC-	3'UTR	protein_coding	Os01g0316800	Os01t0316800-01	412	213	8028	0.393274
1	28163281	+	AGATG	-GAU-	CDS	protein_coding	Os01g0683400(OsORC4)	Os01t0683400-01	564	10	73	0.131065																1	11972297	+	AAACT	DRACH	3'UTR	protein_coding	Os01g0316800	Os01t0316800-01	483	284	5708	0.554498
1	28192175	+	AGATG	-GAU-	IncompleteTranscript	protein_coding	Os01g0684200	Os01t0684200-01	1269	29	122	0.0897733																1	11972360	+	GAACC	DRACH	Intergenic	NA	NA	NA	NA	NA	3863	0.459284
1	28233639	+	AGATG	-GAU-	IncompleteTranscript	protein_coding	Os01g0684800	Os01t0684800-01	987	29	103	0.0931054																1	11981607	+	AGACG	-RAC-	3'UTR	protein_coding	Os01g0316900	Os01t0316900-01	3769	713	476	0.924569
1	28261159	-	TGACT	DRACH	Intergenic	NA	NA	NA	NA	NA	50	0.141489																1	11981754	+	AGACT	DRACH	3'UTR	protein_coding	Os01g0316900	Os01t0316900-01	3916	860	693	0.986664
1	28367804	+	AGATA	-GAU-	3'UTR	protein_coding	Os01g0687500	Os01t0687500-01	1315	293	85	0.0349474																1	12235451	-	TGACA	DRACH	Intergenic	NA	NA	NA	NA	NA	250	0.428802
1	28367862	+	GAATC	others	3'UTR	protein_coding	Os01g0687500	Os01t0687500-01	1373	351	66	0																1	12258263	-	GGATA	GGAU-	3'UTR	protein_coding	Os01g0321700	Os01t0321700-01	3361	403	289	0.553585
1	28371248	-	TGAGA	others	CDS	protein_coding	Os01g0687700	Os01t0687700-01	904	229	346	0.0460504																1	12258415	-	GGACA	DRACH	3'UTR	protein_coding	Os01g0321700	Os01t0321700-01	3209	251	513	0.707884
1	28381540	-	AGATC	-GAU-	5'UTR	protein_coding	Os01g0688000	Os01t0688000-01	316	-638	85	0																1	12303413	-	TGACC	DRACH	3'UTR	protein_coding	Os01g0322800(OsWD40-13)	Os01t0322800-01	1766	222	309	0.762418
1	28384219	-	GAACC	DRACH	IncompleteTranscript	protein_coding	Os01g0688200	Os01t0688200-01	1100	146	65	0.477495																1	12308834	-	CAAGC	others	CDS	protein_coding	Os01g0322800(OsWD40-13)	Os01t0322800-01	303	173	1165	0.808315
1	28458798	-	AGACC	DRACH	5'UTR	protein_coding	Os01g0689451(OsHRZ1)	Os01t0689451-02	180	-326	58	0.0723791																1	12364788	-	CGAGA	others	CDS	protein_coding	Os01g0323600(OsSAM2)	Os01t0323600-01	816	695	8745	0.150561
1	28482611	+	GAACT	DRACH	3'UTR	protein_coding	Os01g0689800(OsPOP3)	Os01t0689800-01	1447	605	157	0.22203																1	12403719	-	AGACT	DRACH	3'UTR	protein_coding	Os01g0324400	Os01t0324400-03	1638	370	302	0.43266
1	28542309	-	GTATT	others	3'UTR	protein_coding	Os01g0691500	Os01t0691500-01	970	7	80	0																1	12645636	-	GAATT	others	3'UTR	protein_coding	Os01g0328400(RPS27a)	Os01t0328400-01	766	-28	18291	0.397411
1	28548753	+	AGAAA	others	CDS	protein_coding	Os01g0691600(OsXPB2)	Os01t0691600-01	901	-9	143	0.0323638																1	12645717	-	GAACT	DRACH	3'UTR	protein_coding	Os01g0328400(RPS27a)	Os01t0328400-01	685	-109	22887	0.239197
1	28550408	+	AGAGT	others	CDS	protein_coding	Os01g0691600(OsXPB2)	Os01t0691600-01	1085	86	218	0.0627426																1	12645779	-	GAACT	DRACH	3'UTR	protein_coding	Os01g0328400(RPS27a)	Os01t0328400-01	623	-171	15909	0.192417
1	28553363	+	GGAGC	others	3'UTR	protein_coding	Os01g0691600(OsXPB2)	Os01t0691600-01	2526	21	268	0.0173226																1	12646050	-	AGACG	-RAC-	CDS	protein_coding	Os01g0328400(RPS27a)	Os01t0328400-01	352	-442	12042	0.141604
1	28621014	-	GTAGG	others	NoncodingTranscript	NA	Os01g0693400(AP2/EREBP)	NA	NA	NA	169	0.128513																1	12649787	+	AGACA	DRACH	3'UTR	protein_coding	Os01g0328500	Os01t0328500-01	995	427	240	0.858101
1	28654670	-	TGATC	-GAU-	CDS	protein_coding	Os01g0693800	Os01t0693800-01	1279	-622	774	0.0529818																1	12655069	-	TGACA	DRACH	3'UTR	protein_coding	Os01g0328700	Os01t0328700-01	1724	1380	2594	0.333604
1	28675589	-	GTACG	others	3'UTR	protein_coding	Os01g0694200	Os01t0694200-01	2140	569	116	0.23032																1	12655121	-	GGATC	GGAU-	3'UTR	protein_coding	Os01g0328700	Os01t0328700-01	1672	1328	3255	0.357337
1	28697510	-	TGACA	DRACH	CDS	protein_coding	Os01g0694400	Os01t0694400-00	283	151	167	0.122419																1	12655173	-	AAACT	DRACH	3'UTR	protein_coding	Os01g0328700	Os01t0328700-01	1620	1276	3932	0.399415
1	28698656	-	CTAGG	others	Intergenic	NA	NA	NA	NA	NA	149	0.642126																1	12704920	-	AAATT	others	3'UTR	protein_coding	Os01g0329400	Os01t0329400-01	1589	363	776	0.948203
1	28733116	+	GAAGT	others	CDS	protein_coding	Os01g0694900	Os01t0694900-01	1232	-54	302	0.416087																1	12853242	+	TGACA	DRACH	3'UTR	protein_coding	Os01g0331900	Os01t0331900-01	929	320	523	0.406119
1	28800037	+	TGACA	DRACH	CDS	protein_coding	Os01g0696000	Os01t0696000-02	509	76	37	0.0555144																1	12874192	+	AAACT	DRACH	3'UTR	protein_coding	Os01g0332100(OsNIN2)	Os01t0332100-01	2456	704	1345	0.573275
1	28881762	-	AGATT	-GAU-	3'UTR	protein_coding	Os01g0698000	Os01t0698000-02	1193	-247	295	0.0655577																1	12921642	-	GAACA	DRACH	3'UTR	protein_coding	Os01g0332900	Os01t0332900-01	2975	-48	2942	0.621994
1	28887797	+	AGATG	-GAU-	CDS	protein_coding	Os01g0698100	Os01t0698100-01	857	301	87	0.0477456																1	12921706	-	AGACA	DRACH	3'UTR	protein_coding	Os01g0332900	Os01t0332900-01	2911	-112	2174	0.347666
1	29161965	+	AGAAC	others	CDS	protein_coding	Os01g0703400(OsFPPS1)	Os01t0703400-01	1004	-13	960	0.0598644																1	13246437	-	GGATG	GGAU-	IncompleteTranscript	protein_coding	Os01g0337600	Os01t0337600-02	3325	1031	220	0.732172
1	29167304	+	TGATG	-GAU-	CDS	protein_coding	Os01g0703600(SPL28)	Os01t0703600-01	604	21	344	0.0663467																1	13246577	-	TGACT	DRACH	IncompleteTranscript	protein_coding	Os01g0337600	Os01t0337600-02	3185	891	630	0.564854
1	29192684	+	GGACG	-RAC-	CDS	protein_coding	Os01g0704200	Os01t0704200-01	247	-11	60	0.106137																1	13246693	-	TGACA	DRACH	IncompleteTranscript	protein_coding	Os01g0337600	Os01t0337600-02	3069	775	952	0.26793
1	29206471	-	GAATT	others	3'UTR	protein_coding	Os01g0704400	Os01t0704400-01	2158	908	102	0.383957																1	13246741	-	GGATT	GGAU-	IncompleteTranscript	protein_coding	Os01g0337600	Os01t0337600-02	3021	727	611	0.35056
1	29240262	-	CTACT	others	3'UTR	protein_coding	Os01g0705300	Os01t0705300-01	949	357	360	0.561403																1	13251667	-	AGATG	-GAU-	IncompleteTranscript	protein_coding	Os01g0337600	Os01t0337600-02	1333	5	935	0.20958
1	29316725	+	AGATT	-GAU-	3'UTR	protein_coding	Os01g0706500	Os01t0706500-00	594	235	113	0.1086																1	13280772	+	AGACA	DRACH	CDS	protein_coding	Os01g0337900	Os01t0337900-01	1436	24	913	0.478653
1	29384305	-	AGACA	DRACH	5'UTR	protein_coding	Os01g0707500(OsbHLH118)	Os01t0707500-01	497	48	58	0.0655437																1	13287954	+	AGATT	-GAU-	CDS	protein_coding	Os01g0338000(OsARL1e)	Os01t0338000-01	744	129	8305	0.113277
1	29409791	+	CGAGG	others	CDS	protein_coding	Os01g0708000	Os01t0708000-00	540	10	316	0.0711352																1	13288159	+	AGACA	DRACH	3'UTR	protein_coding	Os01g0338000(OsARL1e)	Os01t0338000-01	949	334	6189	0.362616
1	29427757	+	GTATA	others	3'UTR	protein_coding	Os01g0708300	Os01t0708300-01	1357	339	154	0																1	13288242	+	TGACG	-RAC-	3'UTR	protein_coding	Os01g0338000(OsARL1e)	Os01t0338000-01	1032	417	3862	0.158975
1	29539424	+	TGACA	DRACH	CDS	protein_coding	Os01g0711000	Os01t0711000-01	677	-13	254	0.0324784																1	13288305	+	GGATA	GGAU-	3'UTR	protein_coding	Os01g0338000(OsARL1e)	Os01t0338000-01	1095	480	2835	0.161922
1	29542294	+	AAATG	others	3'UTR	protein_coding	Os01g0711000	Os01t0711000-01	1777	399	209	0.139179																1	13288319	+	AAACC	DRACH	3'UTR	protein_coding	Os01g0338000(OsARL1e)	Os01t0338000-01	1109	494	2916	0.319405
1	29547100	+	AGAGG	others	3'UTR	protein_coding	Os01g0711100	Os01t0711100-01	1274	-22	494	0.039092																1	13288379	+	GGACT	DRACH	3'UTR	protein_coding	Os01g0338000(OsARL1e)	Os01t0338000-02	1032	554	1255	0.876463
1	29560360	+	AAACC	DRACH	Intergenic	NA	NA	NA	NA	NA	305	0.0344781																1	13294444	+	AGACA	DRACH	CDS	protein_coding	Os01g0338100	Os01t0338100-00	469	90	498	0.451361
1	29565496	+	GGATG	GGAU-	IncompleteTranscript	protein_coding	Os01g0711400	Os01t0711400-01	558	25	914	0.0619772																1	13294902	+	GGATA	GGAU-	Intergenic	protein_coding	Os01g0338200	NA	NA	NA	320	0.403325
1	29569865	+	ATAGA	others	CDS	protein_coding	Os01g0711500(OsCBL10)	Os01t0711500-01	559	-2	70	0																1	13304972	+	TGACC	DRACH	CDS	protein_coding	Os01g0338200	Os01t0338200-01	1649	164	229	0.524243
1	29574196	+	AGAGA	others	CDS	protein_coding	Os01g0711600(OsRTH1)	Os01t0711600-01	447	179	260	0.0315575																1	13305007	+	AGACT	DRACH	3'UTR	protein_coding	Os01g0338200	Os01t0338200-01	1684	199	198	0.750472
1	29732379	-	TGATA	-GAU-	Intronic	protein_coding	Os01g0714900(OsRab7A2)	Os01t0714900-01	NA	NA	19	0																1	13305205	+	AGACG	-RAC-	3'UTR	protein_coding	Os01g0338200	Os01t0338200-01	1882	397	233	0.867405
1	29739152	-	AGACG	-RAC-	IncompleteTranscript	protein_coding	Os01g0715000	Os01t0715000-02	195	-21	166	0.0834656																1	13319413	-	AAACC	DRACH	3'UTR	protein_coding	Os01g0338600	Os01t0338600-01	1244	301	723	1
1	29765024	+	TGACT	DRACH	CDS	protein_coding	Os01g0715400(OsSTA30)	Os01t0715400-03	1052	379	142	0.0993771																1	13357332	+	GGATG	GGAU-	3'UTR	protein_coding	Os01g0339900(PDIL2)	Os01t0339900-01	1380	220	771	0.931643
1	29767214	+	GAAGA	others	3'UTR	protein_coding	Os01g0715400(OsSTA30)	Os01t0715400-02	2989	3	181	0.0807407																1	13357363	+	GGATT	GGAU-	3'UTR	protein_coding	Os01g0339900(PDIL2)	Os01t0339900-01	1411	251	611	0.425928
1	29821807	+	AGACG	-RAC-	3'UTR	protein_coding	Os01g0716500	Os01t0716500-01	955	737	130	0.0270403																1	13357437	+	CGACA	-RAC-	3'UTR	protein_coding	Os01g0339900(PDIL2)	Os01t0339900-01	1485	325	399	0.820848
1	29894073	+	CGAGA	others	5'UTR	protein_coding	Os01g0717700	Os01t0717700-01	45	-356	316	0.0498631																1	13457904	+	TGACG	-RAC-	Intergenic	NA	NA	NA	NA	NA	104	0.700581
1	29894075	+	AGACA	DRACH	5'UTR	protein_coding	Os01g0717700	Os01t0717700-01	47	-354	328	0.101435																1	13531237	-	GGACT	DRACH	3'UTR	protein_coding	Os01g0342800	Os01t0342800-01	423	180	440	0.298262
1	29965334	-	AAATC	others	3'UTR	protein_coding	Os01g0719100(OsRZFP34)	Os01t0719100-04	1819	662	646	0.0419271																1	13893014	+	TGACG	-RAC-	3'UTR	protein_coding	Os01g0348600	Os01t0348600-01	2540	178	1079	0.351302
1	30010326	+	GAAGC	others	Intergenic	protein_coding	Os01g0719600	NA	NA	NA	166	0																1	13893046	+	CGACA	-RAC-	3'UTR	protein_coding	Os01g0348600	Os01t0348600-01	2572	210	1118	0.422131
1	30011978	+	AGATG	-GAU-	Intergenic	protein_coding	Os01g0719600	NA	NA	NA	62	0.152665																1	13893064	+	AGACA	DRACH	3'UTR	protein_coding	Os01g0348600	Os01t0348600-01	2590	228	968	1
1	30025790	-	TGATG	-GAU-	CDS	protein_coding	Os01g0720400(OsACP1)	Os01t0720400-01	676	-424	605	0.0727722																1	13893105	+	AGATT	-GAU-	3'UTR	protein_coding	Os01g0348600	Os01t0348600-01	2631	269	720	0.395498
1	30033671	-	TGACA	DRACH	CDS	protein_coding	Os01g0720600(SSIVA)	Os01t0720600-01	2834	-46	181	0.0230653																1	13893126	+	AAACA	DRACH	3'UTR	protein_coding	Os01g0348600	Os01t0348600-01	2652	290	490	0.507702
1	30158202	-	GAACA	DRACH	3'UTR	protein_coding	Os01g0723200(OsRPS24)	Os01t0723200-01	539	67	1122	0.11773																1	13898045	+	GAACC	DRACH	3'UTR	protein_coding	Os01g0348700(OsRPL23A)	Os01t0348700-01	609	153	9233	0.50545
1	30184272	+	GGATT	GGAU-	3'UTR	protein_coding	Os01g0723600	Os01t0723600-01	1431	208	251	0.120421																1	13898065	+	GAACA	DRACH	3'UTR	protein_coding	Os01g0348700(OsRPL23A)	Os01t0348700-01	629	173	7655	0.397471
1	30236566	+	AGAAC	others	IncompleteTranscript	protein_coding	Os01g0725000	Os01t0725000-01	307	252	180	0.0420312																1	13922639	-	GGATG	GGAU-	3'UTR	protein_coding	Os01g0349400(OsPP5)	Os01t0349400-01	1392	313	981	0.228757
1	30253521	+	AGACA	DRACH	CDS	protein_coding	Os01g0725600	Os01t0725600-01	514	43	150	0.0485559																1	13922724	-	TGACT	DRACH	3'UTR	protein_coding	Os01g0349400(OsPP5)	Os01t0349400-01	1307	228	1135	0.429323
1	30345354	-	CGACA	-RAC-	IncompleteTranscript	protein_coding	Os01g0727800(OsSub3)	Os01t0727800-01	307	-107	254	0.057647																1	13924331	-	TGACG	-RAC-	CDS	protein_coding	Os01g0349400(OsPP5)	Os01t0349400-01	636	-250	873	0.246995
1	30383234	+	AGATT	-GAU-	Intronic	protein_coding	Os01g0728375	Os01t0728375-00	NA	NA	40	0.136874																1	14019280	+	AGACT	DRACH	3'UTR	protein_coding	Os01g0350900(IPI1)	Os01t0350900-02	1715	590	713	0.493679
1	30402836	-	GAACA	DRACH	3'UTR	protein_coding	Os01g0729200	Os01t0729200-01	905	-683	66	0																1	14019289	+	AGACA	DRACH	3'UTR	protein_coding	Os01g0350900(IPI1)	Os01t0350900-02	1724	599	684	0.831734
1	30412922	-	AGAAA	others	3'UTR	protein_coding	Os01g0729500	Os01t0729500-01	653	-15	144	0.0427424																1	14019355	+	AAACG	-RAC-	3'UTR	protein_coding	Os01g0350900(IPI1)	Os01t0350900-02	1790	665	1275	0.438472
1	30490199	+	GGACA	DRACH	3'UTR	protein_coding	Os01g0730800	Os01t0730800-01	968	161	249	0.0643354																1	14316370	+	AGATT	-GAU-	IncompleteTranscript	protein_coding	Os01g0355600	Os01t0355600-01	3530	309	442	0.373669
1	30541357	+	GAATC	others	Intronic	protein_coding	Os01g0732200	Os01t0732200-01	NA	NA	284	0.31754																1	14316512	+	AGACC	DRACH	Intergenic	NA	NA	NA	NA	NA	120	0.965729
1	30593606	-	GGATG	GGAU-	3'UTR	protein_coding	Os01g0733600	Os01t0733600-01	2356	934	99	0.0587111																1	14515141	+	TGACA	DRACH	3'UTR	protein_coding	Os01g0358400(RPS4)	Os01t0358400-01	926	478	4033	0.201376
1	30594309	-	TGACC	DRACH	CDS	protein_coding	Os01g0733600	Os01t0733600-01	1653	231	223	0.0863429																1	14515182	+	ATACT	others	3'UTR	protein_coding	Os01g0358400(RPS4)	Os01t0358400-01	967	519	4513	1
1	30609758	+	AGAGC	others	CDS	protein_coding	Os01g0734100	Os01t0734100-01	334	-31	106	0.0602958																1	14515285	+	AGACC	DRACH	Intergenic	NA	NA	NA	NA	NA	1904	0.559334
1	30763400	-	CTAGC	others	Intergenic	NA	NA	NA	NA	NA	33	0.272727																1	14515315	+	GAACA	DRACH	Intergenic	NA	NA	NA	NA	NA	1334	0.514605
1	30779025	-	AGATG	-GAU-	CDS	protein_coding	Os01g0737800	Os01t0737800-02	214	-73	209	0.071231																1	14621531	-	GGACA	DRACH	3'UTR	protein_coding	Os01g0360200(RBOHB)	Os01t0360200-01	3175	198	367	0.890016
1	30779040	-	TGACG	-RAC-	CDS	protein_coding	Os01g0737800	Os01t0737800-02	199	-88	207	0.0432124																1	14621658	-	AGACA	DRACH	CDS	protein_coding	Os01g0360200(RBOHB)	Os01t0360200-01	3048	71	2046	0.191142
1	30782452	+	TGAGG	others	3'UTR	protein_coding	Os01g0737900	Os01t0737900-01	2579	2324	123	0.0314223																1	14679427	-	AAACT	DRACH	3'UTR	protein_coding	Os01g0360600	Os01t0360600-01	960	582	479	0.755686
1	30830232	+	AGACT	DRACH	IncompleteTranscript	protein_coding	Os01g0738500	Os01t0738500-01	872	411	38	0.109229																1	14754864	-	AGACT	DRACH	3'UTR	protein_coding	Os01g0362100	Os01t0362100-01	2453	573	143	0.723358
1	30830713	+	AGATG	-GAU-	IncompleteTranscript	protein_coding	Os01g0738500	Os01t0738500-01	1353	-412	84	0.113306																1	14801064	+	GGACT	DRACH	Intronic	protein_coding	Os01g0363500	Os01t0363500-03	NA	NA	632	0.388668
1	30835287	+	GGACA	DRACH	CDS	protein_coding	Os01g0738600	Os01t0738600-01	1298	1	178	0.126171																1	14801248	+	TGACA	DRACH	Intronic	protein_coding	Os01g0363500	Os01t0363500-03	NA	NA	247	0.508444
1	30843986	-	AGATG	-GAU-	Intergenic	NA	NA	NA	NA	NA	112	0.0963538																1	14993389	-	AGACG	-RAC-	3'UTR	protein_coding	Os01g0367100(PHD1)	Os01t0367100-01	1212	210	447	0.976566
1	30849023	-	AGAAC	others	IncompleteTranscript	protein_coding	Os01g0738900	Os01t0738900-01	823	110	54	0.105258																1	15007110	-	GGATA	GGAU-	3'UTR	protein_coding	Os01g0367300	Os01t0367300-01	2974	718	592	0.290543
1	30850883	-	TTACT	others	3'UTR	protein_coding	Os01g0739000	Os01t0739000-01	1787	200	201	0.755687																1	15007138	-	GGATT	GGAU-	3'UTR	protein_coding	Os01g0367300	Os01t0367300-01	2946	690	619	0.556363
1	30855000	-	AGACA	DRACH	CDS	protein_coding	Os01g0739000	Os01t0739000-01	347	-53	593	0.0814787																1	15007503	-	TGACA	DRACH	3'UTR	protein_coding	Os01g0367300	Os01t0367300-01	2581	325	888	0.360941
1	30868493	+	AGACA	DRACH	Intergenic	NA	NA	NA	NA	NA	167	0.111176																1	15007602	-	TGACT	DRACH	3'UTR	protein_coding	Os01g0367300	Os01t0367300-01	2482	226	424	0.640346
1	30871147	+	GGACC	DRACH	CDS	protein_coding	Os01g0739200(OsPP14)	Os01t0739200-01	1014	229	152	0.0991546																1	15007613	-	AGATT	-GAU-	3'UTR	protein_coding	Os01g0367300	Os01t0367300-01	2471	215	473	0.223286
1	30886087	-	GAAGC	others	CDS	protein_coding	Os01g0739500	Os01t0739500-01	252	-95	170	0.127416																1	15067451	+	TGACA	DRACH	3'UTR	protein_coding	Os01g0367700(Orysa)	Os01t0367700-01	2090	558	225	0.532666
1	30898486	+	CGACA	-RAC-	CDS	protein_coding	Os01g0739700	Os01t0739700-01	393	120	358	0.0744428																1	15067507	+	GGATG	GGAU-	3'UTR	protein_coding	Os01g0367700(Orysa)	Os01t0367700-01	2146	614	103	0.775249
1	30978231	+	AAAGG	others	CDS	protein_coding	Os01g0741900(IAA6)	Os01t0741900-01	1482	116	52	0																1	15075950	-	GAACT	DRACH	3'UTR	protein_coding	Os01g0367900	Os01t0367900-01	3662	266	1086	0.992689
1	30978808	+	AGAGC	others	CDS	protein_coding	Os01g0741900(IAA6)	Os01t0741900-01	1824	-16	99	0																1	15075974	-	GGATT	GGAU-	3'UTR	protein_coding	Os01g0367900	Os01t0367900-01	3638	242	1079	0.495446
1	30979017	+	TGAAA	others	3'UTR	protein_coding	Os01g0741900(IAA6)	Os01t0741900-01	1891	50	128	0.0136469																1	15076078	-	TAACT	DRACH	3'UTR	protein_coding	Os01g0367900	Os01t0367900-01	3534	138	1791	0.615712
1	31069777	+	GAACT	DRACH	3'UTR	protein_coding	Os01g0743300	Os01t0743300-01	2303	212	245	0.167558																1	15130931	-	TGACC	DRACH	3'UTR	protein_coding	Os01g0369000(OsCUL1-1)	Os01t0369000-01	2996	670	367	0.428964
1	31070522	-	TGAGA	others	CDS	protein_coding	Os01g0743400	Os01t0743400-02	1240	76	115	0.0795898																1	15131184	-	GGATA	GGAU-	3'UTR	protein_coding	Os01g0369000(OsCUL1-1)	Os01t0369000-01	2743	417	1716	0.310713
1	31084517	-	TAAGA	others	CDS	protein_coding	Os01g0743600(OsEnS-14)	Os01t0743600-02	1385	-17	78	0.363537																1	15356914	-	GAACG	-RAC-	3'UTR	protein_coding	Os01g0372700	Os01t0372700-01	1984	337	1071	0.373424
1	31112644	-	AGATG	-GAU-	CDS	protein_coding	Os01g0744300	Os01t0744300-01	1462	59	453	0.0846117																1	15356956	-	AGATG	-GAU-	3'UTR	protein_coding	Os01g0372700	Os01t0372700-01	1942	295	1626	0.301798
1	31120934	-	CAAGG	others	3'UTR	protein_coding	Os01g0744400	Os01t0744400-01	2256	129	93	0.628111																1	15457536	+	AGACA	DRACH	3'UTR	protein_coding	Os01g0374900	Os01t0374900-01	1181	344	155	1
1	31206032	+	TAAGG	others	CDS	protein_coding	Os01g0746200(NUP85)	Os01t0746200-01	652	-1	184	0.0707319																1	15457576	+	GGACA	DRACH	3'UTR	protein_coding	Os01g0374900	Os01t0374900-01	1221	384	222	0.909251
1	31209620	+	AGACT	DRACH	CDS	protein_coding	Os01g0746200(NUP85)	Os01t0746200-01	1707	0	203	0.0554573																1	15618320	-	AGACT	DRACH	3'UTR	protein_coding	Os01g0377500(CycL1)	Os01t0377500-01	1748	229	278	0.421099
1	31209904	+	TTACT	others	CDS	protein_coding	Os01g0746200(NUP85)	Os01t0746200-01	1813	49	162	0.269209																1	15618329	-	AGACT	DRACH	3'UTR	protein_coding	Os01g0377500(CycL1)	Os01t0377500-01	1739	220	262	0.997178
1	31278057	-	AGACA	DRACH	CDS	protein_coding	Os01g0747400	Os01t0747400-01	909	673	126	0.0585909																1	15779339	+	GGACT	DRACH	CDS	protein_coding	Os01g0379400(OsFbox010)	Os01t0379400-03	949	663	337	0.284141
1	31290783	+	AAACT	DRACH	CDS	protein_coding	Os01g0747700	Os01t0747700-01	742	16	72	0																1	16234351	+	TGACT	DRACH	IncompleteTranscript	protein_coding	Os01g0386700	Os01t0386700-01	1192	294	1153	0.424946
1	31308586	-	AGATT	-GAU-	CDS	protein_coding	Os01g0748000	Os01t0748000-00	2419	136	56	0.0736609																1	16389573	+	AGACT	DRACH	Intergenic	NA	NA	NA	NA	NA	416	0.380338
1	31308672	-	TGACG	-RAC-	CDS	protein_coding	Os01g0748000	Os01t0748000-00	2333	50	88	0.0853888																1	16389751	+	AGATT	-GAU-	Intergenic	NA	NA	NA	NA	NA	219	0.813048
1	31352897	+	TAACA	DRACH	3'UTR	protein_coding	Os01g0748900	Os01t0748900-01	2010	701	191	0.183973																1	16719283	+	GGACA	DRACH	3'UTR	protein_coding	Os01g0393000	Os01t0393000-01	1212	214	390	1
1	31375435	-	AGAGA	others	CDS	protein_coding	Os01g0749400(OsTPS2)	Os01t0749400-02	2110	-219	131	0.0379822																1	17016218	+	GGACG	-RAC-	3'UTR	protein_coding	Os01g0495900	Os01t0495900-01	2214	1093	251	0.884155
1	31377518	-	AGACT	DRACH	5'UTR	protein_coding	Os01g0749400(OsTPS2)	Os01t0749400-02	27	-2302	59	0.0236591																1	17069457	-	TAAGC	others	3'UTR	protein_coding	Os01g0496900	Os01t0496900-01	1357	-282	637	1
1	31396624	+	TGACA	DRACH	CDS	protein_coding	Os01g0749900	Os01t0749900-01	833	30	136	0.0600128																1	17157445	+	AGACC	DRACH	IncompleteTranscript	protein_coding	Os01g0498200	Os01t0498200-01	886	120	962	0.631294
1	31397345	+	AGAGA	others	CDS	protein_coding	Os01g0749900	Os01t0749900-01	944	5	191	0.0521535																1	17210385	-	GGACC	DRACH	3'UTR	protein_coding	Os01g0499300	Os01t0499300-01	2136	343	336	0.776146
1	31403969	+	AGACG	-RAC-	CDS	protein_coding	Os01g0750000(OsRab11D2)	Os01t0750000-02	133	-175	166	0.0842557																1	17210501	-	TGACA	DRACH	3'UTR	protein_coding	Os01g0499300	Os01t0499300-01	2020	227	357	0.527645
1	31427331	+	AGATG	-GAU-	CDS	protein_coding	Os01g0750300(OsCesA4)	Os01t0750300-01	2214	51	2570	0.0450292																1	17210512	-	TGACC	DRACH	3'UTR	protein_coding	Os01g0499300	Os01t0499300-01	2009	216	397	0.452229
1	31517149	+	AGATG	-GAU-	CDS	protein_coding	Os01g0751300	Os01t0751300-01	961	20	164	0.0659876																1	17341292	-	GGACA	DRACH	3'UTR	protein_coding	Os01g0501700(OsTATC)	Os01t0501700-01	1341	263	503	0.980731
1	31524398	-	CAAGC	others	CDS	protein_coding	Os01g0751600(THIS1)	Os01t0751600-01	1319	944	396	0.0398837																1	17404268	+	AAACT	DRACH	3'UTR	protein_coding	Os01g0502400	Os01t0502400-01	1490	189	683	0.833293
1	31561440	-	TGATT	-GAU-	3'UTR	protein_coding	Os01g0752400	Os01t0752400-00	958	384	67	0.0937807																1	17423015	-	AGACA	DRACH	IncompleteTranscript	protein_coding	Os01g0502800	Os01t0502800-01	864	249	153	1
1	31583234	+	TAACA	DRACH	3'UTR	protein_coding	Os01g0752700	Os01t0752700-01	2301	313	120	0.0747782																1	17423068	-	TGACT	DRACH	IncompleteTranscript	protein_coding	Os01g0502800	Os01t0502800-01	811	196	447	0.404159
1	31593042	-	AGACT	DRACH	CDS	protein_coding	Os01g0753000(EIP8)	Os01t0753000-01	1289	159	168	0.058077																1	17423109	-	AGACC	DRACH	IncompleteTranscript	protein_coding	Os01g0502800	Os01t0502800-01	770	155	616	0.492082
1	31604566	+	AAATT	others	3'UTR	protein_coding	Os01g0753100	Os01t0753100-01	1399	377	71	0.317315																1	17564893	+	TGACT	DRACH	Intergenic	protein_coding	Os01g0505400	NA	NA	NA	428	0.875647
1	31637914	+	AGACA	DRACH	Intergenic	NA	NA	NA	NA	NA	99	0.0745702																1	17706140	+	GGATA	GGAU-	3'UTR	protein_coding	Os01g0507300	Os01t0507300-01	1199	378	340	0.324485
1	31638265	+	TTACT	others	Intergenic	NA	NA	NA	NA	NA	252	0.17079																1	17706149	+	TGACT	DRACH	3'UTR	protein_coding	Os01g0507300	Os01t0507300-01	1208	387	323	0.413711
1	31651934	-	ACACA	others	CDS	protein_coding	Os01g0754500	Os01t0754500-01	1809	1329	814	0.13536																1	17706238	+	GGATT	GGAU-	3'UTR	protein_coding	Os01g0507300	Os01t0507300-01	1297	476	297	0.426494
1	31652815	-	TCAAC	others	CDS	protein_coding	Os01g0754500	Os01t0754500-01	928	448	260	0.434615																1	17706246	+	TGACT	DRACH	3'UTR	protein_coding	Os01g0507300	Os01t0507300-01	1305	484	352	0.307779
1	31653235	-	GGACA	DRACH	CDS	protein_coding	Os01g0754500	Os01t0754500-01	508	28	233	0.0954396																1	17706285	+	GGACA	DRACH	3'UTR	protein_coding	Os01g0507300	Os01t0507300-01	1344	523	424	1
1	31673279	-	GCAGT	others	Intergenic	NA	NA	NA	NA	NA	201	0																1	17713117	+	TAACT	DRACH	3'UTR	protein_coding	Os01g0507500	Os01t0507500-01	1132	528	990	0.426101
1	31688557	-	AAATT	others	IncompleteTranscript	protein_coding	Os01g0755100	Os01t0755100-01	346	33	82	0																1	17713248	+	AAACC	DRACH	3'UTR	protein_coding	Os01g0507500	Os01t0507500-01	1263	659	858	0.671239
1	31797145	+	AGATG	-GAU-	3'UTR	protein_coding	Os01g0757200(GA2OX3)	Os01t0757200-01	1253	361	73	0.0741624																1	17713263	+	GGATT	GGAU-	3'UTR	protein_coding	Os01g0507500	Os01t0507500-01	1278	674	630	0.707944
1	31814114	-	AGATA	-GAU-	CDS	protein_coding	Os01g0757500	Os01t0757500-01	312	-5	143	0.0748114																1	17713335	+	AGACA	DRACH	3'UTR	protein_coding	Os01g0507500	Os01t0507500-01	1350	746	385	0.847982
1	31826904	-	AGAGC	others	3'UTR	protein_coding	Os01g0757700	Os01t0757700-01	2415	1948	94	0.0452073																1	17751861	+	GGACT	DRACH	3'UTR	protein_coding	Os01g0507900(OsClpP3)	Os01t0507900-01	1108	85	1410	0.785162
1	31833610	+	AGATG	-GAU-	CDS	protein_coding	Os01g0757800(XPV)	Os01t0757800-01	1282	79	163	0.0752795																1	17905107	+	CAAGC	others	CDS	protein_coding	Os01g0510100(OsMKK6)	Os01t0510100-01	274	-42	3220	0.51025
1	31871183	-	GAATA	others	IncompleteTranscript	protein_coding	Os01g0758400	Os01t0758400-01	1641	212	395	0.0561279																1	17909937	+	TGACT	DRACH	3'UTR	protein_coding	Os01g0510100(OsMKK6)	Os01t0510100-01	1480	262	1462	0.587982
1	31976176	+	AGATT	-GAU-	Intergenic	NA	NA	NA	NA	NA	100	0.110532																1	17909950	+	TGACA	DRACH	3'UTR	protein_coding	Os01g0510100(OsMKK6)	Os01t0510100-01	1493	275	1234	0.998354
1	32003456	-	AGAAA	others	5'UTR	protein_coding	Os01g0760600	Os01t0760600-01	235	-267	606	0.0609856																1	17946892	+	AGACT	DRACH	IncompleteTranscript	protein_coding	Os01g0510500	Os01t0510500-01	1825	-187	127	0.79457
1	32032551	+	AGATT	-GAU-	5'UTR	protein_coding	Os01g0761300	Os01t0761300-02	310	166	162	0.135322																1	17948047	-	GGACG	-RAC-	3'UTR	protein_coding	Os01g0510600(OsFLU1)	Os01t0510600-01	1118	306	1192	0.837236
1	32060321	-	TGAGA	others	IncompleteTranscript	protein_coding	Os01g0762000(OspPLAIValpha)	Os01t0762000-01	1634	16	174	0.0917852																1	17961032	-	TGACT	DRACH	3'UTR	protein_coding	Os01g0510800(TAF6)	Os01t0510800-01	2035	499	195	0.612274
1	32072477	-	GAACA	DRACH	Intergenic	NA	NA	NA	NA	NA	23	0																1	17961083	-	TGACG	-RAC-	3'UTR	protein_coding	Os01g0510800(TAF6)	Os01t0510800-01	1984	448	353	0.342844
1	32091886	-	AGATG	-GAU-	CDS	protein_coding	Os01g0763000	Os01t0763000-01	661	130	130	0.0826277																1	17990902	-	AGACG	-RAC-	3'UTR	protein_coding	Os01g0511100	Os01t0511100-01	974	306	340	0.637373
1	32107068	-	AGATT	-GAU-	3'UTR	protein_coding	Os01g0763200(OsTCP5)	Os01t0763200-01	1418	1163	170	0.064494																1	17991032	-	TAACT	DRACH	3'UTR	protein_coding	Os01g0511100	Os01t0511100-01	844	176	769	1
1	32134899	+	AGAGA	others	CDS	protein_coding	Os01g0763600	Os01t0763600-01	719	-31	99	0.0330625																1	17994639	-	GGATC	GGAU-	Intergenic	NA	NA	NA	NA	NA	1487	0.600687
1	32146933	-	GGATC	GGAU-	CDS	protein_coding	Os01g0763900	Os01t0763900-01	162	-4	146	0.0770452																1	17994690	-	GAACT	DRACH	3'UTR	protein_coding	Os01g0511200	Os01t0511200-01	1460	270	2730	0.413887
1	32169415	+	AGATG	-GAU-	CDS	protein_coding	Os01g0764300	Os01t0764300-01	759	-64	38	0.106615																1	17994699	-	AGATT	-GAU-	3'UTR	protein_coding	Os01g0511200	Os01t0511200-01	1451	261	2807	0.251982
1	32170859	+	TGACA	DRACH	3'UTR	protein_coding	Os01g0764300	Os01t0764300-01	1252	161	54	0																1	17999401	-	GGATA	GGAU-	3'UTR	protein_coding	Os01g0511300(OsRpn9a)	Os01t0511300-01	1500	475	204	0.518357
1	32171248	+	AGACC	DRACH	3'UTR	protein_coding	Os01g0764300	Os01t0764300-01	1641	550	25	0.168845																1	17999570	-	GGATA	GGAU-	3'UTR	protein_coding	Os01g0511300(OsRpn9a)	Os01t0511300-01	1331	306	1653	0.162623
1	32185886	-	TGACA	DRACH	CDS	protein_coding	Os01g0764600	Os01t0764600-02	897	24	38	0																1	18050024	+	GGACA	DRACH	3'UTR	protein_coding	Os01g0512100(OsDjC7)	Os01t0512100-01	1571	322	314	1
1	32189417	-	AGACG	-RAC-	CDS	protein_coding	Os01g0764600	Os01t0764600-02	268	-100	63	0.0557974																1	18101605	-	TGACT	DRACH	3'UTR	protein_coding	Os01g0513200	Os01t0513200-01	3679	1437	109	0.828068
1	32302717	+	TAAGC	others	3'UTR	protein_coding	Os01g0766600	Os01t0766600-01	1302	459	159	0.177902																1	18101792	-	TGACC	DRACH	3'UTR	protein_coding	Os01g0513200	Os01t0513200-01	3492	1250	213	1
1	32328925	-	CTAGC	others	Intergenic	NA	NA	NA	NA	NA	563	0.128785																1	18102007	-	AGACT	DRACH	3'UTR	protein_coding	Os01g0513200	Os01t0513200-01	3277	1035	376	0.75662
1	32355914	+	TCATG	others	CDS	protein_coding	Os01g0767700(RNAhA)	Os01t0767700-01	1295	6	188	0																1	18128618	+	GGACT	DRACH	3'UTR	protein_coding	Os01g0513400	Os01t0513400-01	1666	573	397	0.445911
1	32441006	+	TGACA	DRACH	Intergenic	NA	NA	NA	NA	NA	164	0.0505054																1	18128715	+	TGACA	DRACH	3'UTR	protein_coding	Os01g0513400	Os01t0513400-01	1763	670	441	0.276263
1	32464834	+	TTATT	others	3'UTR	protein_coding	Os01g0769700(DRUS2)	Os01t0769700-01	2957	-196	562	0.043504																1	18128724	+	AGACT	DRACH	3'UTR	protein_coding	Os01g0513400	Os01t0513400-01	1772	679	409	0.262924
1	32464966	+	GGATA	GGAU-	3'UTR	protein_coding	Os01g0769700(DRUS2)	Os01t0769700-01	3089	-64	412	0.0629979																1	18135417	-	AGACT	DRACH	3'UTR	protein_coding	Os01g0513700	Os01t0513700-02	744	129	691	0.599403
1	32476504	+	ATACT	others	3'UTR	protein_coding	Os01g0769900	Os01t0769900-01	2765	373	81	0																1	18142697	-	GGAGC	others	CDS	protein_coding	Os01g0513800	Os01t0513800-01	185	-25	1314	0.162092
1	32511081	-	GCAGA	others	CDS	protein_coding	Os01g0770400(OsFbox040)	Os01t0770400-01	822	-557	309	0.336408																1	18158801	-	TAACC	DRACH	3'UTR	protein_coding	Os01g0514000	Os01t0514000-01	830	387	482	1
1	32513732	-	CTACT	others	3'UTR	protein_coding	Os01g0770500(OsABCI6)	Os01t0770500-01	999	338	125	0.50939																1	18158840	-	GGACT	DRACH	3'UTR	protein_coding	Os01g0514000	Os01t0514000-01	791	348	509	0.582063
1	32553275	-	AGATC	-GAU-	Intergenic	protein_coding	Os01g0771400(OsM2)	NA	NA	NA	412	0.100818																1	18158888	-	TGACT	DRACH	3'UTR	protein_coding	Os01g0514000	Os01t0514000-01	743	300	1022	0.998189
1	32553931	-	AGATA	-GAU-	3'UTR	protein_coding	Os01g0771400(OsM2)	Os01t0771400-00	3179	42	395	0.0654013																1	18158937	-	TGACT	DRACH	3'UTR	protein_coding	Os01g0514000	Os01t0514000-01	694	251	2102	0.92614
1	32581714	-	AGAAC	others	CDS	protein_coding	Os01g0771900	Os01t0771900-01	1794	65	231	0.0407636																1	18394456	-	TGACA	DRACH	3'UTR	protein_coding	Os01g0518500	Os01t0518500-02	2051	257	294	0.696308
1	32582113	-	GAAGC	others	CDS	protein_coding	Os01g0771900	Os01t0771900-01	1550	23	245	0.0872406																1	18398307	-	TAACA	DRACH	CDS	protein_coding	Os01g0518500	Os01t0518500-02	885	-69	489	0.673867
1	32587171	-	GTAGC	others	3'UTR	protein_coding	Os01g0772000(OsDRB4)	Os01t0772000-01	1482	70	410	0.304265																1	18448849	+	TGACT	DRACH	3'UTR	protein_coding	Os01g0519400	Os01t0519400-01	1766	1339	160	0.566376
1	32587341	-	CAACC	-RAC-	CDS	protein_coding	Os01g0772000(OsDRB4)	Os01t0772000-01	1403	-8	511	0.0488612																1	18605448	+	TTACT	others	CDS	protein_coding	Os01g0521500(OsDjC8)	Os01t0521500-01	1026	3	795	1
1	32598132	-	TAACA	DRACH	3'UTR	protein_coding	Os01g0772200(OsTFIIF2-2)	Os01t0772200-01	1277	404	154	0.116537																1	18611451	+	CGACT	-RAC-	3'UTR	protein_coding	Os01g0521500(OsDjC8)	Os01t0521500-01	2104	560	196	0.559776
1	32636453	+	GGACA	DRACH	Intronic	protein_coding	Os01g0772700	Os01t0772700-00	NA	NA	86	0.111402																1	18611495	+	AGACA	DRACH	3'UTR	protein_coding	Os01g0521500(OsDjC8)	Os01t0521500-01	2148	604	140	1
1	32637416	+	GTATC	others	CDS	protein_coding	Os01g0772700	Os01t0772700-00	1416	23	75	0.683818																1	18851631	+	GGACT	DRACH	3'UTR	protein_coding	Os01g0526100	Os01t0526100-01	1347	347	363	0.65463
1	32643367	+	GGATA	GGAU-	CDS	protein_coding	Os01g0772700	Os01t0772700-00	2813	39	141	0.0348																1	18851710	+	AGACT	DRACH	3'UTR	protein_coding	Os01g0526100	Os01t0526100-01	1426	426	461	0.689345
1	32652761	+	GAATC	others	5'UTR	protein_coding	Os01g0772800	Os01t0772800-01	280	-250	406	0.0361632																1	18851748	+	AGATG	-GAU-	3'UTR	protein_coding	Os01g0526100	Os01t0526100-01	1464	464	216	0.571616
1	32655550	+	GAAGC	others	CDS	protein_coding	Os01g0772800	Os01t0772800-01	1264	78	699	0.138971																1	18857032	+	TGACT	DRACH	3'UTR	protein_coding	Os01g0526200	Os01t0526200-01	1386	177	143	0.79661
1	32670526	+	AGAGT	others	CDS	protein_coding	Os01g0773100	Os01t0773100-01	447	66	111	0.0522283																1	18857062	+	AGATT	-GAU-	3'UTR	protein_coding	Os01g0526200	Os01t0526200-01	1416	207	152	0.588047
1	32708085	+	TGACA	DRACH	CDS	protein_coding	Os01g0773600	Os01t0773600-01	2029	334	90	0.0228226																1	18857099	+	GGACT	DRACH	3'UTR	protein_coding	Os01g0526200	Os01t0526200-01	1453	244	130	0.721051
1	32759330	-	GTATT	others	IncompleteTranscript	protein_coding	Os01g0775100	Os01t0775100-01	2947	344	92	0.280546																1	18939019	+	AGACA	DRACH	3'UTR	protein_coding	Os01g0527400	Os01t0527400-01	2156	480	202	0.966108
1	32759528	-	AGATG	-GAU-	IncompleteTranscript	protein_coding	Os01g0775100	Os01t0775100-01	2749	146	110	0.0992387																1	18939102	+	GGACG	-RAC-	3'UTR	protein_coding	Os01g0527400	Os01t0527400-01	2239	563	590	0.642109
1	32759532	-	TGACA	DRACH	IncompleteTranscript	protein_coding	Os01g0775100	Os01t0775100-01	2745	142	103	0.0798882																1	18961416	-	TGACT	DRACH	3'UTR	protein_coding	Os01g0527700	Os01t0527700-01	1549	541	217	0.97153
1	32774804	-	ATATC	others	IncompleteTranscript	protein_coding	Os01g0775300(OsM1)	Os01t0775300-01	2846	779	313	0.0940169																1	18961538	-	GGACG	-RAC-	3'UTR	protein_coding	Os01g0527700	Os01t0527700-01	1427	419	750	0.176859
1	32779851	-	AGAGC	others	IncompleteTranscript	protein_coding	Os01g0775300(OsM1)	Os01t0775300-01	838	-78	186	0.0226626																1	18961551	-	GGACT	DRACH	3'UTR	protein_coding	Os01g0527700	Os01t0527700-01	1414	406	602	0.630238
1	32815157	-	GAACC	DRACH	3'UTR	protein_coding	Os01g0775600	Os01t0775600-01	1142	375	61	0.506522																1	18961562	-	AGATA	-GAU-	3'UTR	protein_coding	Os01g0527700	Os01t0527700-01	1403	395	576	0.487784
1	32849036	-	GGATA	GGAU-	CDS	protein_coding	Os01g0776600(OsPAP10a)	Os01t0776600-01	1356	6	404	0.0559303																1	18989369	+	AGACG	-RAC-	Intergenic	NA	NA	NA	NA	NA	115	0.986838
1	32890395	+	TGACA	DRACH	CDS	protein_coding	Os01g0777200	Os01t0777200-01	920	28	268	0.0229929																1	19014023	+	GAACT	DRACH	3'UTR	protein_coding	Os01g0528800(CADL)	Os01t0528800-01	1209	184	2473	0.342421
1	32891957	+	TGACT	DRACH	CDS	protein_coding	Os01g0777200	Os01t0777200-01	1584	-8	285	0.0640975																1	19014066	+	GAACT	DRACH	3'UTR	protein_coding	Os01g0528800(CADL)	Os01t0528800-01	1252	227	2079	0.390158
1	32908637	+	GAAGA	others	IncompleteTranscript	protein_coding	Os01g0777600	Os01t0777600-01	1005	-331	427	0.171331																1	19088162	+	GGACT	DRACH	3'UTR	protein_coding	Os01g0530366	Os01t0530366-01	403	130	846	0.905275
1	32963085	+	GAACG	-RAC-	3'UTR	protein_coding	Os01g0778700	Os01t0778700-01	1931	471	277	0.108357																1	19088202	+	AGATT	-GAU-	Intergenic	NA	NA	NA	NA	NA	831	0.492919
1	32971300	+	AAATA	others	CDS	protein_coding	Os01g0778800	Os01t0778800-01	1397	-36	109	0.0733945																1	19088244	+	AGATC	-GAU-	Intergenic	NA	NA	NA	NA	NA	881	0.258932
1	33001427	-	AGACT	DRACH	CDS	protein_coding	Os01g0779400	Os01t0779400-02	3550	-19	452	0.0619211																1	19093662	+	GGATT	GGAU-	3'UTR	protein_coding	Os01g0530400(OsGRX5)	Os01t0530400-01	867	132	233	0.464112
1	33006606	-	AGATA	-GAU-	CDS	protein_coding	Os01g0779400	Os01t0779400-02	1162	-451	190	0.0402796																1	19093678	+	GGATT	GGAU-	3'UTR	protein_coding	Os01g0530400(OsGRX5)	Os01t0530400-01	883	148	257	0.509097
1	33053085	+	ACACA	others	CDS	protein_coding	Os01g0780400(OsKTN80c)	Os01t0780400-02	592	134	89	0																1	19115573	-	GGACC	DRACH	IncompleteTranscript	protein_coding	Os01g0531200	Os01t0531200-01	2897	794	232	0.901348
1	33057013	+	GCAGT	others	CDS	protein_coding	Os01g0780400(OsKTN80c)	Os01t0780400-02	2301	-24	290	0.706368																1	19139783	+	AAACC	DRACH	3'UTR	protein_coding	Os01g0531500	Os01t0531500-01	976	299	2183	0.739468
1	33064641	+	TGATT	-GAU-	3'UTR	protein_coding	Os01g0780500	Os01t0780500-01	1284	355	297	0.0888252																1	19139806	+	GGACT	DRACH	3'UTR	protein_coding	Os01g0531500	Os01t0531500-01	999	322	1436	0.880595
1	33154393	-	AGAGG	others	3'UTR	protein_coding	Os01g0782500	Os01t0782500-01	1495	447	309	0.0362017																1	19139815	+	GAACA	DRACH	3'UTR	protein_coding	Os01g0531500	Os01t0531500-01	1008	331	1563	1
1	33156002	-	AAACT	DRACH	CDS	protein_coding	Os01g0782500	Os01t0782500-01	848	-68	180	0.0451143																1	19177925	-	TGACG	-RAC-	Intergenic	NA	NA	NA	NA	NA	157	0.529441
1	33212022	+	GGACA	DRACH	CDS	protein_coding	Os01g0783800	Os01t0783800-01	1487	-646	60	0.0532254																1	19178255	-	AGACT	DRACH	IncompleteTranscript	protein_coding	Os01g0532200	Os01t0532200-02	1698	430	253	0.721851
1	33247995	+	AAACT	DRACH	3'UTR	protein_coding	Os01g0784600	Os01t0784600-01	1454	331	105	0.378954																1	19178371	-	AGATC	-GAU-	IncompleteTranscript	protein_coding	Os01g0532200	Os01t0532200-01	1742	314	286	0.455797
1	33369782	-	GAAGC	others	CDS	protein_coding	Os01g0786900(OsATG18e)	Os01t0786900-01	2880	85	238	0.269419																1	19178545	-	GGACA	DRACH	IncompleteTranscript	protein_coding	Os01g0532200	Os01t0532200-01	1568	140	303	0.995557
1	33371113	-	GGATA	GGAU-	CDS	protein_coding	Os01g0786900(OsATG18e)	Os01t0786900-01	1839	39	199	0.00817482																1	19394759	-	AGACG	-RAC-	CDS	protein_coding	Os01g0534900(OsOSCA1.1)	Os01t0534900-01	2641	179	2207	0.167972
1	33489991	-	AGACC	DRACH	CDS	protein_coding	Os01g0789100	Os01t0789100-01	1036	-65	124	0.0343456																1	19469349	-	TGACT	DRACH	3'UTR	protein_coding	Os01g0536000(OsCIPK08)	Os01t0536000-01	1714	195	121	0.73929
1	33521624	+	AGACG	-RAC-	Intergenic	NA	NA	NA	NA	NA	164	0.0851744																1	19685838	+	AGACA	DRACH	3'UTR	protein_coding	Os01g0538000	Os01t0538000-02	1524	235	233	1
1	33521772	+	TGAGC	others	Intergenic	NA	NA	NA	NA	NA	317	0.0760452																1	19826574	+	GAACT	DRACH	3'UTR	protein_coding	Os01g0539400	Os01t0539400-02	1363	1050	872	0.673089
1	33554609	+	AAACT	DRACH	Intergenic	NA	NA	NA	NA	NA	459	0.0348181																1	19845635	-	GGATC	GGAU-	IncompleteTranscript	protein_coding	Os01g0539900	Os01t0539900-01	2768	-15	278	0.467182
1	33568786	+	AGACT	DRACH	Intergenic	NA	NA	NA	NA	NA	263	0.0739704																1	19845679	-	GGATA	GGAU-	IncompleteTranscript	protein_coding	Os01g0539900	Os01t0539900-01	2724	-59	377	0.828458
1	33597020	+	ATACT	others	IncompleteTranscript	protein_coding	Os01g0793200	Os01t0793200-02	NA	NA	57	0.719298																1	19885302	+	TGACT	DRACH	3'UTR	protein_coding	Os01g0541000	Os01t0541000-01	1032	288	1223	0.227489
1	33609818	-	AGATG	-GAU-	CDS	protein_coding	Os01g0793500	Os01t0793500-01	1539	70	450	0.0755386																1	19885378	+	AGACA	DRACH	3'UTR	protein_coding	Os01g0541000	Os01t0541000-01	1108	364	537	1
1	33705254	-	TAACC	DRACH	Intergenic	NA	NA	NA	NA	NA	67	0.171802																1	19885434	+	AGACA	DRACH	3'UTR	protein_coding	Os01g0541000	Os01t0541000-01	1164	420	281	1
1	33871623	+	TTACA	others	3'UTR	protein_coding	Os01g0799900(OsMC6)	Os01t0799900-01	1433	918	575	0.290555																1	19885500	+	GGACA	DRACH	3'UTR	protein_coding	Os01g0541000	Os01t0541000-01	1230	486	246	0.909204
1	33871783	+	AAACA	DRACH	3'UTR	protein_coding	Os01g0799900(OsMC6)	Os01t0799900-01	1593	1078	136	0.153968																1	20199802	+	TGACA	DRACH	3'UTR	protein_coding	Os01g0544700	Os01t0544700-02	1422	220	252	0.566653
1	33957373	-	GAAAC	others	CDS	protein_coding	Os01g0801700(OsGCD1)	Os01t0801700-01	911	73	111	0.11766																1	20489498	-	TGACA	DRACH	3'UTR	protein_coding	Os01g0549200	Os01t0549200-02	2866	338	322	1
1	33975667	+	TGATG	-GAU-	CDS	protein_coding	Os01g0802100(OsIspE)	Os01t0802100-01	1153	-29	119	0.0841292																1	20489608	-	CAACT	-RAC-	3'UTR	protein_coding	Os01g0549200	Os01t0549200-02	2756	228	403	1
1	34034278	+	GTAAG	others	Intronic	protein_coding	Os01g0803200(Oc1*)	Os01t0803200-01	NA	NA	265	0.0983433																1	20524187	+	AGACA	DRACH	CDS	protein_coding	Os01g0549400	Os01t0549400-01	697	93	1199	0.202792
1	34140588	+	GAAGA	others	CDS	protein_coding	Os01g0805300(PsbP)	Os01t0805300-01	693	-16	434	0																1	20525382	+	AGATG	-GAU-	CDS	protein_coding	Os01g0549400	Os01t0549400-01	1466	-36	1327	0.17695
1	34144852	+	AGAGA	others	CDS	protein_coding	Os01g0805400(OsEnS-18)	Os01t0805400-01	1346	780	153	0.0440655																1	20527435	+	GTAGC	others	CDS	protein_coding	Os01g0549400	Os01t0549400-01	2047	199	1088	0.946934
1	34177902	-	TGACA	DRACH	CDS	protein_coding	Os01g0806000	Os01t0806000-00	332	20	151	0.0264853																1	20535426	-	AGACC	DRACH	CDS	protein_coding	Os01g0549500	Os01t0549500-02	1917	152	480	0.192782
1	34183499	-	AGACG	-RAC-	CDS	protein_coding	Os01g0806200(OsFbox045)	Os01t0806200-01	2029	131	229	0.0685658																1	20546794	+	AAACT	DRACH	3'UTR	protein_coding	Os01g0549700(AIP1)	Os01t0549700-01	1584	105	1747	0.791075
1	34184515	-	TGATC	-GAU-	CDS	protein_coding	Os01g0806200(OsFbox045)	Os01t0806200-01	1763	-59	301	0.0412939																1	20546959	+	GGATT	GGAU-	3'UTR	protein_coding	Os01g0549700(AIP1)	Os01t0549700-01	1749	270	577	0.810252
1	34265826	-	GAAGA	others	Intergenic	NA	NA	NA	NA	NA	105	0																1	20546990	+	AGATG	-GAU-	3'UTR	protein_coding	Os01g0549700(AIP1)	Os01t0549700-01	1780	301	587	0.451995
1	34306791	-	GTAAT	others	3'UTR	protein_coding	Os01g0808100(OsbZIP08)	Os01t0808100-01	2880	185	86	0																1	20547039	+	GGATT	GGAU-	3'UTR	protein_coding	Os01g0549700(AIP1)	Os01t0549700-01	1829	350	488	0.810983
1	34307770	-	TTACT	others	3'UTR	protein_coding	Os01g0808100(OsbZIP08)	Os01t0808100-01	2448	2	205	0.321683																1	20575959	+	AAACT	DRACH	3'UTR	protein_coding	Os01g0550000(AIP2)	Os01t0550000-01	1482	107	3214	0.509416
1	34408147	+	AGATT	-GAU-	CDS	protein_coding	Os01g0809900	Os01t0809900-01	772	209	100	0.110309																1	20576036	+	ATACT	others	3'UTR	protein_coding	Os01g0550000(AIP2)	Os01t0550000-01	1559	184	4131	1
1	34408621	+	TGATT	-GAU-	CDS	protein_coding	Os01g0809900	Os01t0809900-01	1080	-79	178	0.10552																1	20576046	+	AGATG	-GAU-	3'UTR	protein_coding	Os01g0550000(AIP2)	Os01t0550000-01	1569	194	4072	0.122518
1	34410042	-	TGAGA	others	CDS	protein_coding	Os01g0810000	Os01t0810000-02	701	40	71	0.096355																1	20576108	+	GAATT	others	3'UTR	protein_coding	Os01g0550000(AIP2)	Os01t0550000-01	1631	256	2048	0.711814
1	34412092	-	GAAGG	others	CDS	protein_coding	Os01g0810000	Os01t0810000-02	194	-16	118	0.218365																1	20576119	+	GGATG	GGAU-	3'UTR	protein_coding	Os01g0550000(AIP2)	Os01t0550000-01	1642	267	1640	0.171149
1	34413791	-	TAAGT	others	CDS	protein_coding	Os01g0810100	Os01t0810100-01	1321	28	97	0.344774																1	20576150	+	AGATG	-GAU-	3'UTR	protein_coding	Os01g0550000(AIP2)	Os01t0550000-01	1673	298	1267	0.582384
1	34416148	-	TGACG	-RAC-	CDS	protein_coding	Os01g0810100	Os01t0810100-01	841	-45	79	0.0369426																1	20576186	+	GGATT	GGAU-	3'UTR	protein_coding	Os01g0550000(AIP2)	Os01t0550000-01	1709	334	705	0.737732
1	34486085	-	AAAGG	others	3'UTR	protein_coding	Os01g0811400	Os01t0811400-01	1395	-32	97	0.247887																1	20581743	-	GGACT	DRACH	3'UTR	protein_coding	Os01g0550100	Os01t0550100-01	1732	227	261	0.759921
1	34512691	+	GAACA	DRACH	3'UTR	protein_coding	Os01g0812000(GAMYB)	Os01t0812000-01	2167	158	164	0.161464																1	20581782	-	TGACT	DRACH	3'UTR	protein_coding	Os01g0550100	Os01t0550100-01	1693	188	642	0.652072
1	34533179	+	AGATG	-GAU-	CDS	protein_coding	Os01g0812200(OsFbox046)	Os01t0812200-01	1165	867	215	0.0631387																1	20581821	-	TGATT	-GAU-	3'UTR	protein_coding	Os01g0550100	Os01t0550100-01	1654	149	1184	0.229584
1	34584015	-	CAACC	-RAC-	3'UTR	protein_coding	Os01g0813500	Os01t0813500-01	1621	306	291	0.129277																1	20581907	-	AGACA	DRACH	3'UTR	protein_coding	Os01g0550100	Os01t0550100-01	1568	63	1517	0.554361
1	34616271	+	CAAGC	others	CDS	protein_coding	Os01g0813900	Os01t0813900-01	1588	488	320	0																1	20584913	-	AGACG	-RAC-	CDS	protein_coding	Os01g0550100	Os01t0550100-01	658	0	2176	0.150218
1	34640554	-	GGACA	DRACH	IncompleteTranscript	protein_coding	Os01g0814400	Os01t0814400-01	1392	217	135	0.164722																1	20598671	+	AGACT	DRACH	3'UTR	protein_coding	Os01g0550200(OsFbox016)	Os01t0550200-00	1067	335	418	0.415898
1	34648365	-	AGATG	-GAU-	CDS	protein_coding	Os01g0814800	Os01t0814800-01	1025	21	93	0.074204																1	20599459	-	AGACC	DRACH	3'UTR	protein_coding	Os01g0550300	Os01t0550300-02	1476	394	15361	0.163843
1	34652122	-	AAACG	-RAC-	3'UTR	protein_coding	Os01g0814900(NFR)	Os01t0814900-01	1257	387	36	0.127306																1	20599553	-	TGACT	DRACH	3'UTR	protein_coding	Os01g0550300	Os01t0550300-02	1382	300	14139	0.136276
1	34682142	+	ATACT	others	3'UTR	protein_coding	Os01g0815700	Os01t0815700-01	3113	2164	86	0.596715																1	20599825	-	AGACA	DRACH	CDS	protein_coding	Os01g0550300	Os01t0550300-02	1110	28	32054	0.313645
1	34683551	+	GGACA	DRACH	5'UTR	protein_coding	Os01g0815800(BIP123)	Os01t0815800-01	56	5	1177	0.0782914																1	20601494	-	AAACC	DRACH	CDS	protein_coding	Os01g0550300	Os01t0550300-02	765	-20	9310	1
1	34705781	-	AGATA	-GAU-	3'UTR	protein_coding	Os01g0816400	Os01t0816400-02	6284	320	491	0.0593279																1	20702723	+	TGACT	DRACH	3'UTR	protein_coding	Os01g0551400	Os01t0551400-00	562	193	501	0.751192
1	34705834	-	ATACC	others	3'UTR	protein_coding	Os01g0816400	Os01t0816400-02	6231	267	298	0.30576																1	20725395	-	GAAGA	others	IncompleteTranscript	protein_coding	Os01g0552000	Os01t0552000-01	660	51	497	0.999273
1	34712934	-	CGAGG	others	CDS	protein_coding	Os01g0816400	Os01t0816400-02	2750	-65	217	0.048158																1	20742337	+	GGATA	GGAU-	3'UTR	protein_coding	Os01g0552300(OsPP2C05)	Os01t0552300-01	1273	226	1017	0.259592
1	34714502	-	AGATT	-GAU-	CDS	protein_coding	Os01g0816400	Os01t0816400-02	2236	-34	225	0.0735832																1	20742376	+	AGATA	-GAU-	3'UTR	protein_coding	Os01g0552300(OsPP2C05)	Os01t0552300-01	1312	265	910	0.594942
1	34714506	-	AAACA	DRACH	CDS	protein_coding	Os01g0816400	Os01t0816400-02	2232	-38	227	0.124089																1	20942341	-	AGACT	DRACH	3'UTR	protein_coding	Os01g0555300	Os01t0555300-01	910	443	750	1
1	34715943	-	AGAAG	others	CDS	protein_coding	Os01g0816400	Os01t0816400-02	1904	45	153	0.110803																1	20942424	-	AGACT	DRACH	3'UTR	protein_coding	Os01g0555300	Os01t0555300-01	827	360	1282	0.454319
1	34718843	-	AGAGG	others	CDS	protein_coding	Os01g0816400	Os01t0816400-02	996	-14	68	0.0715297																1	20942559	-	AGACA	DRACH	CDS	protein_coding	Os01g0555300	Os01t0555300-01	692	225	933	1
1	34720259	-	TGACA	DRACH	CDS	protein_coding	Os01g0816400	Os01t0816400-02	788	-74	162	0.0630603																1	20988945	+	AGACA	DRACH	CDS	protein_coding	Os01g0556400(OsDjC9)	Os01t0556400-01	950	-441	1991	0.244045
1	34769779	-	AGATG	-GAU-	CDS	protein_coding	Os01g0817000	Os01t0817000-01	874	420	205	0.0801191																1	20992250	+	GGATT	GGAU-	3'UTR	protein_coding	Os01g0556400(OsDjC9)	Os01t0556400-01	1612	220	832	0.417269
1	34810734	-	AGACA	DRACH	CDS	protein_coding	Os01g0817800	Os01t0817800-01	685	46	797	0.0280652																1	20992329	+	TGACT	DRACH	3'UTR	protein_coding	Os01g0556400(OsDjC9)	Os01t0556400-01	1691	299	270	0.633731
1	34834581	+	ATAGC	others	5'UTR	protein_coding	Os01g0818000(OsPILS6a)	Os01t0818000-01	8	-114	120	0.17946																1	20992338	+	AGACA	DRACH	3'UTR	protein_coding	Os01g0556400(OsDjC9)	Os01t0556400-01	1700	308	172	1
1	34855315	+	CAAGA	others	CDS	protein_coding	Os01g0818300	Os01t0818300-01	990	11	138	0.729345																1	21071628	-	AGATA	-GAU-	3'UTR	protein_coding	Os01g0557500(OsCAX1a)	Os01t0557500-01	1830	279	1971	0.183548
1	34919368	+	AGACG	-RAC-	CDS	protein_coding	Os01g0819400(OsUBC23)	Os01t0819400-00	436	102	903	0.0357125																1	21071812	-	AGACA	DRACH	3'UTR	protein_coding	Os01g0557500(OsCAX1a)	Os01t0557500-01	1646	95	2090	0.211682
1	34949162	-	GGAGT	others	Intergenic	NA	NA	NA	NA	NA	99	0.021984																1	21124890	-	TGACG	-RAC-	Intergenic	NA	NA	NA	NA	NA	240	0.381672
1	34954454	-	AGATA	-GAU-	CDS	protein_coding	Os01g0819900(EIP10)	Os01t0819900-01	1149	-64	360	0.0547135																1	21124947	-	GAACC	DRACH	3'UTR	protein_coding	Os01g0558300	Os01t0558300-01	1182	293	695	0.874405
1	35066983	-	AGATA	-GAU-	CDS	protein_coding	Os01g0821700	Os01t0821700-01	768	-39	507	0.0600175																1	21125012	-	AGATG	-GAU-	3'UTR	protein_coding	Os01g0558300	Os01t0558300-01	1117	228	966	0.236946
1	35069367	-	AAATT	others	3'UTR	protein_coding	Os01g0821800	Os01t0821800-01	1417	244	135	0.164674																1	21125728	-	AGACA	DRACH	CDS	protein_coding	Os01g0558300	Os01t0558300-01	785	-30	572	0.360349
1	35096688	-	AGAAA	others	CDS	protein_coding	Os01g0822200(OsRLCK47)	Os01t0822200-01	1623	389	153	0.0907029																1	21142901	+	AGACA	DRACH	3'UTR	protein_coding	Os01g0558500	Os01t0558500-01	2644	1106	260	0.584023
1	35097794	-	CAACT	-RAC-	CDS	protein_coding	Os01g0822200(OsRLCK47)	Os01t0822200-01	911	55	55	0																1	21143545	-	CGACT	-RAC-	Intergenic	NA	NA	NA	NA	NA	2218	0.524197
1	35305208	-	AGACG	-RAC-	CDS	protein_coding	Os01g0825500	Os01t0825500-01	532	-655	99	0.105303																1	21143626	-	TAACT	DRACH	3'UTR	protein_coding	Os01g0558600(OsRab1B2)	Os01t0558600-01	868	242	3448	0.590719
1	35305649	-	AGACC	DRACH	CDS	protein_coding	Os01g0825500	Os01t0825500-01	91	-1096	95	0.0745754																1	21143653	-	GGATA	GGAU-	3'UTR	protein_coding	Os01g0558600(OsRab1B2)	Os01t0558600-01	841	215	3100	0.684304
1	35314610	-	TTACA	others	3'UTR	protein_coding	Os01g0825700	Os01t0825700-01	1954	915	199	0.373281																1	21143685	-	GTACT	others	3'UTR	protein_coding	Os01g0558600(OsRab1B2)	Os01t0558600-01	809	183	4737	1
1	35315618	-	TCACT	others	CDS	protein_coding	Os01g0825700	Os01t0825700-01	1022	-16	120	0.277985																1	21167245	+	TGACA	DRACH	IncompleteTranscript	protein_coding	Os01g0558900	Os01t0558900-01	491	368	286	0.644313
1	35396228	-	AGATT	-GAU-	3'UTR	protein_coding	Os01g0827200	Os01t0827200-01	1954	410	105	0.025792																1	21167273	+	AGACT	DRACH	IncompleteTranscript	protein_coding	Os01g0558900	Os01t0558900-01	519	396	264	0.667317
1	35538852	+	CAACC	-RAC-	CDS	protein_coding	Os01g0830700(OsTBL12)	Os01t0830700-01	378	-405	93	0.136038																1	21167365	+	AAACC	DRACH	IncompleteTranscript	protein_coding	Os01g0558900	Os01t0558900-01	611	488	118	1
1	35585620	+	TAACA	DRACH	Intergenic	NA	NA	NA	NA	NA	574	0.0922988																1	21167403	+	AGACA	DRACH	NoncodingTranscript	protein_coding	Os01g0558900	Os01t0558900-02	25	-73	76	1
1	35625185	+	GGACG	-RAC-	CDS	protein_coding	Os01g0832300(OsCDPK3)	Os01t0832300-00	1573	-64	295	0.0491366																1	21170594	+	AGACG	-RAC-	CDS	protein_coding	Os01g0559000	Os01t0559000-01	385	11	1514	0.163725
1	35625574	+	TGATT	-GAU-	3'UTR	protein_coding	Os01g0832300(OsCDPK3)	Os01t0832300-00	1871	233	583	0.0381417																1	21172508	+	TGACT	DRACH	3'UTR	protein_coding	Os01g0559000	Os01t0559000-01	920	137	1342	0.430856
1	35658268	+	AGATT	-GAU-	3'UTR	protein_coding	Os01g0832900(OsSTK1)	Os01t0832900-01	2655	436	119	0.092391																1	21179663	+	AGACA	DRACH	3'UTR	protein_coding	Os01g0559100	Os01t0559100-01	1529	53	1195	0.45541
1	35661445	-	AAACA	DRACH	CDS	protein_coding	Os01g0833100	Os01t0833100-01	1030	101	211	0																1	21179710	+	GAACT	DRACH	3'UTR	protein_coding	Os01g0559100	Os01t0559100-01	1576	100	1191	0.571816
1	35703978	-	AGACA	DRACH	CDS	protein_coding	Os01g0833700	Os01t0833700-01	961	77	201	0.0737596																1	21179779	+	TGACC	DRACH	3'UTR	protein_coding	Os01g0559100	Os01t0559100-01	1645	169	1248	0.305635
1	35709934	-	TGATG	-GAU-	CDS	protein_coding	Os01g0833800	Os01t0833800-01	1669	618	554	0.105677																1	21179827	+	GGACA	DRACH	3'UTR	protein_coding	Os01g0559100	Os01t0559100-01	1693	217	1067	0.993506
1	35711844	-	AGATT	-GAU-	CDS	protein_coding	Os01g0833800	Os01t0833800-01	682	-26	529	0.0493072																1	21179854	+	AGATG	-GAU-	3'UTR	protein_coding	Os01g0559100	Os01t0559100-01	1720	244	1012	0.194559
1	35736034	+	TGAGC	others	CDS	protein_coding	Os01g0834200	Os01t0834200-01	655	46	173	0.046553																1	21183877	+	CGACA	-RAC-	3'UTR	protein_coding	Os01g0559200	Os01t0559200-01	1129	367	316	0.530424
1	35739374	+	CGAGA	others	CDS	protein_coding	Os01g0834200	Os01t0834200-01	1700	-14	206	0.0554093																1	21265874	-	TGACT	DRACH	3'UTR	protein_coding	Os01g0560000	Os01t0560000-01	1500	555	861	0.432019
1	35743351	+	ATACT	others	3'UTR	protein_coding	Os01g0834200	Os01t0834200-01	2851	407	384	0.150673																1	21265946	-	AGATT	-GAU-	3'UTR	protein_coding	Os01g0560000	Os01t0560000-01	1428	483	1207	0.159462
1	35784989	-	ATACT	others	CDS	protein_coding	Os01g0835000	Os01t0835000-01	2781	51	71	0.338028																1	21265979	-	GAACG	-RAC-	3'UTR	protein_coding	Os01g0560000	Os01t0560000-01	1395	450	1556	0.574147
1	35785018	-	CGAGT	others	CDS	protein_coding	Os01g0835000	Os01t0835000-01	2752	22	104	0																1	21278588	+	GGACT	DRACH	3'UTR	protein_coding	Os01g0560200	Os01t0560200-01	777	156	713	0.263875
1	35791744	-	AGATG	-GAU-	CDS	protein_coding	Os01g0835000	Os01t0835000-01	1330	37	195	0.0841142																1	21278607	+	GGACT	DRACH	3'UTR	protein_coding	Os01g0560200	Os01t0560200-01	796	175	699	0.20149
1	35814357	+	CAAGG	others	CDS	protein_coding	Os01g0835500(rbohE)	Os01t0835500-01	625	-63	195	0.36741																1	21278669	+	GGACG	-RAC-	3'UTR	protein_coding	Os01g0560200	Os01t0560200-01	858	237	554	0.621311
1	35851870	+	AGATG	-GAU-	CDS	protein_coding	Os01g0836400	Os01t0836400-02	2465	-115	130	0.0418153																1	21278784	+	GGACA	DRACH	Intergenic	NA	NA	NA	NA	NA	88	1
1	35886031	-	AGACT	DRACH	CDS	protein_coding	Os01g0837000(OsNPR4)	Os01t0837000-01	1103	63	71	0.0593007																1	21623769	-	GGATC	GGAU-	3'UTR	protein_coding	Os01g0565600	Os01t0565600-01	877	236	1566	0.240839
1	35897089	+	CCACG	others	CDS	protein_coding	Os01g0837300(UXS-4)	Os01t0837300-02	64	-1465	44	0.295455																1	21623805	-	GAACC	DRACH	3'UTR	protein_coding	Os01g0565600	Os01t0565600-01	841	200	2137	0.874821
1	35897972	+	AGAGA	others	3'UTR	protein_coding	Os01g0837300(UXS-4)	Os01t0837300-02	947	-582	57	0.0295703																1	21623897	-	AGACC	DRACH	3'UTR	protein_coding	Os01g0565600	Os01t0565600-01	749	108	692	0.714013
1	35900521	+	ATACG	others	3'UTR	protein_coding	Os01g0837300(UXS-4)	Os01t0837300-02	2327	465	441	0.209499																1	21627316	-	GGACA	DRACH	Intergenic	NA	NA	NA	NA	NA	699	0.315155
1	35917833	-	GCAGG	others	CDS	protein_coding	Os01g0837800(OsMTP11)	Os01t0837800-01	1344	250	432	0																1	21632720	+	TGACT	DRACH	3'UTR	protein_coding	Os01g0565900	Os01t0565900-01	1539	-366	1810	0.335563
1	35985400	-	AGATG	-GAU-	CDS	protein_coding	Os01g0838900	Os01t0838900-01	270	44	51	0.0787311																1	21633027	+	AGACA	DRACH	3'UTR	protein_coding	Os01g0565900	Os01t0565900-01	1846	-59	502	0.926476
1	36017253	-	AAATA	others	3'UTR	protein_coding	Os01g0839700(OsUBC11)	Os01t0839700-02	1075	489	84	0.100627																1	21637215	-	AGACT	DRACH	3'UTR	protein_coding	Os01g0566100(OsELF3.2)	Os01t0566100-02	2648	1169	687	0.310796
1	36084185	-	GAAGG	others	IncompleteTranscript	protein_coding	Os01g0840700(OsRPL36.2)	Os01t0840700-00	14	-81	154	0																1	21637275	-	GGATG	GGAU-	3'UTR	protein_coding	Os01g0566100(OsELF3.2)	Os01t0566100-02	2588	1109	778	0.296648
1	36084236	-	TGAGA	others	Intergenic	NA	NA	NA	NA	NA	251	0.0177499																1	21699042	-	AGACA	DRACH	IncompleteTranscript	protein_coding	Os01g0566900	Os01t0566900-01	1204	199	2297	1
1	36095439	+	GGATG	GGAU-	CDS	protein_coding	Os01g0841000	Os01t0841000-02	377	1	587	0.0765581																1	21883640	+	TGACC	DRACH	Intronic	protein_coding	Os01g0570500	Os01t0570500-02	NA	NA	5821	0.1915
1	36096178	+	GCAGG	others	CDS	protein_coding	Os01g0841000	Os01t0841000-02	896	235	149	0																1	21883755	+	AGATA	-GAU-	3'UTR	protein_coding	Os01g0570500	Os01t0570500-02	970	106	1687	0.404367
1	36102843	-	GTACT	others	3'UTR	protein_coding	Os01g0841100(OsFLA12)	Os01t0841100-01	1431	-156	452	0.0495047																1	21897649	+	AGACT	DRACH	IncompleteTranscript	protein_coding	Os01g0570700	Os01t0570700-01	1036	-60	2978	0.216518
1	36159810	+	GGACA	DRACH	CDS	protein_coding	Os01g0842200	Os01t0842200-01	1338	1236	109	0.145892																1	21897863	+	TGACT	DRACH	Intergenic	NA	NA	NA	NA	NA	1443	0.587127
1	36261458	-	GTACT	others	CDS	protein_coding	Os01g0844400	Os01t0844400-01	287	-208	150	0																1	21935765	+	GAACA	DRACH	3'UTR	protein_coding	Os01g0571200	Os01t0571200-01	501	120	1588	0.480333
1	36281336	+	TGAGC	others	CDS	protein_coding	Os01g0844800	Os01t0844800-01	1394	373	299	0.0269353																1	21935883	+	GGACT	DRACH	3'UTR	protein_coding	Os01g0571200	Os01t0571200-01	619	238	323	0.782498
1	36386010	-	GGACA	DRACH	3'UTR	protein_coding	Os01g0846900	Os01t0846900-01	1791	13	163	0.0970411																1	21963219	+	TGACC	DRACH	IncompleteTranscript	protein_coding	Os01g0571700	Os01t0571700-01	2470	323	393	0.812051
1	36396534	+	AGAAG	others	CDS	protein_coding	Os01g0847200(OsMPG1)	Os01t0847200-01	436	16	499	0.042591																1	22022150	-	TGACC	DRACH	3'UTR	protein_coding	Os01g0572700	Os01t0572700-01	1425	229	530	0.348032
1	36397678	+	TTATG	others	3'UTR	protein_coding	Os01g0847200(OsMPG1)	Os01t0847200-01	1415	692	348	0																1	22078006	+	AAACT	DRACH	CDS	protein_coding	Os01g0574400(OsFtsH4)	Os01t0574400-01	901	23	662	0.928682
1	36405424	+	TGACA	DRACH	CDS	protein_coding	Os01g0847600(ARK1)	Os01t0847600-01	598	67	189	0.0646318																1	22086288	+	AAACT	DRACH	CDS	protein_coding	Os01g0574500(OsFtsH5)	Os01t0574500-01	1026	23	1804	0.41499
1	36412895	+	AAACC	DRACH	CDS	protein_coding	Os01g0847700(AKR2)	Os01t0847700-01	644	44	121	0																1	22086949	+	AAAGC	others	CDS	protein_coding	Os01g0574500(OsFtsH5)	Os01t0574500-01	1602	122	1811	0.777023
1	36420080	-	GAACA	DRACH	3'UTR	protein_coding	Os01g0847900	Os01t0847900-01	1143	309	95	0.188845																1	22087882	+	AAACA	DRACH	3'UTR	protein_coding	Os01g0574500(OsFtsH5)	Os01t0574500-01	2535	1055	888	0.874494
1	36446005	-	AGAGC	others	CDS	protein_coding	Os01g0848400(qSH1)	Os01t0848400-01	1893	195	448	0.0661208																1	22087921	+	AGACT	DRACH	3'UTR	protein_coding	Os01g0574500(OsFtsH5)	Os01t0574500-01	2574	1094	673	0.684701
1	36484267	-	GAAGG	others	IncompleteTranscript	protein_coding	Os01g0849000(OsLTPd5)	Os01t0849000-02	455	39	208	0.0854795																1	22088007	+	AGACG	-RAC-	3'UTR	protein_coding	Os01g0574500(OsFtsH5)	Os01t0574500-01	2660	1180	769	0.232372
1	36529608	+	GGATC	GGAU-	3'UTR	protein_coding	Os01g0850000	Os01t0850000-01	1199	182	351	0.0560726																1	22088124	+	TGACA	DRACH	3'UTR	protein_coding	Os01g0574500(OsFtsH5)	Os01t0574500-01	2777	1297	763	0.279943
1	36544929	+	ATAGC	others	3'UTR	protein_coding	Os01g0850100	Os01t0850100-01	1540	267	463	0.0930248																1	22089050	-	TGACG	-RAC-	CDS	protein_coding	Os01g0574600(OsGLYR2)	Os01t0574600-01	703	19	516	0.366542
1	36640419	+	GTACT	others	3'UTR	protein_coding	Os01g0850900	Os01t0850900-01	794	-133	1276	0.0526085																1	22127921	+	AGACA	DRACH	CDS	protein_coding	Os01g0575000	Os01t0575000-01	2326	-28	5179	0.165732
1	36642839	+	TGAGA	others	CDS	protein_coding	Os01g0851000(WLP2)	Os01t0851000-01	1481	-245	100	0.04553																1	22128342	+	AGACC	DRACH	3'UTR	protein_coding	Os01g0575000	Os01t0575000-01	2653	298	3423	0.185635
1	36657165	-	TGACT	DRACH	CDS	protein_coding	Os01g0851400	Os01t0851400-01	692	327	360	0.0348026																1	22128397	+	AGATT	-GAU-	3'UTR	protein_coding	Os01g0575000	Os01t0575000-01	2708	353	1965	0.156053
1	36670330	-	AAATT	others	3'UTR	protein_coding	Os01g0851700(Pho2)	Os01t0851700-01	2910	396	628	0.10879																1	22128461	+	AAACG	-RAC-	3'UTR	protein_coding	Os01g0575000	Os01t0575000-01	2772	417	1109	0.387064
1	36749457	+	TGAGT	others	CDS	protein_coding	Os01g0853400(OsCOI1a)	Os01t0853400-01	774	187	1121	0.086705																1	22128526	+	AGATT	-GAU-	3'UTR	protein_coding	Os01g0575000	Os01t0575000-01	2837	482	929	0.334579
1	36750753	+	CTACT	others	3'UTR	protein_coding	Os01g0853400(OsCOI1a)	Os01t0853400-01	1990	928	1373	0.188897																1	22128611	+	GGACA	DRACH	3'UTR	protein_coding	Os01g0575000	Os01t0575000-01	2922	567	647	0.986439
1	37006281	-	AAAGT	others	IncompleteTranscript	protein_coding	Os01g0856600	Os01t0856600-01	827	183	213	0.293519																1	22163171	-	AGACC	DRACH	3'UTR	protein_coding	Os01g0575500(OsWD40-16)	Os01t0575500-01	3909	239	158	1
1	37023950	-	GTAGT	others	3'UTR	protein_coding	Os01g0857000(OsCPL2)	Os01t0857000-01	2550	320	97	0																1	22430713	+	GGACT	DRACH	3'UTR	protein_coding	Os01g0579600(OsCBL9)	Os01t0579600-01	1455	402	442	0.186925
1	37064201	+	AGACT	DRACH	CDS	protein_coding	Os01g0857500	Os01t0857500-01	980	160	105	0.0667669																1	22438255	+	GGACA	DRACH	3'UTR	protein_coding	Os01g0579800	Os01t0579800-01	564	385	359	1
1	37078276	+	AGAGA	others	3'UTR	protein_coding	Os01g0857900(OsWD40-28)	Os01t0857900-01	1409	-105	105	0.0474823																1	22439222	-	AGACC	DRACH	3'UTR	protein_coding	Os01g0579900	Os01t0579900-01	1011	65	806	0.992361
1	37120817	-	AGACC	DRACH	CDS	protein_coding	Os01g0858500	Os01t0858500-01	126	-453	82	0.103697																1	22446555	-	AGACT	DRACH	3'UTR	protein_coding	Os01g0580000	Os01t0580000-01	1116	267	467	0.262733
1	37318861	-	AGATG	-GAU-	CDS	protein_coding	Os01g0862300	Os01t0862300-01	600	-7	109	0.099412																1	22591552	-	AGACT	DRACH	3'UTR	protein_coding	Os01g0582400(OsCYP57)	Os01t0582400-01	1826	359	287	0.340456
1	37324847	+	GAACT	DRACH	3'UTR	protein_coding	Os01g0862600(OsS40-9)	Os01t0862600-01	950	-27	67	0.309094																1	22623651	+	GAAGG	others	IncompleteTranscript	protein_coding	Os01g0583100(OsPP2C06/OsABI2)	Os01t0583100-01	1120	267	2074	1
1	37353654	-	TGACT	DRACH	IncompleteTranscript	protein_coding	Os01g0863166	Os01t0863166-01	1935	773	44	0.161304																1	22623809	+	GGACT	DRACH	IncompleteTranscript	protein_coding	Os01g0583100(OsPP2C06/OsABI2)	Os01t0583100-01	1278	425	2157	0.144936
1	37360458	-	GTATT	others	3'UTR	protein_coding	Os01g0863400	Os01t0863400-01	957	808	216	0.114468																1	22623903	+	AGATT	-GAU-	IncompleteTranscript	protein_coding	Os01g0583100(OsPP2C06/OsABI2)	Os01t0583100-01	1372	519	2808	0.247343
1	37419577	-	AAAGC	others	Intergenic	NA	NA	NA	NA	NA	91	0																1	22624057	+	AAACT	DRACH	IncompleteTranscript	protein_coding	Os01g0583100(OsPP2C06/OsABI2)	Os01t0583100-01	1526	673	1362	0.629396
1	37460442	+	AGACA	DRACH	CDS	protein_coding	Os01g0865600(OsbHLH149)	Os01t0865600-01	1436	681	71	0.0526867																1	22625274	-	TGACA	DRACH	3'UTR	protein_coding	Os01g0583200	Os01t0583200-01	1253	292	265	0.938848
1	37460990	+	AGACC	DRACH	CDS	protein_coding	Os01g0865600(OsbHLH149)	Os01t0865600-01	1984	-414	143	0.0788997																1	22747075	+	AGACT	DRACH	3'UTR	protein_coding	Os01g0585100	Os01t0585100-01	1338	528	816	0.699644
1	37463219	+	CTAGC	others	CDS	protein_coding	Os01g0865600(OsbHLH149)	Os01t0865600-01	2870	102	382	0.0964447																1	22771629	+	TTACC	others	CDS	protein_coding	Os01g0585600	Os01t0585600-01	2421	-9	1544	1
1	37518044	+	AGACT	DRACH	3'UTR	protein_coding	Os01g0866300	Os01t0866300-01	789	-6	469	0.0680359																1	22778418	+	AGATA	-GAU-	Intergenic	NA	NA	NA	NA	NA	3624	0.225599
1	37525991	-	GAATT	others	IncompleteTranscript	protein_coding	Os01g0866600	Os01t0866600-01	365	341	511	0.213887																1	22782643	+	GGATG	GGAU-	IncompleteTranscript	protein_coding	Os01g0585700	Os01t0585700-01	1785	1012	756	0.805215
1	37526223	-	AGATC	-GAU-	IncompleteTranscript	protein_coding	Os01g0866600	Os01t0866600-01	133	109	2831	0.076846																1	22820461	-	AGACT	DRACH	3'UTR	protein_coding	Os01g0586600(OsCBSX7)	Os01t0586600-01	2304	344	699	0.974301
1	37538343	+	TGACA	DRACH	CDS	protein_coding	Os01g0866800(OsTLP5)	Os01t0866800-01	991	35	622	0.0427411																1	22821053	-	TAACA	DRACH	3'UTR	protein_coding	Os01g0586600(OsCBSX7)	Os01t0586600-01	1800	13	1831	1
1	37539066	+	ATAAT	others	StopCodon	protein_coding	Os01g0866800(OsTLP5)	Os01t0866800-01	1714	758	382	0.0770361																1	22855513	-	TGACA	DRACH	Intergenic	NA	NA	NA	NA	NA	581	0.653804
1	37557067	-	ATACA	others	3'UTR	protein_coding	Os01g0867300(BZIP12)	Os01t0867300-01	1278	184	418	0.170074																1	22855543	-	GGAGT	others	3'UTR	protein_coding	Os01g0587000	Os01t0587000-01	1526	486	1362	0.232206
1	37570361	+	TTACC	others	CDS	protein_coding	Os01g0867600	Os01t0867600-01	1100	-43	194	0.59776																1	22855547	-	TGACG	-RAC-	3'UTR	protein_coding	Os01g0587000	Os01t0587000-01	1522	482	1543	0.614165
1	37585071	-	GGAAG	others	3'UTR	protein_coding	Os01g0867900	Os01t0867900-01	1091	156	433	0.0668777																1	22855646	-	GAACA	DRACH	3'UTR	protein_coding	Os01g0587000	Os01t0587000-01	1423	383	2892	0.994279
1	37585347	-	ATAAT	others	CDS	protein_coding	Os01g0867900	Os01t0867900-01	895	-39	378	0.154458																1	22855672	-	GGAGG	others	3'UTR	protein_coding	Os01g0587000	Os01t0587000-01	1397	357	1990	0.22646
1	37585649	-	CCATT	others	CDS	protein_coding	Os01g0867900	Os01t0867900-01	785	-15	258	0.503417																1	22855765	-	AGACC	DRACH	3'UTR	protein_coding	Os01g0587000	Os01t0587000-01	1304	264	3124	0.926802
1	37620337	-	AGATG	-GAU-	CDS	protein_coding	Os01g0868200	Os01t0868200-02	583	142	210	0.11566																1	22855813	-	TGACT	DRACH	3'UTR	protein_coding	Os01g0587000	Os01t0587000-01	1256	216	4357	0.516963
1	37712041	+	TGATG	-GAU-	CDS	protein_coding	Os01g0869900(SAPK4)	Os01t0869900-01	726	-7	891	0.0748328																1	22858119	-	GGACT	DRACH	CDS	protein_coding	Os01g0587000	Os01t0587000-01	690	-19	2131	0.168815
1	37714156	+	AAACA	DRACH	CDS	protein_coding	Os01g0869900(SAPK4)	Os01t0869900-01	898	-39	501	0.014056																1	22908349	-	AGACC	DRACH	3'UTR	protein_coding	Os01g0588200(OSVDAC3)	Os01t0588200-01	1156	502	603	0.781338
1	37714755	+	TTACT	others	3'UTR	protein_coding	Os01g0869900(SAPK4)	Os01t0869900-01	1394	456	819	0.182776																1	22918972	-	AGACT	DRACH	3'UTR	protein_coding	Os01g0588500(OsRLCK40)	Os01t0588500-01	1979	818	1105	0.727858
1	37726334	+	AGACT	DRACH	CDS	protein_coding	Os01g0870201	Os01t0870201-00	855	56	36	0.0765225																1	22919036	-	TGACT	DRACH	3'UTR	protein_coding	Os01g0588500(OsRLCK40)	Os01t0588500-01	1915	754	1044	0.562228
1	37763842	+	CCACC	others	CDS	protein_coding	Os01g0871100	Os01t0871100-01	411	-36	133	0.631579																1	22919481	-	AGACA	DRACH	CDS	protein_coding	Os01g0588500(OsRLCK40)	Os01t0588500-01	1470	309	2056	0.279607
1	37776624	+	AGATA	-GAU-	5'UTR	protein_coding	Os01g0871200(OsbHLH033)	Os01t0871200-03	1898	57	482	0.0501417																1	22920601	-	AGACG	-RAC-	CDS	protein_coding	Os01g0588500(OsRLCK40)	Os01t0588500-01	1032	-4	1131	0.170384
1	37777379	+	GAAGG	others	CDS	protein_coding	Os01g0871200(OsbHLH033)	Os01t0871200-03	2653	812	209	0.123288																1	22936886	+	TGACA	DRACH	3'UTR	protein_coding	Os01g0588700	Os01t0588700-01	1311	294	532	0.312091
1	37783472	-	CCAGG	others	IncompleteTranscript	protein_coding	Os01g0871350	Os01t0871350-01	511	358	284	0																1	22951694	+	GGACG	-RAC-	3'UTR	protein_coding	Os01g0588800	Os01t0588800-01	1652	374	297	0.633757
1	37849646	-	GGATA	GGAU-	CDS	protein_coding	Os01g0872700(OsXrn3)	Os01t0872700-01	1364	-34	289	0.033476																1	22951734	+	GGACT	DRACH	3'UTR	protein_coding	Os01g0588800	Os01t0588800-01	1692	414	271	0.866217
1	37852427	-	ATAGG	others	CDS	protein_coding	Os01g0872700(OsXrn3)	Os01t0872700-01	364	-2	344	0																1	22951962	+	AGACC	DRACH	3'UTR	protein_coding	Os01g0588800	Os01t0588800-01	1920	642	199	0.529297
1	37854063	-	AGAAG	others	CDS	protein_coding	Os01g0872800(PDK1)	Os01t0872800-01	1661	76	175	0.105474																1	22955199	-	GGACA	DRACH	3'UTR	protein_coding	Os01g0588900(LOG1)	Os01t0588900-01	1061	305	3437	0.218821
1	37854084	-	AGATA	-GAU-	CDS	protein_coding	Os01g0872800(PDK1)	Os01t0872800-01	1640	55	167	0.100213																1	22980175	-	GGACC	DRACH	3'UTR	protein_coding	Os01g0589000	Os01t0589000-01	1675	547	861	0.368423
1	37856117	-	GAAGC	others	CDS	protein_coding	Os01g0872800(PDK1)	Os01t0872800-01	993	-44	348	0																1	22985733	+	GGACA	DRACH	3'UTR	protein_coding	Os01g0589100	Os01t0589100-01	472	260	751	1
1	37950415	+	GGACA	DRACH	CDS	protein_coding	Os01g0874700	Os01t0874700-01	1549	-28	603	0.0943027																1	22991691	+	AGACA	DRACH	3'UTR	protein_coding	Os01g0589300	Os01t0589300-01	1486	268	564	1
1	37951099	+	AGATA	-GAU-	CDS	protein_coding	Os01g0874700	Os01t0874700-01	1703	0	437	0.0449657																1	22996098	-	TGACT	DRACH	3'UTR	protein_coding	Os01g0589500	Os01t0589500-01	1065	670	893	0.351943
1	37966518	+	CCAGG	others	CDS	protein_coding	Os01g0874900(OsSHM4)	Os01t0874900-01	2096	208	367	0																1	23004902	+	CGACA	-RAC-	IncompleteTranscript	protein_coding	Os01g0589800	Os01t0589800-01	275	178	999	0.329384
1	38028432	-	TGACA	DRACH	CDS	protein_coding	Os01g0876400	Os01t0876400-03	1371	-394	227	0.0629154																1	23023365	-	AGACC	DRACH	3'UTR	protein_coding	Os01g0590200	Os01t0590200-01	1466	650	436	0.298905
1	38055791	-	GAAGC	others	Intergenic	NA	NA	NA	NA	NA	393	0.109951																1	23091769	+	TGAGA	others	CDS	protein_coding	Os01g0590900	Os01t0590900-01	407	-15	584	0.451408
1	38082523	-	GGATT	GGAU-	3'UTR	protein_coding	Os01g0877600	Os01t0877600-01	3285	2735	217	0.0493181																1	23213394	+	AGACC	DRACH	Intergenic	NA	NA	NA	NA	NA	530	0.426354
1	38101719	-	CGAGA	others	IncompleteTranscript	protein_coding	Os01g0878000	Os01t0878000-02	911	619	81	0																1	23234994	-	AGACT	DRACH	3'UTR	protein_coding	Os01g0593500	Os01t0593500-00	1049	442	179	0.724328
1	38116292	+	TGAGG	others	CDS	protein_coding	Os01g0878300	Os01t0878300-01	2549	-98	399	0.0385684																1	23243257	+	AGACT	DRACH	3'UTR	protein_coding	Os01g0593600	Os01t0593600-01	660	96	604	0.234489
1	38156830	+	AGAGT	others	3'UTR	protein_coding	Os01g0879400	Os01t0879400-01	1684	929	127	0.139434																1	23243448	+	GGATA	GGAU-	3'UTR	protein_coding	Os01g0593600	Os01t0593600-01	851	287	448	0.505265
1	38206967	-	AAAGC	others	3'UTR	protein_coding	Os01g0880300(OsPME7)	Os01t0880300-02	1812	835	221	0.0626427																1	23243485	+	TGACA	DRACH	3'UTR	protein_coding	Os01g0593600	Os01t0593600-01	888	324	538	0.316471
1	38263225	-	TGAAG	others	CDS	protein_coding	Os01g0881500(SCL1)	Os01t0881500-01	1102	-444	365	0.0285525																1	23322830	+	AAACC	DRACH	3'UTR	protein_coding	Os01g0595100	Os01t0595100-01	2600	243	481	0.924659
1	38284785	-	CAAGT	others	Intergenic	NA	NA	NA	NA	NA	79	0.29186																1	23322848	+	TGACA	DRACH	3'UTR	protein_coding	Os01g0595100	Os01t0595100-01	2618	261	380	0.511354
1	38329186	+	AGAGC	others	IncompleteTranscript	protein_coding	Os01g0883200	Os01t0883200-01	8	-117	86	0.0726218																1	23337171	+	AGACT	DRACH	3'UTR	protein_coding	Os01g0595400	Os01t0595400-01	836	275	610	0.851064
1	38329652	+	CGAGG	others	IncompleteTranscript	protein_coding	Os01g0883200	Os01t0883200-01	244	27	92	0.0184303																1	23337203	+	AGACA	DRACH	3'UTR	protein_coding	Os01g0595400	Os01t0595400-01	868	307	420	0.543827
1	38332120	+	AGATG	-GAU-	IncompleteTranscript	protein_coding	Os01g0883200	Os01t0883200-01	883	58	180	0.0678918																1	23554421	-	AGACG	-RAC-	3'UTR	protein_coding	Os01g0600000	Os01t0600000-01	550	317	4695	0.152332
1	38390022	-	GGATA	GGAU-	CDS	protein_coding	Os01g0883900	Os01t0883900-02	1294	-39	470	0.0693645																1	23554535	-	AGACC	DRACH	3'UTR	protein_coding	Os01g0600000	Os01t0600000-01	436	203	2897	0.188775
1	38423237	-	TGAGA	others	CDS	protein_coding	Os01g0884500	Os01t0884500-01	544	-28	27	0.0847484																1	23574755	+	AGACA	DRACH	CDS	protein_coding	Os01g0600200	Os01t0600200-01	1291	-58	1369	0.333901
1	38455049	-	AGAGC	others	3'UTR	protein_coding	Os01g0885300	Os01t0885300-01	2384	204	276	0.0457856																1	23576485	+	GGACA	DRACH	3'UTR	protein_coding	Os01g0600200	Os01t0600200-01	2180	523	295	1
1	38456730	-	TGACG	-RAC-	CDS	protein_coding	Os01g0885300	Os01t0885300-01	1731	-29	149	0.0898082																1	23580423	+	AGACT	DRACH	3'UTR	protein_coding	Os01g0600300	Os01t0600300-02	1993	720	555	0.630326
1	38457159	-	AGACT	DRACH	CDS	protein_coding	Os01g0885300	Os01t0885300-01	1302	48	214	0.0520493																1	23580450	+	AGACT	DRACH	3'UTR	protein_coding	Os01g0600300	Os01t0600300-02	2020	747	554	0.634146
1	38511806	+	TAACT	DRACH	CDS	protein_coding	Os01g0886300	Os01t0886300-01	999	37	284	0.0334035																1	23741031	-	GGATT	GGAU-	3'UTR	protein_coding	Os01g0603000	Os01t0603000-01	1403	236	3309	0.480019
1	38512908	+	AGAGA	others	CDS	protein_coding	Os01g0886300	Os01t0886300-01	1291	68	235	0.0853803																1	23741147	-	ATAGC	others	CDS	protein_coding	Os01g0603000	Os01t0603000-01	1287	120	2211	0.695227
1	38522527	-	AGATA	-GAU-	CDS	protein_coding	Os01g0886600(OsSTA38)	Os01t0886600-01	870	0	100	0.090328																1	23861676	+	AAACT	DRACH	IncompleteTranscript	protein_coding	Os01g0605650	Os01t0605650-01	2659	549	180	0.999846
1	38538183	+	ATATC	others	CDS	protein_coding	Os01g0886900(OsRUS6A)	Os01t0886900-00	1202	-7	676	0.0435315																1	23938435	-	TGATT	-GAU-	3'UTR	protein_coding	Os01g0607400(OsWD40-17)	Os01t0607400-01	3118	347	1151	0.318336
1	38539200	+	AGATG	-GAU-	CDS	protein_coding	Os01g0886900(OsRUS6A)	Os01t0886900-00	1505	-25	1016	0.0752403																1	23941261	-	AGATG	-GAU-	CDS	protein_coding	Os01g0607400(OsWD40-17)	Os01t0607400-01	1923	25	1220	0.171791
1	38620042	-	AGATA	-GAU-	IncompleteTranscript	protein_coding	Os01g0888500	Os01t0888500-01	1836	-552	363	0.0712097																1	23943667	-	AGACG	-RAC-	CDS	protein_coding	Os01g0607400(OsWD40-17)	Os01t0607400-01	1357	-117	1196	0.215716
1	38622902	-	AGATG	-GAU-	Intergenic	NA	NA	NA	NA	NA	123	0.0559255																1	23944801	-	AGACA	DRACH	CDS	protein_coding	Os01g0607400(OsWD40-17)	Os01t0607400-01	1073	9	2139	0.211789
1	38623581	-	AGAGC	others	Intergenic	NA	NA	NA	NA	NA	270	0.023418																1	24107242	-	GGACA	DRACH	3'UTR	protein_coding	Os01g0609900(OsPDR8)	Os01t0609900-01	4672	382	359	0.837099
1	38630138	+	AGATT	-GAU-	CDS	protein_coding	Os01g0888600(OsMLO5)	Os01t0888600-01	1080	-24	137	0.0798663																1	24129384	+	AGACC	DRACH	3'UTR	protein_coding	Os01g0610100	Os01t0610100-01	792	207	1210	0.778101
1	38632800	-	AGATA	-GAU-	CDS	protein_coding	Os01g0888700	Os01t0888700-01	1212	-58	101	0.0598679																1	24129480	+	TGACG	-RAC-	3'UTR	protein_coding	Os01g0610100	Os01t0610100-01	888	303	1800	0.271345
1	38659513	-	AAATT	others	3'UTR	protein_coding	Os01g0889200	Os01t0889200-01	3281	271	173	0.129561																1	24129509	+	AGACT	DRACH	3'UTR	protein_coding	Os01g0610100	Os01t0610100-01	917	332	1287	0.950225
1	38801456	-	AAACT	DRACH	Intergenic	NA	NA	NA	NA	NA	373	0.021771																1	24144293	+	TGACT	DRACH	Intergenic	NA	NA	NA	NA	NA	120	0.768712
1	38815061	-	AGAGA	others	CDS	protein_coding	Os01g0892600	Os01t0892600-02	153	-11	554	0.0774041																1	24148485	+	AGACG	-RAC-	CDS	protein_coding	Os01g0610400	Os01t0610400-01	516	74	672	0.194922
1	38842265	+	TAACT	DRACH	NoncodingTranscript	nontranslating_CDS	Os01g0893300	Os01t0893300-01	337	-152	121	0.160244																1	24148655	+	TGACA	DRACH	3'UTR	protein_coding	Os01g0610400	Os01t0610400-01	686	244	1012	0.431643
1	38900785	-	GAACT	DRACH	CDS	protein_coding	Os01g0894700	Os01t0894700-01	697	139	466	0.119003																1	24148808	+	TGACT	DRACH	3'UTR	protein_coding	Os01g0610400	Os01t0610400-01	839	397	425	0.529741
1	38912931	-	AGATA	-GAU-	CDS	protein_coding	Os01g0895100	Os01t0895100-01	688	15	377	0.06006																1	24151131	-	AGACT	DRACH	3'UTR	protein_coding	Os01g0610500	Os01t0610500-01	1159	376	769	0.293132
1	38929786	+	AGATG	-GAU-	CDS	protein_coding	Os01g0895500(OsRhmbd5)	Os01t0895500-01	964	-222	100	0.013264																1	24151188	-	TGACA	DRACH	3'UTR	protein_coding	Os01g0610500	Os01t0610500-01	1102	319	1041	0.471839
1	38990980	-	GAACT	DRACH	3'UTR	protein_coding	Os01g0897200(OsRNS2)	Os01t0897200-01	1234	376	114	0.0591518																1	24155712	-	CGACA	-RAC-	3'UTR	protein_coding	Os01g0610600	Os01t0610600-01	3027	287	107	0.913199
1	39001183	+	CGACA	-RAC-	Intergenic	NA	NA	NA	NA	NA	243	0.0904936																1	24158184	-	TAAGT	others	CDS	protein_coding	Os01g0610600	Os01t0610600-01	1402	46	313	1
1	39002674	+	TTAGA	others	IncompleteTranscript	protein_coding	Os01g0897500(ppr564)	Os01t0897500-02	444	-102	96	0.176941																1	24163490	-	GGACT	DRACH	3'UTR	protein_coding	Os01g0610700(OsRFPV-4)	Os01t0610700-01	1323	413	573	0.286363
1	39002677	+	GAACT	DRACH	IncompleteTranscript	protein_coding	Os01g0897500(ppr564)	Os01t0897500-02	447	-99	97	0.14398																1	24189670	+	AGATC	-GAU-	3'UTR	protein_coding	Os01g0611100(OsRAN1)	Os01t0611100-01	825	139	1401	0.190639
1	39029697	-	CTATC	others	CDS	protein_coding	Os01g0897800(OsRad21)	Os01t0897800-01	1262	254	299	0																1	24189731	+	GGATA	GGAU-	3'UTR	protein_coding	Os01g0611100(OsRAN1)	Os01t0611100-01	886	200	360	0.477399
1	39029700	-	ATACT	others	CDS	protein_coding	Os01g0897800(OsRad21)	Os01t0897800-01	1259	251	295	0.0993813																1	24189748	+	AGACA	DRACH	3'UTR	protein_coding	Os01g0611100(OsRAN1)	Os01t0611100-01	903	217	310	1
1	39052331	-	TTACT	others	3'UTR	protein_coding	Os01g0898300(OsSPR1)	Os01t0898300-01	3375	318	180	0.240336																1	24245996	-	TGACT	DRACH	3'UTR	protein_coding	Os01g0612000(OsDNMT2)	Os01t0612000-01	1611	453	162	0.808767
1	39053159	-	AGATG	-GAU-	CDS	protein_coding	Os01g0898300(OsSPR1)	Os01t0898300-01	2751	18	192	0.0701811																1	24246430	-	ATAGC	others	3'UTR	protein_coding	Os01g0612000(OsDNMT2)	Os01t0612000-01	1177	19	1506	1
1	39081913	+	TGAGG	others	IncompleteTranscript	protein_coding	Os01g0898800	Os01t0898800-00	527	45	66	0																1	24259663	+	AGACT	DRACH	3'UTR	protein_coding	Os01g0612200(COXVB)	Os01t0612200-01	666	143	6424	0.598099
1	39087922	+	ATATC	others	CDS	protein_coding	Os01g0898900	Os01t0898900-01	804	32	390	0																1	24259736	+	GGATT	GGAU-	3'UTR	protein_coding	Os01g0612200(COXVB)	Os01t0612200-01	739	216	7590	0.180245
1	39091922	-	GGATT	GGAU-	3'UTR	protein_coding	Os01g0899000(OsRLCK52)	Os01t0899000-01	1503	374	128	0.0723533																1	24259747	+	AAACA	DRACH	3'UTR	protein_coding	Os01g0612200(COXVB)	Os01t0612200-01	750	227	7391	0.253174
1	39164782	+	AGACA	DRACH	CDS	protein_coding	Os01g0900200	Os01t0900200-01	938	-121	129	0.117406																1	24259754	+	AAACT	DRACH	3'UTR	protein_coding	Os01g0612200(COXVB)	Os01t0612200-01	757	234	7259	0.619518
1	39165560	+	AAACC	DRACH	3'UTR	protein_coding	Os01g0900200	Os01t0900200-01	1407	347	110	0.289902																1	24259809	+	TGACT	DRACH	3'UTR	protein_coding	Os01g0612200(COXVB)	Os01t0612200-01	812	289	5266	0.358711
1	39240586	-	AGATT	-GAU-	CDS	protein_coding	Os01g0901200(RecA)	Os01t0901200-01	790	71	537	0.0746096																1	24259877	+	AGATC	-GAU-	3'UTR	protein_coding	Os01g0612200(COXVB)	Os01t0612200-01	880	357	2810	0.361395
1	39255804	+	AGATG	-GAU-	3'UTR	protein_coding	Os01g0901500(OsACS5)	Os01t0901500-01	1523	8	56	0.169022																1	24316985	+	GGACA	DRACH	3'UTR	protein_coding	Os01g0612900(OsGELP17)	Os01t0612900-01	1465	373	990	0.447837
1	39256545	+	AGATT	-GAU-	3'UTR	protein_coding	Os01g0901500(OsACS5)	Os01t0901500-01	1806	188	45	0.0601814																1	24343503	+	AGACA	DRACH	3'UTR	protein_coding	Os01g0613300	Os01t0613300-01	672	174	282	1
1	39273220	-	GGACA	DRACH	CDS	protein_coding	Os01g0901900	Os01t0901900-01	784	-4	145	0.066073																1	24369260	-	AGACA	DRACH	3'UTR	protein_coding	Os01g0614500	Os01t0614500-01	1596	183	1274	0.522599
1	39282621	+	GAAAC	others	CDS	protein_coding	Os01g0902000	Os01t0902000-01	3228	2916	406	0.0657482																1	24379815	+	TGACT	DRACH	3'UTR	protein_coding	Os01g0614700(OsABCI13)	Os01t0614700-02	1356	466	967	0.643279
1	39297050	-	AGAGC	others	3'UTR	protein_coding	Os01g0902300	Os01t0902300-01	1756	768	241	0.00851372																1	24380803	-	AGACG	-RAC-	3'UTR	protein_coding	Os01g0614900(OsATG7)	Os01t0614900-01	3295	240	271	0.750958
1	39297491	-	GAACA	DRACH	CDS	protein_coding	Os01g0902300	Os01t0902300-01	1315	327	335	0.157282																1	24395166	-	TGACG	-RAC-	3'UTR	protein_coding	Os01g0615200(OsAT2)	Os01t0615200-01	1532	984	1798	0.209166
1	39297645	-	ATACT	others	CDS	protein_coding	Os01g0902300	Os01t0902300-01	1161	173	246	0.116021																1	24395255	-	GGATC	GGAU-	3'UTR	protein_coding	Os01g0615200(OsAT2)	Os01t0615200-01	1443	895	1990	0.161232
1	39367340	-	GAAGG	others	CDS	protein_coding	Os01g0904400(SMC2)	Os01t0904400-01	3299	63	55	0.236134																1	24397644	-	TGACA	DRACH	3'UTR	protein_coding	Os01g0615300(OsAT1)	Os01t0615300-01	1509	1002	506	0.470335
1	39377631	-	ACACC	others	CDS	protein_coding	Os01g0904500	Os01t0904500-01	907	-64	73	0																1	24435969	+	AGACG	-RAC-	IncompleteTranscript	protein_coding	Os01g0616100	Os01t0616100-01	2494	1279	144	0.916016
1	39439038	-	TGAGA	others	Intergenic	NA	NA	NA	NA	NA	182	0.112767																1	24436080	+	GGACC	DRACH	IncompleteTranscript	protein_coding	Os01g0616100	Os01t0616100-01	2605	1390	302	0.372549
1	39456021	-	TGACT	DRACH	Intergenic	NA	NA	NA	NA	NA	139	0.0508953																1	24471976	-	TGACT	DRACH	3'UTR	protein_coding	Os01g0616400(OsC3H8)	Os01t0616400-01	1723	361	192	0.815849
1	39457197	-	AGACA	DRACH	Intergenic	NA	NA	NA	NA	NA	73	0																1	24472005	-	TGACA	DRACH	3'UTR	protein_coding	Os01g0616400(OsC3H8)	Os01t0616400-01	1694	332	308	0.817734
1	39539257	-	AGATG	-GAU-	CDS	protein_coding	Os01g0908100	Os01t0908100-01	676	-13	111	0.0987954																1	24472209	-	AGACA	DRACH	3'UTR	protein_coding	Os01g0616400(OsC3H8)	Os01t0616400-01	1490	128	238	0.613536
1	39549067	-	AAACA	DRACH	Intergenic	NA	NA	NA	NA	NA	119	0																1	24481225	+	ATAGC	others	CDS	protein_coding	Os01g0616500	Os01t0616500-01	233	-39	1520	1
1	39589679	+	AGACC	DRACH	IncompleteTranscript	protein_coding	Os01g0909100(OsHDT2)	Os01t0909100-01	379	-46	94	0.0758612																1	24483533	+	GAATT	others	3'UTR	protein_coding	Os01g0616500	Os01t0616500-01	1068	375	1499	0.571257
1	39596265	-	AGAAA	others	CDS	protein_coding	Os01g0909200(OsDCL3a)	Os01t0909200-01	4928	40	270	0.0112759																1	24498848	-	AGATT	-GAU-	Intergenic	NA	NA	NA	NA	NA	718	0.512495
1	39688644	-	ATAGG	others	3'UTR	protein_coding	Os01g0911100(OsRH30)	Os01t0911100-01	3163	127	938	0.351863																1	24498929	-	GGATA	GGAU-	3'UTR	protein_coding	Os01g0616900	Os01t0616900-00	2459	555	662	0.293898
1	39691133	-	AGAGT	others	CDS	protein_coding	Os01g0911100(OsRH30)	Os01t0911100-01	1054	73	1741	0.0800571																1	24499265	-	GGATT	GGAU-	3'UTR	protein_coding	Os01g0616900	Os01t0616900-00	2123	219	3082	0.155682
1	39732580	+	AAATC	others	CDS	protein_coding	Os01g0911800	Os01t0911800-01	1348	53	236	0.343953																1	24534972	-	TGACA	DRACH	3'UTR	protein_coding	Os01g0617500	Os01t0617500-01	3401	791	448	0.923177
1	39733118	+	TGACA	DRACH	CDS	protein_coding	Os01g0911800	Os01t0911800-01	1436	21	197	0.072327																1	24535000	-	GGACA	DRACH	3'UTR	protein_coding	Os01g0617500	Os01t0617500-01	3373	763	509	0.643703
1	39860144	+	CAACC	-RAC-	CDS	protein_coding	Os01g0914800(OsTBL39)	Os01t0914800-01	962	57	165	0.225967																1	24535011	-	TAACT	DRACH	3'UTR	protein_coding	Os01g0617500	Os01t0617500-01	3362	752	610	0.840289
1	39861265	+	AGATG	-GAU-	3'UTR	protein_coding	Os01g0914800(OsTBL39)	Os01t0914800-01	2083	1178	58	0.117978																1	24535208	-	GGACC	DRACH	3'UTR	protein_coding	Os01g0617500	Os01t0617500-01	3165	555	1279	0.288505
1	39866480	-	AGATG	-GAU-	3'UTR	protein_coding	Os01g0915000	Os01t0915000-01	981	-45	114	0.0832944																1	24535228	-	TGACA	DRACH	3'UTR	protein_coding	Os01g0617500	Os01t0617500-01	3145	535	1748	0.334515
1	39914040	-	TAACT	DRACH	Intergenic	NA	NA	NA	NA	NA	55	0																1	24535292	-	TAACC	DRACH	3'UTR	protein_coding	Os01g0617500	Os01t0617500-01	3081	471	3110	1
1	39931858	-	CTAGC	others	IncompleteTranscript	protein_coding	Os01g0916200	Os01t0916200-02	2433	912	410	0.352781																1	24535429	-	AGACT	DRACH	3'UTR	protein_coding	Os01g0617500	Os01t0617500-01	2944	334	460	0.191743
1	39942286	-	AGATT	-GAU-	CDS	protein_coding	Os01g0916300	Os01t0916300-03	999	-18	70	0.0392072																1	24535613	-	AGACG	-RAC-	CDS	protein_coding	Os01g0617500	Os01t0617500-01	2760	150	366	0.206821
1	39944594	-	ATACC	others	5'UTR	protein_coding	Os01g0916300	Os01t0916300-03	245	-12	131	0.236016																1	24568494	+	TAACT	DRACH	3'UTR	protein_coding	Os01g0617700(CENP-C)	Os01t0617700-01	2728	284	250	1
1	39951242	+	AGATG	-GAU-	CDS	protein_coding	Os01g0916400(Os)	Os01t0916400-01	1514	240	3595	0.0713452																1	24569103	-	CGACT	-RAC-	3'UTR	protein_coding	Os01g0617800	Os01t0617800-01	957	513	259	0.77323
1	39951390	+	TAACA	DRACH	3'UTR	protein_coding	Os01g0916400(Os)	Os01t0916400-01	1662	388	1705	0.0926797																1	24575461	+	GGATG	GGAU-	3'UTR	protein_coding	Os01g0617900	Os01t0617900-01	1118	185	959	0.634794
1	39962074	-	ATACA	others	CDS	protein_coding	Os01g0916800	Os01t0916800-00	4890	-44	168	0																1	24579769	-	GGATG	GGAU-	3'UTR	protein_coding	Os01g0618100	Os01t0618100-01	1203	241	1298	0.299838
1	39962549	-	AGATA	-GAU-	CDS	protein_coding	Os01g0916800	Os01t0916800-00	4622	-22	43	0.0690821																1	24579807	-	AGATA	-GAU-	3'UTR	protein_coding	Os01g0618100	Os01t0618100-01	1165	203	770	0.363323
1	39964424	-	TGAGA	others	CDS	protein_coding	Os01g0916800	Os01t0916800-00	3242	-7	75	0.0602109																1	24589360	+	GGAGT	others	3'UTR	protein_coding	Os01g0618200(OsPP2C07)	Os01t0618200-01	1383	214	371	0.539339
1	39969566	-	TGACA	DRACH	CDS	protein_coding	Os01g0916800	Os01t0916800-00	1504	-26	153	0.0941935																1	24601734	+	AGACA	DRACH	3'UTR	protein_coding	Os01g0618400(OsRH25)	Os01t0618400-01	2247	623	405	1
1	40007489	-	AGACT	DRACH	CDS	protein_coding	Os01g0917400(C3H12)	Os01t0917400-01	1185	-100	461	0.0391903																1	24703840	-	GGATT	GGAU-	3'UTR	protein_coding	Os01g0620100(OsWD40-19)	Os01t0620100-01	1190	222	509	0.878594
1	40071291	-	ACATG	others	3'UTR	protein_coding	Os01g0918500(OsCPR5-1)	Os01t0918500-01	2364	337	382	0.0781824																1	24763330	-	AAACC	DRACH	3'UTR	protein_coding	Os01g0621300	Os01t0621300-01	2866	257	1263	0.320466
1	40118469	+	GGACA	DRACH	CDS	protein_coding	Os01g0919500	Os01t0919500-01	531	21	99	0.0978218																1	24794229	+	GGATT	GGAU-	3'UTR	protein_coding	Os01g0621700	Os01t0621700-01	762	105	733	0.407516
1	40120920	+	GTACT	others	3'UTR	protein_coding	Os01g0919500	Os01t0919500-01	1078	361	60	0.357255																1	24794265	+	AGACA	DRACH	3'UTR	protein_coding	Os01g0621700	Os01t0621700-01	798	141	659	1
1	40120946	+	ATACG	others	3'UTR	protein_coding	Os01g0919500	Os01t0919500-01	1104	387	42	0.357143																1	24794327	+	TGACC	DRACH	3'UTR	protein_coding	Os01g0621700	Os01t0621700-01	860	203	665	0.364065
1	40129612	+	GAACT	DRACH	CDS	protein_coding	Os01g0919600	Os01t0919600-01	953	-24	172	0.158954																1	24794338	+	TGACT	DRACH	3'UTR	protein_coding	Os01g0621700	Os01t0621700-01	871	214	537	0.766569
1	40148443	-	TGATT	-GAU-	CDS	protein_coding	Os01g0919900(OsSSI2)	Os01t0919900-01	340	101	2271	0.0680253																1	24811386	+	GGAGT	others	CDS	protein_coding	Os01g0621900(IIP1)	Os01t0621900-01	936	588	1743	0.256378
1	40153632	-	AGATG	-GAU-	CDS	protein_coding	Os01g0920000(OsCBSCBS5)	Os01t0920000-01	1280	757	388	0.0351219																1	24811781	+	TAACA	DRACH	CDS	protein_coding	Os01g0621900(IIP1)	Os01t0621900-01	1331	983	1450	0.408117
1	40172771	-	AGAGG	others	Intronic	protein_coding	Os01g0920200	Os01t0920200-01	NA	NA	70	0.068876																1	24813123	+	AGATG	-GAU-	3'UTR	protein_coding	Os01g0621900(IIP1)	Os01t0621900-01	2673	2325	1488	0.16924
1	40178940	+	ATACG	others	IncompleteTranscript	protein_coding	Os01g0920300	Os01t0920300-01	293	21	412	0.044941																1	24813610	-	GGACC	DRACH	Intergenic	NA	NA	NA	NA	NA	187	0.633819
1	40182853	-	AAATT	others	3'UTR	protein_coding	Os01g0920400(OsDRP3A)	Os01t0920400-01	3029	607	68	0.32254																1	24813656	-	GGACA	DRACH	IncompleteTranscript	protein_coding	Os01g0622000	Os01t0622000-00	637	-41	580	1
1	40183460	-	AGACT	DRACH	CDS	protein_coding	Os01g0920400(OsDRP3A)	Os01t0920400-01	2422	0	265	0.078743																1	24824144	-	TGACC	DRACH	3'UTR	protein_coding	Os01g0622300(HEME)	Os01t0622300-01	1395	292	882	0.450687
1	40183653	-	AGACG	-RAC-	CDS	protein_coding	Os01g0920400(OsDRP3A)	Os01t0920400-01	2324	2	195	0.0359084																1	24826292	-	AGACG	-RAC-	CDS	protein_coding	Os01g0622300(HEME)	Os01t0622300-01	739	-127	1098	0.210558
1	40183818	-	TAACC	DRACH	CDS	protein_coding	Os01g0920400(OsDRP3A)	Os01t0920400-01	2273	4	238	0.144598																1	24843129	+	GGACA	DRACH	3'UTR	protein_coding	Os01g0622600(OsCDPK1)	Os01t0622600-01	1706	121	1350	0.933347
1	40186561	-	AGATG	-GAU-	CDS	protein_coding	Os01g0920400(OsDRP3A)	Os01t0920400-01	1702	-5	289	0.0616712																1	24843263	+	GGACC	DRACH	3'UTR	protein_coding	Os01g0622600(OsCDPK1)	Os01t0622600-01	1840	255	2177	0.451734
1	40188157	-	AGACT	DRACH	CDS	protein_coding	Os01g0920400(OsDRP3A)	Os01t0920400-01	1132	21	345	0.0444895																1	24843273	+	GGATT	GGAU-	3'UTR	protein_coding	Os01g0622600(OsCDPK1)	Os01t0622600-01	1850	265	2139	0.341524
1	40190590	-	ACATC	others	CDS	protein_coding	Os01g0920400(OsDRP3A)	Os01t0920400-01	292	-275	361	0.163447																1	24843337	+	GGATG	GGAU-	3'UTR	protein_coding	Os01g0622600(OsCDPK1)	Os01t0622600-01	1914	329	1340	0.482653
1	40220926	+	AGACG	-RAC-	5'UTR	protein_coding	Os01g0921200(OsMOGS)	Os01t0921200-01	32	-378	105	0.049813																1	24843379	+	TGACT	DRACH	3'UTR	protein_coding	Os01g0622600(OsCDPK1)	Os01t0622600-01	1956	371	1259	0.401454
1	40223407	+	CGACA	-RAC-	CDS	protein_coding	Os01g0921200(OsMOGS)	Os01t0921200-01	1096	28	144	0.0915758																1	24843427	+	AGATT	-GAU-	3'UTR	protein_coding	Os01g0622600(OsCDPK1)	Os01t0622600-01	2004	419	714	0.608262
1	40244298	+	AGAAG	others	3'UTR	protein_coding	Os01g0921600	Os01t0921600-01	775	158	2371	0.075791																1	24913591	-	GGATT	GGAU-	3'UTR	protein_coding	Os01g0624000	Os01t0624000-02	2997	800	177	0.632141
1	40363897	+	AGAGC	others	CDS	protein_coding	Os01g0922800(MADS51)	Os01t0922800-01	586	38	157	0.0802713																1	24913949	-	AGACG	-RAC-	CDS	protein_coding	Os01g0624000	Os01t0624000-01	2745	442	2302	0.125923
1	40372557	+	GGATG	GGAU-	3'UTR	protein_coding	Os01g0923000	Os01t0923000-01	608	-127	285	0.0810916																1	24919602	-	AGATG	-GAU-	CDS	protein_coding	Os01g0624000	Os01t0624000-01	1905	-40	1512	0.186043
1	40386412	+	AGACA	DRACH	CDS	protein_coding	Os01g0923300(OsCBSCBSPB1)	Os01t0923300-01	520	45	181	0.0821213																1	24940120	+	AAAGC	others	Intergenic	NA	NA	NA	NA	NA	3009	0.776564
1	40388141	+	AGATC	-GAU-	3'UTR	protein_coding	Os01g0923300(OsCBSCBSPB1)	Os01t0923300-01	1363	45	246	0.0684845																1	24942660	+	GGATT	GGAU-	IncompleteTranscript	protein_coding	Os01g0624500(OsSgt1)	Os01t0624500-01	443	192	3614	0.414019
1	40464543	-	GAAGC	others	CDS	protein_coding	Os01g0924300(OsWD40-29)	Os01t0924300-01	1176	47	187	0.233548																1	24942711	+	TGACA	DRACH	IncompleteTranscript	protein_coding	Os01g0624500(OsSgt1)	Os01t0624500-01	494	243	2992	0.239959
1	40467249	-	GGACA	DRACH	CDS	protein_coding	Os01g0924300(OsWD40-29)	Os01t0924300-01	431	-23	77	0.166147																1	24942730	+	AGACT	DRACH	IncompleteTranscript	protein_coding	Os01g0624500(OsSgt1)	Os01t0624500-01	513	262	2333	0.999012
1	40483485	-	GAAGA	others	IncompleteTranscript	protein_coding	Os01g0924600	Os01t0924600-01	1542	489	295	0.0503441																1	24942761	+	GGACA	DRACH	IncompleteTranscript	protein_coding	Os01g0624500(OsSgt1)	Os01t0624500-01	544	293	1795	1
1	40483976	-	GCAGA	others	IncompleteTranscript	protein_coding	Os01g0924600	Os01t0924600-01	NA	NA	34	1																1	24962601	+	AGACA	DRACH	IncompleteTranscript	protein_coding	Os01g0625200	Os01t0625200-01	1231	380	2597	0.256287
1	40484873	-	GCAGA	others	IncompleteTranscript	protein_coding	Os01g0924600	Os01t0924600-01	622	-287	616	0.172749																1	25003150	+	AGACA	DRACH	IncompleteTranscript	protein_coding	Os01g0626200	Os01t0626200-01	458	-141	693	1
1	40489645	-	AGATG	-GAU-	Intergenic	NA	NA	NA	NA	NA	112	0.0610228																1	25003244	+	TGACA	DRACH	IncompleteTranscript	protein_coding	Os01g0626200	Os01t0626200-01	552	-47	121	0.967754
1	40616521	-	CGACA	-RAC-	CDS	protein_coding	Os01g0926400	Os01t0926400-01	1061	594	181	0.0644692																1	25004199	-	GGATG	GGAU-	3'UTR	protein_coding	Os01g0626300	Os01t0626300-01	503	-76	1169	0.227635
1	40635018	-	TAAGG	others	Intergenic	NA	NA	NA	NA	NA	475	0.0273993																1	25004245	-	GGATT	GGAU-	3'UTR	protein_coding	Os01g0626300	Os01t0626300-01	457	-122	2333	0.141194
1	40697880	+	AGAGG	others	CDS	protein_coding	Os01g0927600(OsARF4)	Os01t0927600-01	1138	-1	548	0.0616942																1	25019237	-	AAACA	DRACH	3'UTR	protein_coding	Os01g0626500	Os01t0626500-01	2197	1022	362	0.862705
1	40709871	-	GCAGG	others	CDS	protein_coding	Os01g0927900	Os01t0927900-01	1448	-18	180	0																1	25117539	+	TAAGC	others	CDS	protein_coding	Os01g0628700	Os01t0628700-01	1315	-14	1784	1
1	40714525	-	AGAAC	others	CDS	protein_coding	Os01g0928000(OsbHLH001)	Os01t0928000-01	1146	72	1500	0.074248																1	25146842	-	GGACA	DRACH	IncompleteTranscript	protein_coding	Os01g0629750	Os01t0629750-00	600	286	2164	0.363502
1	40723573	-	AAATA	others	3'UTR	protein_coding	Os01g0928100	Os01t0928100-01	2025	327	220	0.0762279																1	25152189	-	AGATG	-GAU-	3'UTR	protein_coding	Os01g0629900(OsMPK20-1)	Os01t0629900-01	2670	866	726	0.257089
1	40724945	-	AGAGG	others	CDS	protein_coding	Os01g0928100	Os01t0928100-01	1545	15	168	0.0575526																1	25152239	-	GGACC	DRACH	3'UTR	protein_coding	Os01g0629900(OsMPK20-1)	Os01t0629900-01	2620	816	628	0.465583
1	40726843	-	TGATC	-GAU-	CDS	protein_coding	Os01g0928100	Os01t0928100-01	1097	-20	134	0.147023																1	25233414	+	AGACA	DRACH	3'UTR	protein_coding	Os01g0631100	Os01t0631100-01	2027	177	232	0.998608
1	40776614	-	AGATT	-GAU-	CDS	protein_coding	Os01g0928800(OsLCB2a1)	Os01t0928800-01	977	43	359	0.0379666																1	25233679	+	AGACT	DRACH	3'UTR	protein_coding	Os01g0631100	Os01t0631100-01	2292	442	201	0.637174
1	40814053	+	AAACA	DRACH	3'UTR	protein_coding	Os01g0930200	Os01t0930200-01	1297	819	192	0.110032																1	25350719	-	TGACA	DRACH	3'UTR	protein_coding	Os01g0633000	Os01t0633000-01	710	535	4682	0.394534
1	40869521	-	GGACA	DRACH	CDS	protein_coding	Os01g0931400(ROX1)	Os01t0931400-02	644	34	86	0																1	25361715	+	AGACG	-RAC-	3'UTR	protein_coding	Os01g0633100(AGPL2)	Os01t0633100-01	2213	192	13136	0.127095
1	40949346	-	GGACA	DRACH	IncompleteTranscript	protein_coding	Os01g0933600	Os01t0933600-01	191	-591	305	0.0735271																1	25366732	+	GGACA	DRACH	3'UTR	protein_coding	Os01g0633200(X1)	Os01t0633200-01	2196	283	4793	0.283936
1	40970882	-	CCACC	others	CDS	protein_coding	Os01g0934000(OsATG18c)	Os01t0934000-01	174	-827	250	0.671383																1	25366793	+	AGACC	DRACH	3'UTR	protein_coding	Os01g0633200(X1)	Os01t0633200-01	2257	344	2267	0.223948
1	40989268	+	AGATG	-GAU-	3'UTR	protein_coding	Os01g0934300	Os01t0934300-01	1555	137	89	0.105135																1	25366819	+	GGACA	DRACH	3'UTR	protein_coding	Os01g0633200(X1)	Os01t0633200-01	2283	370	2550	1
1	41055898	+	AGATG	-GAU-	CDS	protein_coding	Os01g0935300	Os01t0935300-02	985	26	72	0.0381542																1	25366938	+	GTACT	others	3'UTR	protein_coding	Os01g0633200(X1)	Os01t0633200-01	2402	489	2332	0.781451
1	41077089	+	ATACC	others	CDS	protein_coding	Os01g0935700	Os01t0935700-02	662	-28	571	0.38079																1	25366989	+	TGACT	DRACH	3'UTR	protein_coding	Os01g0633200(X1)	Os01t0633200-01	2453	540	911	0.58037
1	41099279	+	AGAAA	others	CDS	protein_coding	Os01g0936100(OsRLCK55)	Os01t0936100-01	1480	248	205	0.00732595																1	25367042	+	AGACT	DRACH	3'UTR	protein_coding	Os01g0633200(X1)	Os01t0633200-01	2506	593	305	0.503771
1	41101549	-	AGATG	-GAU-	3'UTR	protein_coding	Os01g0936200	Os01t0936200-01	2107	-178	291	0.0517592																1	25524256	-	TGACT	DRACH	3'UTR	protein_coding	Os01g0636700(CSB)	Os01t0636700-01	3064	312	111	0.811998
1	41119113	-	TTAAA	others	CDS	protein_coding	Os01g0936800	Os01t0936800-01	664	134	354	0.228871																1	25705022	+	AGACA	DRACH	3'UTR	protein_coding	Os01g0639900(BETACA1)	Os01t0639900-01	1110	376	8064	1
1	41150084	-	AGACT	DRACH	IncompleteTranscript	protein_coding	Os01g0937300	Os01t0937300-01	3434	964	50	0.112125																1	25752368	-	AGACA	DRACH	3'UTR	protein_coding	Os01g0640800	Os01t0640800-01	1438	450	160	1
1	41188389	+	TGATC	-GAU-	CDS	protein_coding	Os01g0938100(PSB28)	Os01t0938100-01	417	293	311	0.068841																1	25766248	+	AGACT	DRACH	3'UTR	protein_coding	Os01g0641100	Os01t0641100-01	1014	201	595	0.362947
1	41236736	-	AAACC	DRACH	3'UTR	protein_coding	Os01g0939400	Os01t0939400-01	544	89	250	0																1	25766376	+	AGACA	DRACH	3'UTR	protein_coding	Os01g0641100	Os01t0641100-01	1142	329	268	0.94945
1	41272050	+	GAATG	others	3'UTR	protein_coding	Os01g0939700	Os01t0939700-01	1125	336	198	0.423028																1	25917772	-	TGACT	DRACH	3'UTR	protein_coding	Os01g0643800	Os01t0643800-01	1843	256	298	0.351372
1	41442506	+	GAAGC	others	CDS	protein_coding	Os01g0942900	Os01t0942900-01	1118	-106	950	0.0224989																1	25928062	+	GAACT	DRACH	3'UTR	protein_coding	Os01g0644000	Os01t0644000-01	492	294	1617	0.801929
1	41470406	+	TCATC	others	5'UTR	protein_coding	Os01g0943800	Os01t0943800-01	124	-79	637	0.168957																1	25928074	+	AGACG	-RAC-	3'UTR	protein_coding	Os01g0644000	Os01t0644000-01	504	306	1522	0.174412
1	41477918	+	TGATG	-GAU-	3'UTR	protein_coding	Os01g0943800	Os01t0943800-01	1915	147	1500	0.0769629																1	25980047	+	TGACA	DRACH	CDS	protein_coding	Os01g0645200	Os01t0645200-02	1533	55	2888	0.325875
1	41519673	+	TCAGT	others	Intergenic	NA	NA	NA	NA	NA	284	0.868634																1	25980183	+	GGACT	DRACH	3'UTR	protein_coding	Os01g0645200	Os01t0645200-02	1669	191	3590	0.153126
1	41574212	-	GAACA	DRACH	3'UTR	protein_coding	Os01g0945800(HNR27C)	Os01t0945800-01	1428	139	145	0.121125																1	25980319	+	AGATT	-GAU-	3'UTR	protein_coding	Os01g0645200	Os01t0645200-02	1805	327	948	0.718036
1	41574788	-	GGACA	DRACH	CDS	protein_coding	Os01g0945800(HNR27C)	Os01t0945800-01	1153	-6	281	0.1133																1	26068296	-	AAACC	DRACH	5'UTR	protein_coding	Os01g0646800	Os01t0646800-01	1424	45	424	1
1	41574885	-	GGACC	DRACH	CDS	protein_coding	Os01g0945800(HNR27C)	Os01t0945800-01	1056	1	249	0.0662534																1	26190034	+	TAACA	DRACH	3'UTR	protein_coding	Os01g0649000	Os01t0649000-01	2148	396	510	0.770738
1	41575532	-	GGACA	DRACH	CDS	protein_coding	Os01g0945800(HNR27C)	Os01t0945800-01	705	9	376	0.076318																1	26194206	+	AGACT	DRACH	3'UTR	protein_coding	Os01g0649100(OsmMDH)	Os01t0649100-01	1170	154	6498	0.190118
1	41694047	+	AGACA	DRACH	CDS	protein_coding	Os01g0948100(OsMUS81)	Os01t0948100-01	872	-134	58	0.0644958																1	26194287	+	GGATT	GGAU-	3'UTR	protein_coding	Os01g0649100(OsmMDH)	Os01t0649100-01	1251	235	6104	0.434813
1	41719182	-	TGATG	-GAU-	CDS	protein_coding	Os01g0948400(OsP5CR)	Os01t0948400-02	850	47	232	0.0922851																1	26194352	+	GAACT	DRACH	3'UTR	protein_coding	Os01g0649100(OsmMDH)	Os01t0649100-01	1316	300	2494	0.672954
1	41721038	-	TCAGC	others	CDS	protein_coding	Os01g0948400(OsP5CR)	Os01t0948400-02	259	102	88	0.227273																1	26194386	+	GGACA	DRACH	3'UTR	protein_coding	Os01g0649100(OsmMDH)	Os01t0649100-01	1350	334	1622	0.980409
1	41784951	-	GGACT	DRACH	CDS	protein_coding	Os01g0949060	Os01t0949060-01	797	-32	85	0.0340464																1	26278216	-	AGACT	DRACH	3'UTR	protein_coding	Os01g0650700	Os01t0650700-01	1236	249	291	1
1	41818847	+	GCATC	others	CDS	protein_coding	Os01g0949300	Os01t0949300-01	466	-435	718	0.722823																1	26278245	-	TGACT	DRACH	3'UTR	protein_coding	Os01g0650700	Os01t0650700-01	1207	220	265	0.797982
1	41827073	-	AGATG	-GAU-	CDS	protein_coding	Os01g0949500(OsCML10)	Os01t0949500-01	84	-962	67	0.0811342																1	26392451	+	GAAGG	others	CDS	protein_coding	Os01g0652600	Os01t0652600-01	189	-31	6255	0.358265
1	41865826	-	AGACA	DRACH	CDS	protein_coding	Os01g0950800	Os01t0950800-01	458	-37	65	0.056026																1	26393320	+	AGACA	DRACH	CDS	protein_coding	Os01g0652600	Os01t0652600-01	366	-13	4968	0.207544
1	41890241	+	CGAGA	others	CDS	protein_coding	Os01g0951200(UMPS1)	Os01t0951200-01	1475	70	421	0.03815																1	26395912	+	AAACT	DRACH	3'UTR	protein_coding	Os01g0652600	Os01t0652600-01	1728	397	10237	0.900721
1	41926220	-	TGAGG	others	CDS	protein_coding	Os01g0952300	Os01t0952300-00	3444	256	293	0.0863165																1	26395967	+	GAACC	DRACH	3'UTR	protein_coding	Os01g0652600	Os01t0652600-01	1783	452	3955	1
1	41926446	-	TAACC	DRACH	CDS	protein_coding	Os01g0952300	Os01t0952300-00	3218	30	200	0.288114																1	26395979	+	AAACT	DRACH	3'UTR	protein_coding	Os01g0652600	Os01t0652600-01	1795	464	3323	0.961332
1	41928622	-	AGATG	-GAU-	CDS	protein_coding	Os01g0952300	Os01t0952300-00	1698	808	202	0.101475																1	26395995	+	GGATT	GGAU-	3'UTR	protein_coding	Os01g0652600	Os01t0652600-01	1811	480	2772	0.28053
1	42007166	-	AGATT	-GAU-	CDS	protein_coding	Os01g0953600	Os01t0953600-02	683	300	305	0.0805358																1	26396017	+	GGACT	DRACH	3'UTR	protein_coding	Os01g0652600	Os01t0652600-01	1833	502	1998	0.53129
1	42037485	-	AGAGT	others	3'UTR	protein_coding	Os01g0954500	Os01t0954500-01	1472	400	505	0.0902974																1	26452044	+	GAACT	DRACH	CDS	protein_coding	Os01g0653700(OsFbox032)	Os01t0653700-01	1890	-67	648	0.976402
1	42067586	-	GAACC	DRACH	CDS	protein_coding	Os01g0955000(OsNPC2)	Os01t0955000-02	199	-438	234	0.0464132																1	26452692	+	AGACA	DRACH	3'UTR	protein_coding	Os01g0653700(OsFbox032)	Os01t0653700-01	2439	481	118	0.91996
1	42128559	-	CAACC	-RAC-	3'UTR	protein_coding	Os01g0956200	Os01t0956200-01	1647	-222	608	0.0810297																1	26453882	-	CGACT	-RAC-	3'UTR	protein_coding	Os01g0653800	Os01t0653800-02	4434	922	380	0.602032
1	42180366	+	AGAGC	others	CDS	protein_coding	Os01g0957000	Os01t0957000-01	802	-16	148	0.0434162																1	26453916	-	AGACC	DRACH	3'UTR	protein_coding	Os01g0653800	Os01t0653800-02	4400	888	615	0.983451
1	42217945	+	TAACC	DRACH	CDS	protein_coding	Os01g0957900	Os01t0957900-01	896	-258	66	0																1	26454017	-	GGATT	GGAU-	3'UTR	protein_coding	Os01g0653800	Os01t0653800-02	4299	787	1427	0.437235
1	42227743	+	TTAGG	others	3'UTR	protein_coding	Os01g0957900	Os01t0957900-01	3748	501	124	0.452793																1	26523151	-	TGACA	DRACH	IncompleteTranscript	protein_coding	Os01g0654200	Os01t0654200-01	1922	153	595	1
1	42227946	+	AAACT	DRACH	3'UTR	protein_coding	Os01g0957900	Os01t0957900-01	3951	704	65	0.372799																1	26531759	+	GGATA	GGAU-	IncompleteTranscript	protein_coding	Os01g0654300	Os01t0654300-01	321	149	466	0.370489
1	42303618	-	AAATG	others	IncompleteTranscript	protein_coding	Os01g0959800	Os01t0959800-01	1641	305	141	0.105096																1	26531850	+	GGACG	-RAC-	IncompleteTranscript	protein_coding	Os01g0654300	Os01t0654300-01	412	240	350	0.329547
1	42308353	-	AGATA	-GAU-	IncompleteTranscript	protein_coding	Os01g0959800	Os01t0959800-01	422	-18	58	0.0263046																1	26533150	-	GGATG	GGAU-	3'UTR	protein_coding	Os01g0654500	Os01t0654500-01	1608	367	4057	0.543703
1	42310725	-	TGACA	DRACH	Intergenic	NA	NA	NA	NA	NA	88	0.0233413																1	26533180	-	CGACT	-RAC-	3'UTR	protein_coding	Os01g0654500	Os01t0654500-01	1578	337	6086	0.584304
1	42332681	-	AGACA	DRACH	CDS	protein_coding	Os01g0960300	Os01t0960300-01	1105	16	68	0																1	26533238	-	GGATA	GGAU-	3'UTR	protein_coding	Os01g0654500	Os01t0654500-01	1520	279	6253	0.227651
1	42339727	-	AGATT	-GAU-	CDS	protein_coding	Os01g0960400	Os01t0960400-01	1966	20	72	0.0381181																1	26533254	-	GGACC	DRACH	3'UTR	protein_coding	Os01g0654500	Os01t0654500-01	1504	263	5969	0.148866
1	42341904	-	AAACA	DRACH	CDS	protein_coding	Os01g0960400	Os01t0960400-01	1448	143	258	0.0545895																1	26533259	-	AGACG	-RAC-	3'UTR	protein_coding	Os01g0654500	Os01t0654500-01	1499	258	5910	0.197259
1	42346040	-	AGATT	-GAU-	CDS	protein_coding	Os01g0960400	Os01t0960400-01	771	-20	155	0.0531194																1	26533324	-	GAACA	DRACH	3'UTR	protein_coding	Os01g0654500	Os01t0654500-01	1434	193	9867	0.32356
1	42361497	-	AAAAA	others	3'UTR	protein_coding	Os01g0960800	Os01t0960800-01	750	256	92	0.154373																1	26533333	-	GGACT	DRACH	3'UTR	protein_coding	Os01g0654500	Os01t0654500-01	1425	184	10275	0.654922
1	42425172	-	AAATT	others	3'UTR	protein_coding	Os01g0962600(RPS10)	Os01t0962600-01	879	320	317	0.0355353																1	26602341	-	GGATA	GGAU-	CDS	protein_coding	Os01g0655400	Os01t0655400-01	4305	1008	538	0.25042
1	42448002	-	CTACT	others	3'UTR	protein_coding	Os01g0963300	Os01t0963300-01	868	155	224	0.906189																1	26616891	+	AGACA	DRACH	CDS	protein_coding	Os01g0655500	Os01t0655500-01	1622	166	839	0.57211
1	42450754	-	GGAGA	others	CDS	protein_coding	Os01g0963300	Os01t0963300-01	159	-13	278	0.0321027																1	26617262	+	GGACA	DRACH	CDS	protein_coding	Os01g0655500	Os01t0655500-01	1993	537	818	0.475227
1	42454225	+	TAACT	DRACH	IncompleteTranscript	protein_coding	Os01g0963400	Os01t0963400-01	566	188	252	0.270917																1	26636794	+	GGACG	-RAC-	IncompleteTranscript	protein_coding	Os01g0655800	Os01t0655800-01	2129	120	457	0.513746
1	42485609	-	GCACC	others	CDS	protein_coding	Os01g0964133	Os01t0964133-01	419	-146	1098	0.324854																1	26636833	+	TGACA	DRACH	IncompleteTranscript	protein_coding	Os01g0655800	Os01t0655800-01	2168	159	375	0.915569
1	42548731	+	AGACT	DRACH	CDS	protein_coding	Os01g0964900	Os01t0964900-00	1132	-204	193	0.0723388																1	26636908	+	TGACC	DRACH	Intergenic	NA	NA	NA	NA	NA	267	0.758948
1	42592108	-	AGACC	DRACH	IncompleteTranscript	protein_coding	Os01g0966000	Os01t0966000-04	3122	-175	92	0.0932454																1	26699397	-	GAACT	DRACH	IncompleteTranscript	protein_coding	Os01g0656600	Os01t0656600-01	2177	-143	115	1
1	42612212	+	AGATA	-GAU-	IncompleteTranscript	protein_coding	Os01g0966100(OsABCD2)	Os01t0966100-01	1146	299	48	0.030943																1	26781156	-	AAACT	DRACH	3'UTR	protein_coding	Os01g0658400(UBC5A)	Os01t0658400-01	724	305	3951	0.529018
1	42618104	+	CTATA	others	3'UTR	protein_coding	Os01g0966300	Os01t0966300-01	1618	121	152	0.425563																1	26781166	-	GAATA	others	3'UTR	protein_coding	Os01g0658400(UBC5A)	Os01t0658400-01	714	295	4673	0.483989
1	42666060	-	TGACA	DRACH	Intergenic	NA	NA	NA	NA	NA	87	0.0931878																1	26781231	-	AAACC	DRACH	3'UTR	protein_coding	Os01g0658400(UBC5A)	Os01t0658400-01	649	230	7190	0.372354
1	42677481	+	AGACA	DRACH	IncompleteTranscript	protein_coding	Os01g0967600	Os01t0967600-01	1395	-20	88	0.0850172																1	26781237	-	GGATC	GGAU-	3'UTR	protein_coding	Os01g0658400(UBC5A)	Os01t0658400-01	643	224	6954	0.180234
1	42685365	+	GGACG	-RAC-	5'UTR	protein_coding	Os01g0967800	Os01t0967800-01	424	-838	219	0.065757																1	26781283	-	CAACA	-RAC-	3'UTR	protein_coding	Os01g0658400(UBC5A)	Os01t0658400-01	597	178	5928	0.289438
1	42685422	+	GAAGC	others	CDS	protein_coding	Os01g0967800	Os01t0967800-01	481	-781	130	0.245519																1	26781302	-	GGACA	DRACH	3'UTR	protein_coding	Os01g0658400(UBC5A)	Os01t0658400-01	578	159	5032	0.174679
1	42689008	+	ATACA	others	3'UTR	protein_coding	Os01g0967800	Os01t0967800-01	2306	221	250	0.671332																1	26781380	-	AGACA	DRACH	CDS	protein_coding	Os01g0658400(UBC5A)	Os01t0658400-01	500	81	6072	0.193995
1	42692521	+	GGATT	GGAU-	CDS	protein_coding	Os01g0967900	Os01t0967900-02	1154	60	126	0.109437																1	26781605	-	TAAGG	others	CDS	protein_coding	Os01g0658400(UBC5A)	Os01t0658400-01	384	-34	9769	0.394994
1	42695893	-	GCAGA	others	3'UTR	protein_coding	Os01g0968000	Os01t0968000-00	2078	266	79	0																1	26782515	-	AGACA	DRACH	CDS	protein_coding	Os01g0658400(UBC5A)	Os01t0658400-01	201	15	7378	0.144028
1	42696906	-	AGACA	DRACH	3'UTR	protein_coding	Os01g0968000	Os01t0968000-00	1553	-68	49	0.150662																1	26785319	-	TGACT	DRACH	3'UTR	protein_coding	Os01g0658500	Os01t0658500-02	870	284	575	0.831436
1	42776221	-	CAACA	-RAC-	CDS	protein_coding	Os01g0969700	Os01t0969700-01	539	-70	370	0.0276412																1	26800126	-	TGACA	DRACH	3'UTR	protein_coding	Os01g0658900(OsBZ8)	Os01t0658900-01	1514	523	194	0.716127
1	42820692	+	AGATG	-GAU-	CDS	protein_coding	Os01g0970500(OsTFIIAgamma1)	Os01t0970500-01	370	55	180	0.127043																1	26800154	-	AAACT	DRACH	3'UTR	protein_coding	Os01g0658900(OsBZ8)	Os01t0658900-01	1486	495	360	0.728166
1	42820797	+	AGAGC	others	3'UTR	protein_coding	Os01g0970500(OsTFIIAgamma1)	Os01t0970500-01	475	160	260	0.0398872																1	26815980	+	GAACA	DRACH	CDS	protein_coding	Os01g0659200(v-ATP-E)	Os01t0659200-01	807	-49	22694	0.261423
1	42885894	+	TTATT	others	CDS	protein_coding	Os01g0972000(OsRFPH2-3)	Os01t0972000-01	942	-336	137	0.183316																1	26816243	+	AGATC	-GAU-	CDS	protein_coding	Os01g0659200(v-ATP-E)	Os01t0659200-01	857	0	21077	0.156599
1	42955136	+	CGACG	-RAC-	CDS	protein_coding	Os01g0973000	Os01t0973000-01	356	-20	167	0.100565																1	26816356	+	GAATT	others	3'UTR	protein_coding	Os01g0659200(v-ATP-E)	Os01t0659200-01	970	113	16643	0.375329
1	42974822	+	TAATG	others	IncompleteTranscript	protein_coding	Os01g0973300	Os01t0973300-01	1404	181	97	0																1	26816380	+	TGATT	-GAU-	3'UTR	protein_coding	Os01g0659200(v-ATP-E)	Os01t0659200-01	994	137	11150	0.213515
1	42977847	-	TGACG	-RAC-	CDS	protein_coding	Os01g0973400	Os01t0973400-01	920	12	135	0.0330405																1	26816410	+	AAACA	DRACH	3'UTR	protein_coding	Os01g0659200(v-ATP-E)	Os01t0659200-01	1024	167	7210	0.54405
1	43040284	+	CCAGG	others	CDS	protein_coding	Os01g0974000(OsABCI11)	Os01t0974000-01	301	-392	73	0																1	26816447	+	CAACT	-RAC-	3'UTR	protein_coding	Os01g0659200(v-ATP-E)	Os01t0659200-01	1061	204	4762	0.430144
1	43066997	-	AGACT	DRACH	CDS	protein_coding	Os01g0974500	Os01t0974500-01	1203	0	89	0.0780997																1	26816495	+	GGACG	-RAC-	3'UTR	protein_coding	Os01g0659200(v-ATP-E)	Os01t0659200-01	1109	252	1633	0.526509
1	43068158	-	AGACA	DRACH	CDS	protein_coding	Os01g0974500	Os01t0974500-01	766	5	46	0.0826421																1	26888628	-	AGACA	DRACH	IncompleteTranscript	protein_coding	Os01g0660300	Os01t0660300-01	1241	242	1025	0.915479
1	43127055	-	TGACA	DRACH	Intergenic	NA	NA	NA	NA	NA	141	0.0579723																1	26977925	+	GGACT	DRACH	3'UTR	protein_coding	Os01g0661000	Os01t0661000-01	1469	308	469	0.593719
1	43129253	-	AGACA	DRACH	Intergenic	NA	NA	NA	NA	NA	90	0																1	27047487	-	GAACT	DRACH	3'UTR	protein_coding	Os01g0662600(OsISC6)	Os01t0662600-04	2931	-122	1365	0.803764
1	43159815	-	GGACT	DRACH	CDS	protein_coding	Os01g0976600	Os01t0976600-01	1060	89	245	0.0468143																1	27047690	-	AAACT	DRACH	3'UTR	protein_coding	Os01g0662600(OsISC6)	Os01t0662600-01	741	269	6481	0.51005
1	43164311	-	TGAAG	others	3'UTR	protein_coding	Os01g0976700(OsPP17)	Os01t0976700-01	1704	-184	99	0.0528681																1	27047873	-	AGACT	DRACH	CDS	protein_coding	Os01g0662600(OsISC6)	Os01t0662600-02	507	86	3570	0.149264
1	43165648	-	AGACA	DRACH	CDS	protein_coding	Os01g0976700(OsPP17)	Os01t0976700-01	1161	-72	126	0.0301709																1	27050218	-	GAACG	-RAC-	CDS	protein_coding	Os01g0662600(OsISC6)	Os01t0662600-01	261	-155	6905	0.928589
1	43190516	+	AGATG	-GAU-	CDS	protein_coding	Os01g0977200(OsDjC15)	Os01t0977200-00	530	-75	265	0.0718007																1	27051231	-	AGACT	DRACH	3'UTR	protein_coding	Os01g0662700	Os01t0662700-01	1109	180	1084	0.365726
1	43202918	-	TGACA	DRACH	CDS	protein_coding	Os01g0977600	Os01t0977600-02	5675	46	674	0.0640714																1	27053113	-	AGACA	DRACH	CDS	protein_coding	Os01g0662700	Os01t0662700-01	650	-11	1297	0.254793
1	43204859	-	GAACT	DRACH	CDS	protein_coding	Os01g0977600	Os01t0977600-02	4388	510	347	0.0399236																1	27100185	+	GGACC	DRACH	3'UTR	protein_coding	Os01g0663500	Os01t0663500-01	840	246	353	0.73499
1	43232661	-	AAAGA	others	CDS	protein_coding	Os01g0978100	Os01t0978100-01	1647	-29	577	0																1	27102254	-	TTACT	others	3'UTR	protein_coding	Os01g0663800	Os01t0663800-01	2975	496	1235	1
10	286484	-	GGATC	GGAU-	Intronic	protein_coding	Os10g0103700(Oshox15)	Os10t0103700-01	NA	NA	289	0.0954644																1	27107812	-	AGACA	DRACH	CDS	protein_coding	Os01g0663800	Os01t0663800-01	821	170	1890	0.364449
10	407384	-	CCAGT	others	3'UTR	protein_coding	Os10g0105400	Os10t0105400-02	3240	1664	988	0.232002																1	27121012	+	TGACA	DRACH	Intergenic	NA	NA	NA	NA	NA	332	0.63352
10	413398	-	AGACA	DRACH	CDS	protein_coding	Os10g0105400	Os10t0105400-02	668	127	143	0.0516255																1	27148833	+	AGACG	-RAC-	3'UTR	protein_coding	Os01g0664500	Os01t0664500-01	811	210	3130	0.454478
10	1087097	-	AAATC	others	CDS	protein_coding	Os10g0116900	Os10t0116900-01	891	36	300	0.0461109																1	27148907	+	AAACT	DRACH	3'UTR	protein_coding	Os01g0664500	Os01t0664500-01	885	284	1956	0.972239
10	1193535	-	AAACA	DRACH	IncompleteTranscript	protein_coding	Os10g0118900	Os10t0118900-01	1038	579	1064	0.0649578																1	27178062	+	AGACA	DRACH	3'UTR	protein_coding	Os01g0665200(OsMPK20-4)	Os01t0665200-01	2908	805	1174	0.795696
10	1194914	-	AGATA	-GAU-	Intergenic	NA	NA	NA	NA	NA	299	0.0661245																1	27178090	+	GGACA	DRACH	3'UTR	protein_coding	Os01g0665200(OsMPK20-4)	Os01t0665200-01	2936	833	1715	0.38679
10	1199101	-	GGACA	DRACH	Intergenic	NA	NA	NA	NA	NA	61	0.156523																1	27178152	+	AGACA	DRACH	3'UTR	protein_coding	Os01g0665200(OsMPK20-4)	Os01t0665200-01	2998	895	1086	0.332122
10	1232044	+	AGACT	DRACH	Intergenic	NA	NA	NA	NA	NA	57	0.0248872																1	27190214	+	GTAGC	others	CDS	protein_coding	Os01g0665400	Os01t0665400-01	1016	-46	935	1
10	1646026	-	AGACA	DRACH	IncompleteTranscript	protein_coding	Os10g0125600	Os10t0125600-01	877	-1336	96	0.0389662																1	27262379	+	GTAGC	others	CDS	protein_coding	Os01g0666800	Os01t0666800-01	1705	35	665	0.97639
10	1657104	-	AGATT	-GAU-	CDS	protein_coding	Os10g0126000(OsFbox510)	Os10t0126000-01	1216	156	249	0.0709471																1	27266153	+	GGACA	DRACH	CDS	protein_coding	Os01g0666800	Os01t0666800-01	2708	159	625	0.895263
10	1658517	-	TGACA	DRACH	CDS	protein_coding	Os10g0126000(OsFbox510)	Os10t0126000-01	733	-170	157	0.0774587																1	27266184	+	GGATT	GGAU-	3'UTR	protein_coding	Os01g0666800	Os01t0666800-01	2739	190	743	0.259419
10	1658891	-	TGACA	DRACH	CDS	protein_coding	Os10g0126000(OsFbox510)	Os10t0126000-01	359	-544	172	0.0823293																1	27266228	+	AGATC	-GAU-	3'UTR	protein_coding	Os01g0666800	Os01t0666800-01	2783	234	591	0.368676
10	1658924	-	TGACA	DRACH	CDS	protein_coding	Os10g0126000(OsFbox510)	Os10t0126000-01	326	-577	240	0.0256754																1	27266278	+	CGACT	-RAC-	3'UTR	protein_coding	Os01g0666800	Os01t0666800-01	2833	284	257	0.840337
10	1711574	-	GAACA	DRACH	IncompleteTranscript	protein_coding	Os10g0127000	Os10t0127000-01	628	379	91	0.191425																1	27266330	+	AGACG	-RAC-	3'UTR	protein_coding	Os01g0666800	Os01t0666800-01	2885	336	93	0.956917
10	1713706	-	GAAGC	others	Intergenic	NA	NA	NA	NA	NA	69	0.159512																1	27266673	-	AGACT	DRACH	Intergenic	NA	NA	NA	NA	NA	638	0.771937
10	1914260	+	TGACC	DRACH	CDS	protein_coding	Os10g0131200	Os10t0131200-01	931	-933	172	0.0432115																1	27266707	-	AAACC	DRACH	Intergenic	NA	NA	NA	NA	NA	1193	0.909348
10	2180717	-	GGACA	DRACH	CDS	protein_coding	Os10g0135200	Os10t0135200-01	522	-49	91	0.103993																1	27266755	-	AGACT	DRACH	NoncodingTranscript	nontranslating_CDS	Os01g0666900	Os01t0666900-00	105	-45	1274	0.998769
10	2201943	+	GCAGC	others	CDS	protein_coding	Os10g0135600(OsPOP20)	Os10t0135600-01	432	-28	79	0																1	27303501	-	AGACC	DRACH	3'UTR	protein_coding	Os01g0667700(OsRFP)	Os01t0667700-01	2112	221	845	0.271325
10	2205050	+	AGATG	-GAU-	CDS	protein_coding	Os10g0135600(OsPOP20)	Os10t0135600-01	903	7	141	0.0868274																1	27339207	+	AGACG	-RAC-	3'UTR	protein_coding	Os01g0668000	Os01t0668000-01	997	273	823	0.274315
10	2480316	+	TGACA	DRACH	CDS	protein_coding	Os10g0140200	Os10t0140200-01	656	47	377	0.0765427																1	27339214	+	GGATT	GGAU-	3'UTR	protein_coding	Os01g0668000	Os01t0668000-01	1004	280	765	0.649775
10	2489692	+	GAATA	others	3'UTR	protein_coding	Os10g0140200	Os10t0140200-01	3366	308	98	0.22623																1	27501665	-	AGACA	DRACH	3'UTR	protein_coding	Os01g0670800(OsARF2)	Os01t0670800-02	2652	403	815	0.818828
10	2555728	+	CGAGA	others	Intronic	protein_coding	Os10g0141700(OsFbox532)	Os10t0141700-01	NA	NA	339	0.0534566																1	27501699	-	TGACC	DRACH	3'UTR	protein_coding	Os01g0670800(OsARF2)	Os01t0670800-02	2618	369	967	0.845969
10	2557083	+	TTATA	others	3'UTR	protein_coding	Os10g0141700(OsFbox532)	Os10t0141700-01	658	170	387	0																1	27598763	+	GGATT	GGAU-	IncompleteTranscript	protein_coding	Os01g0672300	Os01t0672300-01	1512	1082	489	0.617687
10	2616155	+	TAAGC	others	CDS	protein_coding	Os10g0142900	Os10t0142900-01	1241	-9	122	0.45223																1	27604794	+	TGACT	DRACH	3'UTR	protein_coding	Os01g0672400(OsDi19-3)	Os01t0672400-01	1370	357	2604	0.35328
10	2843884	+	TGACG	-RAC-	CDS	protein_coding	Os10g0147300	Os10t0147300-02	456	-428	437	0.0507459																1	27660093	-	TGACG	-RAC-	3'UTR	protein_coding	Os01g0673500	Os01t0673500-01	1600	373	299	0.665022
10	2995497	+	GGAGC	others	CDS	protein_coding	Os10g0150200	Os10t0150200-01	71	-37	223	0.092672																1	27660215	-	AGACT	DRACH	3'UTR	protein_coding	Os01g0673500	Os01t0673500-01	1478	251	339	0.920353
10	3117656	-	AAACA	DRACH	CDS	protein_coding	Os10g0151800	Os10t0151800-01	883	-49	311	0.0226432																1	27668624	-	AAACT	DRACH	3'UTR	protein_coding	Os01g0673600(OsUBC13)	Os01t0673600-01	853	277	1952	0.851088
10	3428915	+	AAACT	DRACH	CDS	protein_coding	Os10g0154600	Os10t0154600-01	353	258	125	0																1	27668688	-	TGACT	DRACH	3'UTR	protein_coding	Os01g0673600(OsUBC13)	Os01t0673600-01	789	213	5117	0.491707
10	3799991	-	GGAGC	others	CDS	protein_coding	Os10g0159800	Os10t0159800-01	777	26	226	0.0302946																1	27668752	-	TGACT	DRACH	3'UTR	protein_coding	Os01g0673600(OsUBC13)	Os01t0673600-01	725	149	4801	0.331518
10	4323581	-	TGACG	-RAC-	IncompleteTranscript	protein_coding	Os10g0163250	Os10t0163250-00	392	-645	177	0.0419604																1	27668787	-	AAACT	DRACH	3'UTR	protein_coding	Os01g0673600(OsUBC13)	Os01t0673600-01	690	114	3913	0.538281
10	4509814	-	GGACA	DRACH	IncompleteTranscript	protein_coding	Os10g0165400	Os10t0165400-01	99	-743	114	0.0844953																1	27668791	-	GAACA	DRACH	3'UTR	protein_coding	Os01g0673600(OsUBC13)	Os01t0673600-01	686	110	4050	0.263531
10	4639741	-	TGACG	-RAC-	Intergenic	NA	NA	NA	NA	NA	186	0.118852																1	27669362	-	GGACA	DRACH	CDS	protein_coding	Os01g0673600(OsUBC13)	Os01t0673600-01	464	-13	9581	0.144657
10	4788167	+	TGACA	DRACH	CDS	protein_coding	Os10g0169800	Os10t0169800-01	989	112	329	0.0624438																1	27690692	-	AGATA	-GAU-	3'UTR	protein_coding	Os01g0674000	Os01t0674000-01	1277	-95	972	0.301523
10	4807836	+	GGACA	DRACH	CDS	protein_coding	Os10g0170000	Os10t0170000-01	719	-11	123	0.104011																1	27693058	-	GGACT	DRACH	3'UTR	protein_coding	Os01g0674100	Os01t0674100-02	3306	291	228	0.456956
10	4966898	+	TGAGG	others	5'UTR	protein_coding	Os10g0172600	Os10t0172600-01	689	-248	709	0.111721																1	27693152	-	TGACT	DRACH	3'UTR	protein_coding	Os01g0674100	Os01t0674100-02	3212	197	269	0.917979
10	5380669	+	CGAGA	others	3'UTR	protein_coding	Os10g0178200	Os10t0178200-01	813	698	350	0.0128944																1	27693183	-	GGATT	GGAU-	3'UTR	protein_coding	Os01g0674100	Os01t0674100-02	3181	166	348	0.801507
10	5577961	-	ATATC	others	CDS	protein_coding	Os10g0181200	Os10t0181200-01	2882	47	107	0.270624																1	27716239	-	GGACA	DRACH	Intergenic	NA	NA	NA	NA	NA	177	0.95223
10	5582231	-	AGATG	-GAU-	CDS	protein_coding	Os10g0181200	Os10t0181200-01	2119	44	110	0.0863755																1	27716358	-	GGATT	GGAU-	3'UTR	protein_coding	Os01g0674500(OsTLP9)	Os01t0674500-01	1353	728	1197	0.539662
10	5583426	-	GGAGC	others	CDS	protein_coding	Os10g0181200	Os10t0181200-01	1635	-33	270	0.059695																1	27716418	-	GGATA	GGAU-	3'UTR	protein_coding	Os01g0674500(OsTLP9)	Os01t0674500-01	1293	668	1947	0.245832
10	5637263	+	AGATG	-GAU-	CDS	protein_coding	Os10g0182000	Os10t0182000-01	1284	-34	57	0.0953683																1	27745895	-	GGACT	DRACH	3'UTR	protein_coding	Os01g0675100(OsPrxII)	Os01t0675100-01	705	372	4500	0.674707
10	5735898	+	AGATG	-GAU-	CDS	protein_coding	Os10g0183900	Os10t0183900-01	959	472	191	0.0568055																1	27745977	-	GGACC	DRACH	3'UTR	protein_coding	Os01g0675100(OsPrxII)	Os01t0675100-01	623	290	17148	0.244554
10	5783130	+	TGACA	DRACH	Intergenic	NA	NA	NA	NA	NA	143	0.0430916																1	27746031	-	AGATC	-GAU-	CDS	protein_coding	Os01g0675100(OsPrxII)	Os01t0675100-01	569	236	23004	0.11842
10	6086390	-	AGATA	-GAU-	CDS	protein_coding	Os10g0188100	Os10t0188100-03	333	31	425	0.0179706																1	27746099	-	TGACA	DRACH	CDS	protein_coding	Os01g0675100(OsPrxII)	Os01t0675100-01	501	168	22918	0.113459
10	6103761	+	AGAGC	others	Intergenic	protein_coding	Os10g0188400	NA	NA	NA	170	0.0870604																1	27780777	+	AGACC	DRACH	3'UTR	protein_coding	Os01g0675700(OsIAA5)	Os01t0675700-01	1013	147	1132	0.942006
10	6104109	+	AGAGC	others	Intergenic	protein_coding	Os10g0188400	NA	NA	NA	175	0.0485656																1	27780814	+	AGATC	-GAU-	3'UTR	protein_coding	Os01g0675700(OsIAA5)	Os01t0675700-01	1050	184	2960	0.289136
10	6111880	+	TGATT	-GAU-	IncompleteTranscript	protein_coding	Os10g0188400	Os10t0188400-01	234	3	132	0.0842905																1	27780922	+	TGACA	DRACH	3'UTR	protein_coding	Os01g0675700(OsIAA5)	Os01t0675700-01	1158	292	2010	0.20453
10	6114623	+	AGATT	-GAU-	IncompleteTranscript	protein_coding	Os10g0188400	Os10t0188400-01	2761	32	212	0.0774759																1	27780930	+	GAACT	DRACH	3'UTR	protein_coding	Os01g0675700(OsIAA5)	Os01t0675700-01	1166	300	1870	0.456945
10	6171390	-	AGATA	-GAU-	CDS	protein_coding	Os10g0189100(OspPGM)	Os10t0189100-01	747	22	692	0.0589157																1	27906866	-	AGACC	DRACH	3'UTR	protein_coding	Os01g0678500(TPC1)	Os01t0678500-02	2595	220	437	0.746864
10	6209619	-	AGACA	DRACH	CDS	protein_coding	Os10g0189600	Os10t0189600-02	1378	-56	239	0.015906																1	27923916	+	AGACA	DRACH	CDS	protein_coding	Os01g0678600	Os01t0678600-01	492	105	1820	0.24604
10	6212325	-	AGAAA	others	CDS	protein_coding	Os10g0189600	Os10t0189600-02	571	24	51	0																1	27924114	+	GGACA	DRACH	3'UTR	protein_coding	Os01g0678600	Os01t0678600-01	690	303	5363	1
10	6250018	+	AAATT	others	3'UTR	protein_coding	Os10g0190000(OsUBC4)	Os10t0190000-01	1990	334	261	0.214915																1	27924292	+	TGACA	DRACH	3'UTR	protein_coding	Os01g0678600	Os01t0678600-01	868	481	1899	0.999996
10	6584442	-	AGACT	DRACH	IncompleteTranscript	protein_coding	Os10g0195100	Os10t0195100-00	1241	-174	84	0.0834586																1	27946897	+	GAACC	DRACH	3'UTR	protein_coding	Os01g0679000	Os01t0679000-01	1733	250	814	0.996001
10	6586897	-	AGAGA	others	Intergenic	NA	NA	NA	NA	NA	59	0.0562223																1	27946964	+	GGACC	DRACH	3'UTR	protein_coding	Os01g0679000	Os01t0679000-01	1800	317	293	0.986648
10	6587893	-	AGATA	-GAU-	Intergenic	NA	NA	NA	NA	NA	73	0.0412457																1	27965230	+	GGATT	GGAU-	3'UTR	protein_coding	Os01g0679600	Os01t0679600-01	594	165	1143	0.627903
10	6846121	-	AGACC	DRACH	IncompleteTranscript	protein_coding	Os10g0198333	Os10t0198333-01	615	-1078	205	0.00694867																1	27965315	+	AGACG	-RAC-	3'UTR	protein_coding	Os01g0679600	Os01t0679600-01	679	250	457	0.941987
10	6877362	+	CGACA	-RAC-	CDS	protein_coding	Os10g0198600	Os10t0198600-01	1454	209	125	0.128493																1	27965773	-	GAACT	DRACH	3'UTR	protein_coding	Os01g0679700	Os01t0679700-02	513	220	15667	0.996818
10	7414795	-	TAACT	DRACH	3'UTR	protein_coding	Os10g0204100	Os10t0204100-01	1841	538	443	0.153171																1	27965797	-	AAACC	DRACH	3'UTR	protein_coding	Os01g0679700	Os01t0679700-02	489	196	24324	0.42625
10	7437734	+	TTAAA	others	IncompleteTranscript	protein_coding	Os10g0204300	Os10t0204300-01	2576	-273	292	0.185809																1	27965878	-	AGACC	DRACH	3'UTR	protein_coding	Os01g0679700	Os01t0679700-02	408	115	32026	0.566341
10	7496886	+	TAACA	DRACH	3'UTR	protein_coding	Os10g0205200	Os10t0205200-01	710	292	379	0.0700339																1	27967023	-	TAAGC	others	CDS	protein_coding	Os01g0679700	Os01t0679700-02	148	27	10575	0.460023
10	8037290	-	TCATT	others	IncompleteTranscript	protein_coding	Os10g0213100	Os10t0213100-01	NA	NA	91	1																1	27989919	+	AGACA	DRACH	3'UTR	protein_coding	Os01g0679900	Os01t0679900-01	2396	424	729	0.277472
10	8295658	-	AAATG	others	3'UTR	protein_coding	Os10g0316400	Os10t0316400-01	5120	545	88	0.333243																1	27990318	+	AGACA	DRACH	3'UTR	protein_coding	Os01g0679900	Os01t0679900-01	2795	823	159	0.810972
10	8503337	+	GGACA	DRACH	CDS	protein_coding	Os10g0317900(CYP75B4)	Os10t0317900-01	1132	48	482	0.0796145																1	28011646	+	GAACC	DRACH	3'UTR	protein_coding	Os01g0680400	Os01t0680400-01	782	270	1358	0.823137
10	8787134	-	ATACA	others	3'UTR	protein_coding	Os10g0321700(RBP-159)	Os10t0321700-01	1496	922	142	0.164474																1	28011656	+	AAACA	DRACH	3'UTR	protein_coding	Os01g0680400	Os01t0680400-01	792	280	1253	0.426167
10	8787584	-	TGATT	-GAU-	CDS	protein_coding	Os10g0321700(RBP-159)	Os10t0321700-01	1046	472	148	0.0850825																1	28013716	+	AGACT	DRACH	3'UTR	protein_coding	Os01g0680600	Os01t0680600-01	1038	-23	334	0.270793
10	8826698	+	AGACA	DRACH	Intergenic	NA	NA	NA	NA	NA	126	0.0593771																1	28071056	-	AGACA	DRACH	3'UTR	protein_coding	Os01g0681400(ATG6A)	Os01t0681400-01	1777	249	211	0.782292
10	8827496	+	GAATA	others	Intergenic	NA	NA	NA	NA	NA	75	0.14273																1	28080807	+	AGACC	DRACH	CDS	protein_coding	Os01g0681600	Os01t0681600-02	401	-322	5970	0.155796
10	9717290	-	GGATG	GGAU-	Intergenic	NA	NA	NA	NA	NA	138	0.0416707																1	28083171	+	TGACG	-RAC-	3'UTR	protein_coding	Os01g0681600	Os01t0681600-02	1457	189	1660	0.190614
10	9902821	+	AGAGC	others	Intergenic	NA	NA	NA	NA	NA	103	0																1	28083246	+	TGACG	-RAC-	3'UTR	protein_coding	Os01g0681600	Os01t0681600-02	1532	264	753	0.945585
10	10094779	+	CTAGA	others	3'UTR	protein_coding	Os10g0341700(OsCslH1)	Os10t0341700-01	2404	662	137	0.590201																1	28095329	-	GAACC	DRACH	Intergenic	NA	NA	NA	NA	NA	1647	0.912521
10	10173704	+	AGATT	-GAU-	3'UTR	protein_coding	Os10g0343100	Os10t0343100-01	1407	125	90	0.0759241																1	28118144	-	TGACA	DRACH	Intergenic	NA	NA	NA	NA	NA	411	0.993439
10	10173732	+	TGACA	DRACH	3'UTR	protein_coding	Os10g0343100	Os10t0343100-01	1435	153	83	0.0987363																1	28143040	+	AGATC	-GAU-	3'UTR	protein_coding	Os01g0683100(OsKTN60)	Os01t0683100-01	1719	315	1282	0.204141
10	10217319	-	AGACA	DRACH	IncompleteTranscript	protein_coding	Os10g0343900	Os10t0343900-01	1001	-123	35	0.106879																1	28143163	+	AGACA	DRACH	3'UTR	protein_coding	Os01g0683100(OsKTN60)	Os01t0683100-01	1842	438	313	1
10	10342643	+	TGAGA	others	IncompleteTranscript	protein_coding	Os10g0345701	Os10t0345701-01	675	193	55	0.0832076																1	28143172	+	AGACA	DRACH	3'UTR	protein_coding	Os01g0683100(OsKTN60)	Os01t0683100-01	1851	447	274	1
10	10385955	+	TGACA	DRACH	CDS	protein_coding	Os10g0346200	Os10t0346200-01	842	12	234	0.0350218																1	28143285	+	GAACA	DRACH	3'UTR	protein_coding	Os01g0683100(OsKTN60)	Os01t0683100-01	1964	560	1280	0.915017
10	10873700	-	AGAGC	others	Intergenic	NA	NA	NA	NA	NA	240	0.0529759																1	28175840	+	GGACT	DRACH	3'UTR	protein_coding	Os01g0683600	Os01t0683600-01	1978	-107	4655	0.152465
10	10895088	-	GAAGC	others	Intergenic	NA	NA	NA	NA	NA	415	0.287227																1	28175924	+	AGATG	-GAU-	3'UTR	protein_coding	Os01g0683600	Os01t0683600-01	2062	-23	2307	0.299156
10	10895601	-	CCACC	others	NoncodingTranscript	sense_intronic	ENSRNA049465715(Intron_gpII)	ENSRNA049465715-T1	68	-6	140	0.578571																1	28281735	+	GGACA	DRACH	3'UTR	protein_coding	Os01g0685800(ATPB)	Os01t0685800-01	1846	175	10945	1
10	10896676	-	AAAGA	others	Intergenic	NA	NA	NA	NA	NA	1272	0.0284485																1	28281807	+	GGATT	GGAU-	3'UTR	protein_coding	Os01g0685800(ATPB)	Os01t0685800-01	1918	247	12509	0.904817
10	10932348	+	AGAGC	others	CDS	protein_coding	Os10g0357800	Os10t0357800-01	168	-118	120	0.0708248																1	28281817	+	TGACC	DRACH	3'UTR	protein_coding	Os01g0685800(ATPB)	Os01t0685800-01	1928	257	13160	0.468806
10	11194002	-	AGATG	-GAU-	CDS	protein_coding	Os10g0362300(HK5)	Os10t0362300-03	3280	-16	131	0.0622974																1	28281852	+	GAATT	others	3'UTR	protein_coding	Os01g0685800(ATPB)	Os01t0685800-01	1963	292	10767	0.416116
10	11195343	-	CAAGC	others	CDS	protein_coding	Os10g0362300(HK5)	Os10t0362300-03	2436	305	77	0.103896																1	28281900	+	GAACT	DRACH	3'UTR	protein_coding	Os01g0685800(ATPB)	Os01t0685800-01	2011	340	4518	0.651447
10	11196540	-	GAACT	DRACH	CDS	protein_coding	Os10g0362300(HK5)	Os10t0362300-01	2316	30	81	0																1	28281918	+	AAACA	DRACH	3'UTR	protein_coding	Os01g0685800(ATPB)	Os01t0685800-01	2029	358	3138	0.755646
10	11281022	+	AGAGA	others	CDS	protein_coding	Os10g0363300(ACC1)	Os10t0363300-01	3928	99	124	0.0804701																1	28299809	+	AGATT	-GAU-	3'UTR	protein_coding	Os01g0686100	Os01t0686100-01	3043	2245	266	0.45365
10	11284844	+	GAATT	others	3'UTR	protein_coding	Os10g0363300(ACC1)	Os10t0363300-01	7149	401	222	0.198867																1	28299877	+	GGATT	GGAU-	3'UTR	protein_coding	Os01g0686100	Os01t0686100-01	3111	2313	116	0.884163
10	11289924	+	CGAGG	others	CDS	protein_coding	Os10g0363500	Os10t0363500-00	707	-876	34	0.0512269																1	28317046	+	GAACT	DRACH	IncompleteTranscript	protein_coding	Os01g0686400	Os01t0686400-01	296	264	1091	0.51491
10	11306675	-	GGACA	DRACH	Intergenic	NA	NA	NA	NA	NA	509	0.0749684																1	28317168	+	AGACT	DRACH	IncompleteTranscript	protein_coding	Os01g0686400	Os01t0686400-01	418	386	308	0.955447
10	11460561	+	AGATC	-GAU-	CDS	protein_coding	Os10g0366400	Os10t0366400-01	110	53	440	0.0700261																1	28317181	+	GGACT	DRACH	IncompleteTranscript	protein_coding	Os01g0686400	Os01t0686400-01	431	399	274	0.390346
10	11461899	+	TAACT	DRACH	CDS	protein_coding	Os10g0366400	Os10t0366400-01	845	-119	180	0.108274																1	28333105	+	CGACT	-RAC-	3'UTR	protein_coding	Os01g0686800(RACK1)	Os01t0686800-02	1144	155	14826	0.208715
10	11581538	-	AGATG	-GAU-	3'UTR	protein_coding	Os10g0369000(OsERS1)	Os10t0369000-01	2497	410	183	0.0740269																1	28333218	+	ATACT	others	3'UTR	protein_coding	Os01g0686800(RACK1)	Os01t0686800-02	1257	268	7432	0.727312
10	11582887	-	AGATT	-GAU-	CDS	protein_coding	Os10g0369000(OsERS1)	Os10t0369000-01	1533	-88	289	0.0761067																1	28333259	+	TGACT	DRACH	3'UTR	protein_coding	Os01g0686800(RACK1)	Os01t0686800-02	1298	309	5310	0.442224
10	11605811	-	TTACC	others	IncompleteTranscript	protein_coding	Os10g0369600	Os10t0369600-01	839	-74	697	0.101323																1	28371037	-	TGACT	DRACH	3'UTR	protein_coding	Os01g0687700	Os01t0687700-01	1115	440	292	0.987802
10	11629777	-	TGACA	DRACH	3'UTR	protein_coding	Os10g0370000(OsPP2C71)	Os10t0370000-02	1784	496	36	0.0570565																1	28447997	-	GGACG	-RAC-	3'UTR	protein_coding	Os01g0689451(OsHRZ1)	Os01t0689451-02	4103	296	487	0.932587
10	11665805	+	TCAGG	others	3'UTR	protein_coding	Os10g0370400	Os10t0370400-01	2981	1807	62	0																1	28448115	-	AGACT	DRACH	3'UTR	protein_coding	Os01g0689451(OsHRZ1)	Os01t0689451-02	3985	178	512	0.996546
10	11692958	-	TGACA	DRACH	CDS	protein_coding	Os10g0370700	Os10t0370700-01	1651	189	230	0.0357223																1	28482733	+	GGACA	DRACH	3'UTR	protein_coding	Os01g0689800(OsPOP3)	Os01t0689800-01	1569	727	245	0.922798
10	11937721	+	AGACT	DRACH	CDS	protein_coding	Os10g0375600	Os10t0375600-01	442	-29	90	0.0618808																1	28483098	-	AGACC	DRACH	3'UTR	protein_coding	Os01g0689900(OsWAK10)	Os01t0689900-03	2271	560	1273	0.330305
10	11941602	+	CCAGA	others	CDS	protein_coding	Os10g0375600	Os10t0375600-01	2600	-202	453	0.262693																1	28553478	+	ATACT	others	3'UTR	protein_coding	Os01g0691600(OsXPB2)	Os01t0691600-01	2641	136	742	1
10	11981101	+	GAAGA	others	5'UTR	protein_coding	Os10g0376200	Os10t0376200-01	82	-69	113	0.125903																1	28553649	+	AAACT	DRACH	3'UTR	protein_coding	Os01g0691600(OsXPB2)	Os01t0691600-01	2812	307	722	0.730387
10	12052829	-	CCAAC	others	5'UTR	protein_coding	Os10g0377400(OsRab11E1)	Os10t0377400-01	109	-308	150	0.713333																1	28553718	+	TGACA	DRACH	3'UTR	protein_coding	Os01g0691600(OsXPB2)	Os01t0691600-01	2881	376	189	1
10	12113740	-	AGATA	-GAU-	3'UTR	protein_coding	Os10g0378400(GIL1)	Os10t0378400-01	1575	1120	497	0.0579743																1	28557559	+	AGACA	DRACH	CDS	protein_coding	Os01g0691700(OsPP13)	Os01t0691700-01	574	-12	1595	0.276848
10	12331529	+	TGACA	DRACH	CDS	protein_coding	Os10g0382300	Os10t0382300-01	673	-19	93	0.0881195																1	28560281	+	AGACC	DRACH	3'UTR	protein_coding	Os01g0691700(OsPP13)	Os01t0691700-01	1207	146	1939	0.505084
10	12331720	+	TGACC	DRACH	CDS	protein_coding	Os10g0382300	Os10t0382300-01	770	-56	87	0.0856051																1	28560363	+	AGACC	DRACH	3'UTR	protein_coding	Os01g0691700(OsPP13)	Os01t0691700-01	1289	228	2319	1
10	12331884	+	TGACA	DRACH	CDS	protein_coding	Os10g0382300	Os10t0382300-01	865	38	73	0.0273923																1	28560423	+	TGATT	-GAU-	3'UTR	protein_coding	Os01g0691700(OsPP13)	Os01t0691700-01	1349	288	1807	0.215954
10	12341982	-	TGAGT	others	3'UTR	protein_coding	Os10g0382400	Os10t0382400-01	1152	11	371	0.0917501																1	28583211	-	AAACA	DRACH	IncompleteTranscript	protein_coding	Os01g0692700(OsRFPH2-23)	Os01t0692700-01	2513	231	2038	0.415488
10	12347355	-	AGACG	-RAC-	Intergenic	NA	NA	NA	NA	NA	122	0.0576268																1	28654097	-	TGACA	DRACH	3'UTR	protein_coding	Os01g0693800	Os01t0693800-01	1852	-49	556	0.902107
10	12350326	-	CGACA	-RAC-	IncompleteTranscript	protein_coding	Os10g0382600	Os10t0382600-01	496	-180	149	0.0490348																1	28675653	-	GGACT	DRACH	3'UTR	protein_coding	Os01g0694200	Os01t0694200-01	2076	505	526	0.321772
10	12757374	-	AGATG	-GAU-	CDS	protein_coding	Os10g0387000	Os10t0387000-01	824	57	170	0.0721797																1	28683967	-	AGATA	-GAU-	IncompleteTranscript	protein_coding	Os01g0694300	Os01t0694300-01	984	677	143	0.420609
10	12816963	-	GAATC	others	CDS	protein_coding	Os10g0388200(OsFbox549)	Os10t0388200-01	377	202	289	0.0508037																1	28683984	-	AAACC	DRACH	IncompleteTranscript	protein_coding	Os01g0694300	Os01t0694300-01	967	660	267	0.976263
10	12837894	+	GCAGC	others	Intronic	protein_coding	Os10g0388500	Os10t0388500-01	NA	NA	121	0.421488																1	28684075	-	CGACT	-RAC-	IncompleteTranscript	protein_coding	Os01g0694300	Os01t0694300-01	876	569	1056	0.354514
10	12886525	-	AGACC	DRACH	CDS	protein_coding	Os10g0389200(OsRCCR1)	Os10t0389200-01	1028	568	106	0.0801374																1	28684085	-	AGACG	-RAC-	IncompleteTranscript	protein_coding	Os01g0694300	Os01t0694300-01	866	559	1135	0.268602
10	13039706	-	CAACA	-RAC-	3'UTR	protein_coding	Os10g0391500	Os10t0391500-01	685	182	698	0.0305907																1	28684170	-	TGACT	DRACH	IncompleteTranscript	protein_coding	Os01g0694300	Os01t0694300-01	781	474	825	0.612096
10	13069918	-	TGATT	-GAU-	3'UTR	protein_coding	Os10g0392400(OsTIFY11d)	Os10t0392400-01	776	267	434	0.0465594																1	28684181	-	GGACG	-RAC-	IncompleteTranscript	protein_coding	Os01g0694300	Os01t0694300-01	770	463	691	0.306301
10	13070519	-	GAAGG	others	CDS	protein_coding	Os10g0392400(OsTIFY11d)	Os10t0392400-01	376	-132	138	0																1	28684228	-	GGACT	DRACH	IncompleteTranscript	protein_coding	Os01g0694300	Os01t0694300-01	723	416	830	0.271625
10	13269221	+	TGACA	DRACH	IncompleteTranscript	protein_coding	Os10g0395500	Os10t0395500-01	606	122	220	0.0555807																1	28697483	-	AGATA	-GAU-	CDS	protein_coding	Os01g0694400	Os01t0694400-00	310	178	154	0.604071
10	13284704	-	TGAGG	others	CDS	protein_coding	Os10g0396100(OsFbox551)	Os10t0396100-01	964	-458	113	0.0171015																1	28741894	+	GAACT	DRACH	CDS	protein_coding	Os01g0695100(OsPEAMT1)	Os01t0695100-01	485	77	1206	1
10	13296604	-	AGATG	-GAU-	CDS	protein_coding	Os10g0396400(OsFbox552)	Os10t0396400-02	1038	211	896	0.0547884																1	28974413	+	AGACT	DRACH	3'UTR	protein_coding	Os01g0700000	Os01t0700000-02	1326	451	318	0.432427
10	13299005	-	AAAAG	others	CDS	protein_coding	Os10g0396400(OsFbox552)	Os10t0396400-02	158	15	755	0.042989																1	29162417	+	GGACA	DRACH	3'UTR	protein_coding	Os01g0703400(OsFPPS1)	Os01t0703400-01	1202	184	1607	0.501394
10	13537595	-	ATACT	others	3'UTR	protein_coding	Os10g0400800	Os10t0400800-01	2006	410	46	0.782609																1	29194623	+	AGACA	DRACH	CDS	protein_coding	Os01g0704200	Os01t0704200-01	1186	199	270	0.988519
10	13551678	+	AGATA	-GAU-	CDS	protein_coding	Os10g0400900	Os10t0400900-01	2565	131	478	0.0442814																1	29206508	-	GGACG	-RAC-	3'UTR	protein_coding	Os01g0704400	Os01t0704400-01	2121	871	465	0.615129
10	13551772	+	GTACA	others	3'UTR	protein_coding	Os10g0400900	Os10t0400900-01	2659	225	88	0																1	29221470	+	GGACT	DRACH	3'UTR	protein_coding	Os01g0704700(OsCBSCLC2)	Os01t0704700-01	2409	160	247	0.813336
10	13713079	+	ACATC	others	CDS	protein_coding	Os10g0403700(Ord)	Os10t0403700-00	994	399	175	0																1	29240213	-	GGACT	DRACH	3'UTR	protein_coding	Os01g0705300	Os01t0705300-01	998	406	1475	0.500681
10	13828765	+	AGACG	-RAC-	CDS	protein_coding	Os10g0405100(OsRLCK299)	Os10t0405100-02	1316	67	191	0.0459368																1	29240375	-	GGACT	DRACH	3'UTR	protein_coding	Os01g0705300	Os01t0705300-01	836	244	1360	0.67263
10	13871312	-	TGATG	-GAU-	CDS	protein_coding	Os10g0406200(OsRFPH2-11)	Os10t0406200-01	974	49	652	0.0504759																1	29240408	-	GGACG	-RAC-	3'UTR	protein_coding	Os01g0705300	Os01t0705300-01	803	211	1655	0.153314
10	13882779	-	AGACA	DRACH	3'UTR	protein_coding	Os10g0406300(OsDof26)	Os10t0406300-01	1152	562	227	0.114917																1	29249099	+	TGACT	DRACH	Intronic	protein_coding	Os01g0705500	Os01t0705500-01	NA	NA	254	0.841112
10	13896284	-	TGAGC	others	3'UTR	protein_coding	Os10g0406400(OsCslA2)	Os10t0406400-00	989	356	107	0.0253596																1	29249132	+	TGACT	DRACH	Intronic	protein_coding	Os01g0705500	Os01t0705500-01	NA	NA	224	0.885639
10	13899114	-	AGACA	DRACH	Intergenic	NA	NA	NA	NA	NA	129	0.0572283																1	29249375	+	AGACG	-RAC-	Intronic	protein_coding	Os01g0705500	Os01t0705500-01	NA	NA	308	0.317802
10	13955738	+	AGATG	-GAU-	CDS	protein_coding	Os10g0407500	Os10t0407500-00	752	0	62	0.108714																1	29249451	+	GGACT	DRACH	Intronic	protein_coding	Os01g0705500	Os01t0705500-01	NA	NA	436	0.60759
10	14106934	+	ATACA	others	Intergenic	NA	NA	NA	NA	NA	280	0.428919																1	29249996	+	AAACA	DRACH	3'UTR	protein_coding	Os01g0705500	Os01t0705500-01	404	193	579	0.836863
10	14239640	+	AGACT	DRACH	3'UTR	protein_coding	Os10g0410100	Os10t0410100-01	789	435	55	0.051172																1	29250042	+	AGACC	DRACH	3'UTR	protein_coding	Os01g0705500	Os01t0705500-01	450	239	293	0.520334
10	14261425	-	AGATC	-GAU-	3'UTR	protein_coding	Os10g0410700(OsSET38)	Os10t0410700-01	1033	209	84	0.110468																1	29280335	-	AGACA	DRACH	3'UTR	protein_coding	Os01g0706000	Os01t0706000-01	932	374	325	1
10	14261770	-	GAAGG	others	CDS	protein_coding	Os10g0410700(OsSET38)	Os10t0410700-01	822	-1	128	0.101464																1	29280365	-	TGACA	DRACH	3'UTR	protein_coding	Os01g0706000	Os01t0706000-01	902	344	441	0.574343
10	14348714	-	AAAAA	others	Intergenic	NA	NA	NA	NA	NA	99	0.143458																1	29280425	-	AGACT	DRACH	3'UTR	protein_coding	Os01g0706000	Os01t0706000-01	842	284	449	0.626939
10	14357142	-	TCACT	others	3'UTR	protein_coding	Os10g0412100(OsCCR4a)	Os10t0412100-01	2467	216	149	0.640771																1	29280435	-	AGACG	-RAC-	3'UTR	protein_coding	Os01g0706000	Os01t0706000-01	832	274	461	0.406654
10	14360766	-	CAAAA	others	CDS	protein_coding	Os10g0412100(OsCCR4a)	Os10t0412100-01	674	91	430	0.114351																1	29312478	+	AGACG	-RAC-	3'UTR	protein_coding	Os01g0706400	Os01t0706400-01	3829	2602	178	0.861171
10	14540919	+	TGACG	-RAC-	IncompleteTranscript	protein_coding	Os10g0415600(OsPOP21)	Os10t0415600-03	1962	18	215	0.0683474																1	29365404	+	AGAGT	others	CDS	protein_coding	Os01g0707300	Os01t0707300-01	467	-86	3452	0.179501
10	14559742	+	ACATC	others	CDS	protein_coding	Os10g0416100(RCB4)	Os10t0416100-01	779	-431	407	0.144974																1	29367785	+	AAACT	DRACH	3'UTR	protein_coding	Os01g0707300	Os01t0707300-01	999	274	3957	0.546356
10	14736410	+	ATACT	others	3'UTR	protein_coding	Os10g0419100	Os10t0419100-01	1148	209	69	0.729239																1	29405787	+	CAAGC	others	CDS	protein_coding	Os01g0708000	Os01t0708000-00	165	-85	2504	0.913323
10	14752131	-	AAATT	others	3'UTR	protein_coding	Os10g0419400(SIP2)	Os10t0419400-01	759	132	74	0.148194																1	29411131	+	AAACA	DRACH	3'UTR	protein_coding	Os01g0708000	Os01t0708000-00	1069	160	1722	0.492388
10	14753280	-	AGAGA	others	CDS	protein_coding	Os10g0419400(SIP2)	Os10t0419400-01	283	-32	54	0.0299006																1	29411142	+	TAACT	DRACH	3'UTR	protein_coding	Os01g0708000	Os01t0708000-00	1080	171	1399	0.932927
10	15230576	-	AGACA	DRACH	3'UTR	protein_coding	Os10g0428200	Os10t0428200-01	2493	-126	306	0.121872																1	29411153	+	GTACT	others	3'UTR	protein_coding	Os01g0708000	Os01t0708000-00	1091	182	1202	0.968987
10	15230977	-	AAATA	others	3'UTR	protein_coding	Os10g0428200	Os10t0428200-01	2092	-527	153	0																1	29411174	+	AGACG	-RAC-	3'UTR	protein_coding	Os01g0708000	Os01t0708000-00	1112	203	1023	0.270755
10	15231901	-	TGACG	-RAC-	3'UTR	protein_coding	Os10g0428200	Os10t0428200-01	1168	548	449	0.0525623																1	29413618	+	AGACA	DRACH	3'UTR	protein_coding	Os01g0708100	Os01t0708100-01	1423	-336	1035	0.602543
10	15305063	-	ACAGG	others	CDS	protein_coding	Os10g0430200(OsCAD3)	Os10t0430200-01	486	64	238	0																1	29413819	+	AGACT	DRACH	3'UTR	protein_coding	Os01g0708100	Os01t0708100-01	1624	-135	892	0.638855
10	15340045	+	AGATG	-GAU-	IncompleteTranscript	protein_coding	Os10g0430800	Os10t0430800-01	454	-16	99	0.124028																1	29413859	+	AGACT	DRACH	3'UTR	protein_coding	Os01g0708100	Os01t0708100-01	1664	-95	520	0.396953
10	15346410	-	GGACA	DRACH	CDS	protein_coding	Os10g0430900	Os10t0430900-01	1270	271	209	0.076492																1	29427696	+	TGACT	DRACH	3'UTR	protein_coding	Os01g0708300	Os01t0708300-01	1296	278	437	0.634843
10	15603731	+	AGATA	-GAU-	CDS	protein_coding	Os10g0436800	Os10t0436800-01	776	19	405	0.0411001																1	29427802	+	AAACT	DRACH	3'UTR	protein_coding	Os01g0708300	Os01t0708300-01	1402	384	259	0.940455
10	15604105	+	TTATC	others	3'UTR	protein_coding	Os10g0436800	Os10t0436800-01	1150	393	274	0.358483																1	29433116	+	AGACT	DRACH	Intergenic	protein_coding	Os01g0708600	NA	NA	NA	2865	0.134221
10	15632673	-	CCACC	others	CDS	protein_coding	Os10g0437100(OsCAT7)	Os10t0437100-01	1176	41	185	0																1	29433443	+	AGACA	DRACH	Intergenic	protein_coding	Os01g0708600	NA	NA	NA	4334	0.220255
10	15639023	-	AGACA	DRACH	3'UTR	protein_coding	Os10g0437200	Os10t0437200-01	2735	-33	343	0.130248																1	29435871	+	GAACC	DRACH	Intergenic	NA	NA	NA	NA	NA	5900	0.38019
10	15641378	-	TGACA	DRACH	CDS	protein_coding	Os10g0437200	Os10t0437200-01	1164	-10	238	0.0781461																1	29436157	+	GGACA	DRACH	NoncodingTranscript	nontranslating_CDS	Os01g0708400	Os01t0708400-01	37	-293	2093	0.234764
10	15641408	-	GGACT	DRACH	CDS	protein_coding	Os10g0437200	Os10t0437200-01	1134	-40	174	0.0494551																1	29436216	+	TGACG	-RAC-	NoncodingTranscript	nontranslating_CDS	Os01g0708400	Os01t0708400-01	96	-234	2433	0.305791
10	15678201	+	TGAGA	others	CDS	protein_coding	Os10g0437600(OsSSIIc)	Os10t0437600-00	1131	-28	93	0.12277																1	29436314	+	AGATA	-GAU-	NoncodingTranscript	nontranslating_CDS	Os01g0708400	Os01t0708400-01	194	-136	2604	0.134043
10	15787940	+	GAACT	DRACH	3'UTR	protein_coding	Os10g0439600	Os10t0439600-02	1297	253	74	0.372502																1	29436373	+	AAACT	DRACH	NoncodingTranscript	nontranslating_CDS	Os01g0708400	Os01t0708400-01	253	-77	1424	0.585965
10	15813009	-	AGAGC	others	Intergenic	protein_coding	Os10g0439924(Oscyp71Z8)	NA	NA	NA	106	0.0198832																1	29436436	+	TGACT	DRACH	NoncodingTranscript	nontranslating_CDS	Os01g0708400	Os01t0708400-01	316	-14	340	0.261119
10	15814091	-	AGACA	DRACH	CDS	protein_coding	Os10g0440100(Orysa)	Os10t0440100-00	748	0	158	0.0721811																1	29447067	+	GGATT	GGAU-	3'UTR	protein_coding	Os01g0708600	Os01t0708600-01	853	185	349	0.634453
10	15827145	+	CCACC	others	Intergenic	NA	NA	NA	NA	NA	334	0.913174																1	29482297	+	AGACA	DRACH	3'UTR	protein_coding	Os01g0709400	Os01t0709400-01	1434	190	679	0.57366
10	15921589	-	CGACA	-RAC-	CDS	protein_coding	Os10g0442800(OsRLCK301)	Os10t0442800-01	1061	67	180	0.0646462																1	29483786	-	TGACA	DRACH	CDS	protein_coding	Os01g0709500	Os01t0709500-03	2266	473	1540	0.17163
10	15935006	+	AGATG	-GAU-	CDS	protein_coding	Os10g0442900(ABCG25)	Os10t0442900-01	2081	-47	29	0.14171																1	29486267	-	AAACC	DRACH	CDS	protein_coding	Os01g0709500	Os01t0709500-03	988	96	2548	0.377546
10	16021327	+	GAACT	DRACH	3'UTR	protein_coding	Os10g0444400	Os10t0444400-01	2163	382	27	0.51726																1	29504427	+	AGATG	-GAU-	CDS	protein_coding	Os01g0710000(OsWD40-23)	Os01t0710000-01	903	-21	3006	0.12476
10	16110394	-	CGACA	-RAC-	CDS	protein_coding	Os10g0446100	Os10t0446100-01	1284	856	55	0.027055																1	29506677	+	TAACT	DRACH	3'UTR	protein_coding	Os01g0710000(OsWD40-23)	Os01t0710000-01	1568	138	2484	0.891772
10	16159232	-	AGAGA	others	CDS	protein_coding	Os10g0446600	Os10t0446600-01	842	-61	74	0.0224129																1	29506751	+	GAACC	DRACH	3'UTR	protein_coding	Os01g0710000(OsWD40-23)	Os01t0710000-01	1642	212	1418	1
10	16509409	-	GGAGT	others	3'UTR	protein_coding	Os10g0452800	Os10t0452800-01	1486	311	562	0.067106																1	29506783	+	CGACT	-RAC-	3'UTR	protein_coding	Os01g0710000(OsWD40-23)	Os01t0710000-01	1674	244	875	0.674034
10	16676694	+	TCATC	others	CDS	protein_coding	Os10g0456400	Os10t0456400-01	1114	-1173	495	0.432627																1	29506805	+	CGACT	-RAC-	3'UTR	protein_coding	Os01g0710000(OsWD40-23)	Os01t0710000-01	1696	266	858	0.687298
10	16689059	+	AGATT	-GAU-	CDS	protein_coding	Os10g0456500	Os10t0456500-02	848	-10	328	0.0584005																1	29506829	+	AAACA	DRACH	3'UTR	protein_coding	Os01g0710000(OsWD40-23)	Os01t0710000-01	1720	290	695	0.681351
10	16712312	-	AGATG	-GAU-	IncompleteTranscript	protein_coding	Os10g0456900	Os10t0456900-01	241	-676	148	0.0740965																1	29506867	+	GGATG	GGAU-	3'UTR	protein_coding	Os01g0710000(OsWD40-23)	Os01t0710000-01	1758	328	473	0.398065
10	16778135	+	AGATG	-GAU-	CDS	protein_coding	Os10g0457600	Os10t0457600-01	1009	49	477	0.0739679																1	29542123	+	GGACT	DRACH	3'UTR	protein_coding	Os01g0711000	Os01t0711000-01	1606	228	504	0.699761
10	16969954	-	AGATG	-GAU-	CDS	protein_coding	Os10g0461100	Os10t0461100-01	948	0	287	0.076063																1	29548390	+	AGATG	-GAU-	3'UTR	protein_coding	Os01g0711100	Os01t0711100-01	1690	219	960	0.384772
10	17044392	+	AGAGC	others	CDS	protein_coding	Os10g0462800(WSL3)	Os10t0462800-01	1189	4	166	0.025393																1	29548429	+	GGATT	GGAU-	3'UTR	protein_coding	Os01g0711100	Os01t0711100-01	1729	258	916	0.72914
10	17047314	+	GTAGC	others	3'UTR	protein_coding	Os10g0462800(WSL3)	Os10t0462800-01	2744	211	254	0.124258																1	29562167	+	GGATG	GGAU-	Intergenic	NA	NA	NA	NA	NA	7567	0.16492
10	17047541	+	AAACT	DRACH	3'UTR	protein_coding	Os10g0462800(WSL3)	Os10t0462800-01	2971	438	67	0.119265																1	29566586	+	TGACT	DRACH	Intergenic	NA	NA	NA	NA	NA	3816	0.196376
10	17120899	-	GCAGC	others	3'UTR	protein_coding	Os10g0464100(OsWD40-176)	Os10t0464100-01	2256	145	956	0.653577																1	29575459	+	TGACA	DRACH	CDS	protein_coding	Os01g0711600(OsRTH1)	Os01t0711600-01	939	300	528	0.717328
10	17121734	-	AGACC	DRACH	CDS	protein_coding	Os10g0464100(OsWD40-176)	Os10t0464100-01	1780	-103	186	0.0607839																1	29575578	+	TGACT	DRACH	StopCodon	protein_coding	Os01g0711600(OsRTH1)	Os01t0711600-01	1058	419	217	0.415887
10	17124179	-	CGATG	-GAU-	CDS	protein_coding	Os10g0464100(OsWD40-176)	Os10t0464100-01	556	-94	123	0.096748																1	29730212	-	AGAGG	others	3'UTR	protein_coding	Os01g0714900(OsRab7A2)	Os01t0714900-01	952	275	333	0.56238
10	17134680	-	TGACG	-RAC-	CDS	protein_coding	Os10g0464400	Os10t0464400-01	845	-41	490	0.0508444																1	29730477	-	AGACG	-RAC-	CDS	protein_coding	Os01g0714900(OsRab7A2)	Os01t0714900-01	687	10	1638	0.140435
10	17158282	-	AGAGG	others	3'UTR	protein_coding	Os10g0465000(OsWD40-177)	Os10t0465000-01	3725	323	130	0.0250109																1	29898308	+	GGACG	-RAC-	3'UTR	protein_coding	Os01g0717700	Os01t0717700-01	1677	394	1503	0.298428
10	17188661	+	AGATG	-GAU-	3'UTR	protein_coding	Os10g0465900	Os10t0465900-01	937	19	88	0.0452183																1	29965665	-	AGACT	DRACH	3'UTR	protein_coding	Os01g0719100(OsRZFP34)	Os01t0719100-04	1488	331	2430	0.417008
10	17193588	-	AGATT	-GAU-	CDS	protein_coding	Os10g0466000	Os10t0466000-01	1225	437	169	0.0641474																1	30021016	-	AGATT	-GAU-	NoncodingTranscript	nontranslating_CDS	Os01g0720200	Os01t0720200-01	215	-62	2674	0.287948
10	17261166	+	ATACA	others	3'UTR	protein_coding	Os10g0467600(p28)	Os10t0467600-01	898	204	696	0.314144																1	30021080	-	AGACC	DRACH	NoncodingTranscript	nontranslating_CDS	Os01g0720200	Os01t0720200-01	151	-126	2869	0.189457
10	17474701	+	ATACT	others	3'UTR	protein_coding	Os10g0471300(OsCYN)	Os10t0471300-01	721	148	304	0.386336																1	30021085	-	GGACG	-RAC-	NoncodingTranscript	nontranslating_CDS	Os01g0720200	Os01t0720200-01	146	-131	2788	0.205289
10	17475605	-	TGATT	-GAU-	3'UTR	protein_coding	Os10g0471350	Os10t0471350-01	3252	255	179	0.0704376																1	30095503	-	GGAGT	others	3'UTR	protein_coding	Os01g0721900	Os01t0721900-01	1528	347	3198	0.483264
10	17476410	-	ATAGC	others	CDS	protein_coding	Os10g0471350	Os10t0471350-01	2823	-173	562	0.0389415																1	30158046	-	GTACT	others	3'UTR	protein_coding	Os01g0723200(OsRPS24)	Os01t0723200-01	695	223	2325	0.88718
10	17586071	-	AGATG	-GAU-	CDS	protein_coding	Os10g0473400	Os10t0473400-01	2428	-636	219	0.0437893																1	30184358	+	GGATA	GGAU-	3'UTR	protein_coding	Os01g0723600	Os01t0723600-01	1517	294	259	0.57006
10	17683003	-	AGATG	-GAU-	CDS	protein_coding	Os10g0475100	Os10t0475100-00	2428	1557	215	0.0508382																1	30323874	+	GGACA	DRACH	3'UTR	protein_coding	Os01g0727400	Os01t0727400-01	974	337	163	1
10	17763520	+	GTACA	others	3'UTR	protein_coding	Os10g0476600(OsPP2A-B'')	Os10t0476600-01	2468	521	194	0.30582																1	30383038	+	TGACT	DRACH	CDS	protein_coding	Os01g0728400	Os01t0728400-01	723	175	1066	0.242797
10	17763598	+	AAACG	-RAC-	3'UTR	protein_coding	Os10g0476600(OsPP2A-B'')	Os10t0476600-01	2546	599	55	0.250484																1	30383171	+	AGACA	DRACH	3'UTR	protein_coding	Os01g0728400	Os01t0728400-01	856	308	379	1
10	17788589	+	AGATG	-GAU-	CDS	protein_coding	Os10g0477000	Os10t0477000-01	2649	-52	155	0.0696763																1	30405328	+	TGACT	DRACH	3'UTR	protein_coding	Os01g0729100	Os01t0729100-01	1068	153	225	0.590204
10	17792099	+	AGATT	-GAU-	CDS	protein_coding	Os10g0477000	Os10t0477000-01	3391	-6	376	0.0584222																1	30431163	+	AGACT	DRACH	3'UTR	protein_coding	Os01g0729900	Os01t0729900-01	1965	258	1921	0.159688
10	17796358	+	GAATT	others	CDS	protein_coding	Os10g0477100	Os10t0477100-01	803	88	208	0.0528485																1	30431627	+	AGACT	DRACH	3'UTR	protein_coding	Os01g0729900	Os01t0729900-01	2429	722	1813	0.843564
10	17798122	+	AGATA	-GAU-	CDS	protein_coding	Os10g0477100	Os10t0477100-01	1657	51	81	0.037172																1	30464184	+	AGACA	DRACH	3'UTR	protein_coding	Os01g0730300(OsTPS3)	Os01t0730300-02	2903	450	722	0.80823
10	17865139	+	TGACA	DRACH	CDS	protein_coding	Os10g0477800	Os10t0477800-01	1219	-57	245	0.0751464																1	30490399	+	AGACT	DRACH	Intergenic	NA	NA	NA	NA	NA	213	0.993323
10	17865153	+	TGACA	DRACH	CDS	protein_coding	Os10g0477800	Os10t0477800-01	1233	-43	254	0.0563103																1	30501813	-	TGACT	DRACH	3'UTR	protein_coding	Os01g0731000	Os01t0731000-01	572	131	168	0.814779
10	17916050	+	TGATG	-GAU-	CDS	protein_coding	Os10g0478200(OscMDH)	Os10t0478200-01	328	18	9460	0.0875179																1	30501826	-	TGACA	DRACH	3'UTR	protein_coding	Os01g0731000	Os01t0731000-01	559	118	200	0.940818
10	17962948	-	GTATA	others	CDS	protein_coding	Os10g0478600	Os10t0478600-01	1099	117	40	0																1	30533168	-	AGACT	DRACH	3'UTR	protein_coding	Os01g0732000	Os01t0732000-01	425	-52	490	0.56357
10	17971631	-	AGATC	-GAU-	Intergenic	NA	NA	NA	NA	NA	39	0.0777612																1	30541390	+	GGACC	DRACH	Intronic	protein_coding	Os01g0732200	Os01t0732200-01	NA	NA	480	0.518306
10	17984893	+	AGATG	-GAU-	Intergenic	NA	NA	NA	NA	NA	88	0.077507																1	30593600	-	AGACT	DRACH	3'UTR	protein_coding	Os01g0733600	Os01t0733600-01	2362	940	231	0.559661
10	18009584	+	AAACA	DRACH	3'UTR	protein_coding	Os10g0479600	Os10t0479600-01	624	352	45	0																1	30610436	+	TGACT	DRACH	3'UTR	protein_coding	Os01g0734100	Os01t0734100-01	832	466	240	0.450958
10	18015692	+	AGATA	-GAU-	5'UTR	protein_coding	Os10g0479700	Os10t0479700-01	210	0	140	0.0863808																1	30633174	+	AAAGT	others	IncompleteTranscript	protein_coding	Os01g0734466(rbohA)	Os01t0734466-01	1423	0	523	1
10	18018718	+	GAACA	DRACH	3'UTR	protein_coding	Os10g0479700	Os10t0479700-01	1446	245	129	0.203461																1	30634126	+	AGACC	DRACH	IncompleteTranscript	protein_coding	Os01g0734466(rbohA)	Os01t0734466-01	1877	374	550	0.446578
10	18037540	+	AGAGA	others	Intergenic	NA	NA	NA	NA	NA	110	0.0153228																1	30740346	+	CGACT	-RAC-	3'UTR	protein_coding	Os01g0736900	Os01t0736900-01	950	221	4683	0.187505
10	18052452	+	CCAGT	others	CDS	protein_coding	Os10g0479900(OsARF22)	Os10t0479900-01	509	265	143	0																1	30740567	+	GGATG	GGAU-	3'UTR	protein_coding	Os01g0736900	Os01t0736900-01	1171	442	3741	0.257635
10	18087171	+	AGATG	-GAU-	CDS	protein_coding	Os10g0480200(Oshox9)	Os10t0480200-01	822	-18	291	0.056137																1	30740606	+	GAACC	DRACH	3'UTR	protein_coding	Os01g0736900	Os01t0736900-01	1210	481	1521	0.921414
10	18088289	+	AGATG	-GAU-	CDS	protein_coding	Os10g0480200(Oshox9)	Os10t0480200-01	1142	0	289	0.0658778																1	30760980	+	AGACC	DRACH	IncompleteTranscript	protein_coding	Os01g0737401	Os01t0737401-01	143	87	233	0.448398
10	18103777	-	GGACA	DRACH	CDS	protein_coding	Os10g0480500(OsDRB2)	Os10t0480500-01	1139	470	281	0.0680729																1	30761905	-	AGACG	-RAC-	Intergenic	NA	NA	NA	NA	NA	2314	0.168539
10	18333056	-	TGACG	-RAC-	IncompleteTranscript	protein_coding	Os10g0485100	Os10t0485100-01	2669	707	119	0.0873405																1	30761972	-	AAAGC	others	Intergenic	NA	NA	NA	NA	NA	3195	0.515822
10	18348448	+	AGATA	-GAU-	CDS	protein_coding	Os10g0485300	Os10t0485300-01	1486	-307	128	0.10703																1	30775179	-	TGACT	DRACH	3'UTR	protein_coding	Os01g0737800	Os01t0737800-02	1555	342	155	0.717178
10	18359605	+	AGAGC	others	3'UTR	protein_coding	Os10g0485500	Os10t0485500-01	1426	815	298	0																1	30775211	-	AGACA	DRACH	3'UTR	protein_coding	Os01g0737800	Os01t0737800-02	1523	310	234	1
10	18359651	+	GGAGC	others	3'UTR	protein_coding	Os10g0485500	Os10t0485500-01	1472	861	223	0.0205447																1	30775270	-	GGACA	DRACH	3'UTR	protein_coding	Os01g0737800	Os01t0737800-02	1464	251	431	0.862984
10	18409524	-	AGATG	-GAU-	Intergenic	NA	NA	NA	NA	NA	49	0.0838692																1	30775325	-	AGACA	DRACH	CDS	protein_coding	Os01g0737800	Os01t0737800-02	1409	196	711	0.908095
10	18435177	+	AGATG	-GAU-	CDS	protein_coding	Os10g0487300(NBS1)	Os10t0487300-01	307	68	51	0.132596																1	30786541	+	TAAGC	others	CDS	protein_coding	Os01g0738000	Os01t0738000-01	269	-29	4177	1
10	18435304	+	AGATG	-GAU-	CDS	protein_coding	Os10g0487300(NBS1)	Os10t0487300-01	434	-63	60	0.0457851																1	30787858	+	AGACT	DRACH	3'UTR	protein_coding	Os01g0738000	Os01t0738000-01	401	102	917	0.368179
10	18534525	+	GGATG	GGAU-	IncompleteTranscript	protein_coding	Os10g0488800(OSMYOVIIIB)	Os10t0488800-01	475	24	240	0.0902916																1	30787866	+	GGACT	DRACH	3'UTR	protein_coding	Os01g0738000	Os01t0738000-01	409	110	826	0.640395
10	18552262	+	GGACT	DRACH	3'UTR	protein_coding	Os10g0489100(OsPRMT6a)	Os10t0489100-01	1262	66	200	0.0436442																1	30787881	+	GGATT	GGAU-	3'UTR	protein_coding	Os01g0738000	Os01t0738000-01	424	125	765	0.321436
10	18553362	-	AGACT	DRACH	3'UTR	protein_coding	Os10g0489200	Os10t0489200-01	2777	-7	171	0.0240569																1	30832078	+	GGACC	DRACH	IncompleteTranscript	protein_coding	Os01g0738500	Os01t0738500-01	2551	785	207	0.402135
10	18554843	-	AGACT	DRACH	CDS	protein_coding	Os10g0489200	Os10t0489200-01	2271	8	133	0.0520917																1	30840246	-	GGATC	GGAU-	IncompleteTranscript	protein_coding	Os01g0738800(OsPFK02)	Os01t0738800-01	233	-47	925	0.6576
10	18683226	-	AGATA	-GAU-	3'UTR	protein_coding	Os10g0492200	Os10t0492200-01	1750	1351	533	0.0568159																1	30850706	-	TGACT	DRACH	3'UTR	protein_coding	Os01g0739000	Os01t0739000-01	1964	377	911	0.695703
10	18683522	-	AGACA	DRACH	CDS	protein_coding	Os10g0492200	Os10t0492200-01	1454	1055	715	0.109355																1	30850862	-	TGACT	DRACH	3'UTR	protein_coding	Os01g0739000	Os01t0739000-01	1808	221	588	1
10	18703543	-	TGACT	DRACH	CDS	protein_coding	Os10g0492800	Os10t0492800-01	1118	128	246	0.0399789																1	30850926	-	AGACT	DRACH	3'UTR	protein_coding	Os01g0739000	Os01t0739000-01	1744	157	355	0.742676
10	18719519	-	AGATT	-GAU-	IncompleteTranscript	protein_coding	Os10g0493100(PPR1)	Os10t0493100-02	1923	398	92	0.0893421																1	30850987	-	AGACG	-RAC-	3'UTR	protein_coding	Os01g0739000	Os01t0739000-01	1683	96	1483	0.156486
10	18740759	+	AGAGC	others	3'UTR	protein_coding	Os10g0493600(alphaGa1)	Os10t0493600-01	1408	183	462	0.0356499																1	30871027	+	TGATG	-GAU-	CDS	protein_coding	Os01g0739200(OsPP14)	Os01t0739200-01	894	109	573	0.363854
10	18740848	+	CGAGT	others	3'UTR	protein_coding	Os10g0493600(alphaGa1)	Os10t0493600-01	1497	272	735	0.0706003																1	30871324	+	AAACC	DRACH	3'UTR	protein_coding	Os01g0739200(OsPP14)	Os01t0739200-01	1191	406	898	1
10	18740890	+	AAATA	others	3'UTR	protein_coding	Os10g0493600(alphaGa1)	Os10t0493600-01	1539	314	474	0.121259																1	30933609	-	AGACT	DRACH	Intronic	protein_coding	Os01g0740650	Os01t0740650-00	NA	NA	1296	0.193734
10	18756627	-	TGACA	DRACH	CDS	protein_coding	Os10g0494000	Os10t0494000-01	798	-4	589	0.0689006																1	30979191	+	TGACA	DRACH	3'UTR	protein_coding	Os01g0741900(IAA6)	Os01t0741900-01	2065	224	719	0.344412
10	18797882	+	AGATG	-GAU-	IncompleteTranscript	protein_coding	Os10g0494500(OsRFP)	Os10t0494500-01	1078	659	307	0.0798022																1	30979252	+	AGACT	DRACH	3'UTR	protein_coding	Os01g0741900(IAA6)	Os01t0741900-01	2126	285	665	0.257183
10	18816169	+	AGATG	-GAU-	CDS	protein_coding	Os10g0495000	Os10t0495000-01	632	-250	198	0.0135802																1	31009726	-	AGATT	-GAU-	3'UTR	protein_coding	Os01g0742500(OsHXK6)	Os01t0742500-01	2055	696	2653	0.236753
10	18816256	+	TGATG	-GAU-	CDS	protein_coding	Os10g0495000	Os10t0495000-01	719	-163	164	0.0782627																1	31009767	-	AAACC	DRACH	3'UTR	protein_coding	Os01g0742500(OsHXK6)	Os01t0742500-01	2014	655	4035	0.535037
10	18853418	-	CTAGT	others	CDS	protein_coding	Os10g0495500	Os10t0495500-01	1742	9	194	0																1	31065258	+	AGACG	-RAC-	CDS	protein_coding	Os01g0743300	Os01t0743300-01	106	-994	396	0.238085
10	18853938	-	AGATG	-GAU-	CDS	protein_coding	Os10g0495500	Os10t0495500-01	1378	-147	207	0.0724817																1	31070205	-	TGACA	DRACH	3'UTR	protein_coding	Os01g0743400	Os01t0743400-02	1557	393	151	0.999993
10	18911369	+	TTACT	others	CDS	protein_coding	Os10g0497000	Os10t0497000-01	1806	119	211	0.0997981																1	31111501	-	AGATA	-GAU-	3'UTR	protein_coding	Os01g0744300	Os01t0744300-01	2214	198	1144	0.300186
10	18911835	+	AGATG	-GAU-	CDS	protein_coding	Os10g0497000	Os10t0497000-01	2272	-43	381	0.0570342																1	31111521	-	TGACT	DRACH	3'UTR	protein_coding	Os01g0744300	Os01t0744300-01	2194	178	1719	0.245791
10	18915010	+	GGACT	DRACH	3'UTR	protein_coding	Os10g0497000	Os10t0497000-01	3114	183	431	0.070603																1	31111885	-	GGATC	GGAU-	CDS	protein_coding	Os01g0744300	Os01t0744300-01	1918	91	2404	0.244383
10	19000672	+	AGATC	-GAU-	CDS	protein_coding	Os10g0498200	Os10t0498200-01	1022	236	844	0.0886697																1	31167030	+	AGACA	DRACH	IncompleteTranscript	protein_coding	Os01g0745300	Os01t0745300-00	534	-44	792	0.325141
10	19030737	+	AAACA	DRACH	Intergenic	NA	NA	NA	NA	NA	133	0																1	31168593	+	TGACA	DRACH	IncompleteTranscript	protein_coding	Os01g0745300	Os01t0745300-00	850	159	181	0.763799
10	19040453	-	AGAAA	others	Intergenic	NA	NA	NA	NA	NA	320	0.200685																1	31210929	+	GAACC	DRACH	CDS	protein_coding	Os01g0746200(NUP85)	Os01t0746200-01	2318	191	856	0.916026
10	19096194	-	TGACA	DRACH	Intergenic	NA	NA	NA	NA	NA	66	0.0930466																1	31211129	+	GGACA	DRACH	3'UTR	protein_coding	Os01g0746200(NUP85)	Os01t0746200-01	2518	391	233	1
10	19131270	+	TGATA	-GAU-	Intronic	protein_coding	Os10g0501500	Os10t0501500-01	NA	NA	186	0.0801723																1	31299070	-	GGATG	GGAU-	3'UTR	protein_coding	Os01g0747800(OsVQ3)	Os01t0747800-01	1088	-56	3471	0.121985
10	19230450	-	TGATT	-GAU-	StopCodon	protein_coding	Os10g0503600(OsTET14)	Os10t0503600-01	984	83	443	0.0825219																1	31333344	-	AGACT	DRACH	3'UTR	protein_coding	Os01g0748600	Os01t0748600-01	1737	292	262	0.638729
10	19255909	-	GAACA	DRACH	CDS	protein_coding	Os10g0504200	Os10t0504200-01	736	272	118	0.152036																1	31333379	-	AGACA	DRACH	3'UTR	protein_coding	Os01g0748600	Os01t0748600-01	1702	257	499	1
10	19415665	-	TAATC	others	3'UTR	protein_coding	Os10g0507600	Os10t0507600-01	1064	343	169	0.109554																1	31352854	+	AGATA	-GAU-	3'UTR	protein_coding	Os01g0748900	Os01t0748900-01	1967	658	562	0.285325
10	19463945	+	TAACA	DRACH	3'UTR	protein_coding	Os10g0508100	Os10t0508100-01	1828	-33	161	0.165424																1	31352908	+	GGATT	GGAU-	3'UTR	protein_coding	Os01g0748900	Os01t0748900-01	2021	712	541	0.532166
10	19514221	+	AGATA	-GAU-	CDS	protein_coding	Os10g0508400	Os10t0508400-01	451	-31	233	0.0324992																1	31365334	+	GGACT	DRACH	3'UTR	protein_coding	Os01g0749100	Os01t0749100-01	1570	400	177	0.589218
10	19564886	+	GGACT	DRACH	CDS	protein_coding	Os10g0509200	Os10t0509200-01	785	15	137	0.0845581																1	31369194	+	AGACA	DRACH	3'UTR	protein_coding	Os01g0749200(WLP1)	Os01t0749200-01	828	145	3166	0.548698
10	19625497	+	GGACA	DRACH	CDS	protein_coding	Os10g0510400	Os10t0510400-01	2047	32	1128	0.0651264																1	31369363	+	ATACC	others	3'UTR	protein_coding	Os01g0749200(WLP1)	Os01t0749200-01	997	314	4135	1
10	19680679	+	GCAGG	others	CDS	protein_coding	Os10g0511400(OsProCP3)	Os10t0511400-01	1332	-1	387	0																1	31373723	-	AAAGC	others	3'UTR	protein_coding	Os01g0749400(OsTPS2)	Os01t0749400-02	3155	551	1057	0.991279
10	19682348	+	GAAGA	others	3'UTR	protein_coding	Os10g0511400(OsProCP3)	Os10t0511400-01	1887	295	239	0.0611467																1	31399914	+	AGACA	DRACH	3'UTR	protein_coding	Os01g0749900	Os01t0749900-01	2054	430	392	0.403477
10	19706713	+	AGATG	-GAU-	CDS	protein_coding	Os10g0511800	Os10t0511800-00	226	-425	118	0.103494																1	31489513	-	TAACA	DRACH	3'UTR	protein_coding	Os01g0750800	Os01t0750800-02	551	256	1110	0.83388
10	19713279	+	GTACA	others	IncompleteTranscript	protein_coding	Os10g0511900	Os10t0511900-01	1393	1049	286	0.138669																1	31489542	-	GGAGA	others	3'UTR	protein_coding	Os01g0750800	Os01t0750800-02	522	227	1188	0.285992
10	19899430	-	CGAGC	others	3'UTR	protein_coding	Os10g0516200(OsRLCK303)	Os10t0516200-00	1253	849	138	0.0327426																1	31489574	-	TGACT	DRACH	3'UTR	protein_coding	Os01g0750800	Os01t0750800-02	490	195	1509	0.639972
10	19930894	-	AGAAG	others	Intergenic	NA	NA	NA	NA	NA	306	0.0352332																1	31489613	-	AGACT	DRACH	3'UTR	protein_coding	Os01g0750800	Os01t0750800-02	451	156	3422	0.843409
10	19933186	-	CCAGG	others	Intergenic	NA	NA	NA	NA	NA	211	0.720358																1	31489638	-	GGACA	DRACH	3'UTR	protein_coding	Os01g0750800	Os01t0750800-02	426	131	6828	0.501058
10	19970416	+	TAATC	others	CDS	protein_coding	Os10g0516800(OsLCBK1)	Os10t0516800-01	2582	120	412	0.312918																1	31519308	+	AAACT	DRACH	3'UTR	protein_coding	Os01g0751300	Os01t0751300-01	1489	168	257	0.980811
10	20027998	+	GGACA	DRACH	CDS	protein_coding	Os10g0518100	Os10t0518100-01	1822	1301	239	0.0661828																1	31519482	+	AGATT	-GAU-	3'UTR	protein_coding	Os01g0751300	Os01t0751300-01	1663	342	214	0.83359
10	20135592	-	AGATA	-GAU-	CDS	protein_coding	Os10g0520600	Os10t0520600-02	1560	219	142	0.0857978																1	31559293	-	TGACA	DRACH	3'UTR	protein_coding	Os01g0752300	Os01t0752300-01	849	537	3049	0.826749
10	20141303	-	AGACA	DRACH	CDS	protein_coding	Os10g0520700	Os10t0520700-01	930	446	167	0.133576																1	31559430	-	GAACT	DRACH	3'UTR	protein_coding	Os01g0752300	Os01t0752300-01	712	400	10224	0.266326
10	20171063	+	GAACA	DRACH	Intergenic	NA	NA	NA	NA	NA	36	0																1	31583143	+	TGACC	DRACH	3'UTR	protein_coding	Os01g0752700	Os01t0752700-01	2210	222	1065	0.556096
10	20254156	+	GCAGG	others	Intergenic	NA	NA	NA	NA	NA	1329	0.0632137																1	31583201	+	GAACG	-RAC-	3'UTR	protein_coding	Os01g0752700	Os01t0752700-01	2268	280	536	0.780194
10	20282413	+	AAATT	others	CDS	protein_coding	Os10g0522900	Os10t0522900-01	384	15	150	0.0750979																1	31583392	+	TGACA	DRACH	3'UTR	protein_coding	Os01g0752700	Os01t0752700-01	2459	471	425	0.999983
10	20297863	+	AGATG	-GAU-	CDS	protein_coding	Os10g0523100	Os10t0523100-01	755	-18	208	0.0588866																1	31585642	-	AAACT	DRACH	3'UTR	protein_coding	Os01g0752800	Os01t0752800-01	785	196	1188	0.985617
10	20299335	+	CAACC	-RAC-	3'UTR	protein_coding	Os10g0523100	Os10t0523100-01	1216	180	212	0.236518																1	31585677	-	TGACT	DRACH	3'UTR	protein_coding	Os01g0752800	Os01t0752800-01	750	161	1376	0.422873
10	20345370	-	AGATG	-GAU-	3'UTR	protein_coding	Os10g0523700(ADT)	Os10t0523700-01	1633	-66	236	0.0686429																1	31585718	-	AAACT	DRACH	3'UTR	protein_coding	Os01g0752800	Os01t0752800-01	709	120	2199	0.654233
10	20365665	-	AGAAA	others	CDS	protein_coding	Os10g0524100	Os10t0524100-01	1371	275	354	0.030531																1	31592261	-	TGACG	-RAC-	3'UTR	protein_coding	Os01g0753000(EIP8)	Os01t0753000-01	2070	940	525	0.816239
10	20390396	-	CGAGC	others	CDS	protein_coding	Os10g0524600(OsSub61)	Os10t0524600-01	1789	-752	1059	0.0443485																1	31592316	-	AGACT	DRACH	3'UTR	protein_coding	Os01g0753000(EIP8)	Os01t0753000-01	2015	885	586	0.868934
10	20498614	+	AGATG	-GAU-	CDS	protein_coding	Os10g0527800(OsGSTU12)	Os10t0527800-01	505	90	26	0.0532547																1	31592372	-	TGACA	DRACH	3'UTR	protein_coding	Os01g0753000(EIP8)	Os01t0753000-01	1959	829	724	0.223817
10	20601796	+	TGATG	-GAU-	IncompleteTranscript	protein_coding	Os10g0529800(OsGSTU2)	Os10t0529800-00	740	417	1330	0.0601801																1	31604488	+	TGACA	DRACH	3'UTR	protein_coding	Os01g0753100	Os01t0753100-01	1321	299	430	0.460739
10	20730156	-	AGAGC	others	CDS	protein_coding	Os10g0533100	Os10t0533100-01	299	-652	113	0																1	31608189	-	TGACT	DRACH	IncompleteTranscript	protein_coding	Os01g0753200	Os01t0753200-01	981	786	528	0.268067
10	20776976	+	GAATC	others	3'UTR	protein_coding	Os10g0533900	Os10t0533900-01	997	370	304	0.195308																1	31608260	-	AAACT	DRACH	IncompleteTranscript	protein_coding	Os01g0753200	Os01t0753200-01	910	715	1192	0.811553
10	20929950	-	AGACG	-RAC-	CDS	protein_coding	Os10g0537300	Os10t0537300-01	3230	1058	385	0.0723435																1	31608354	-	AGACA	DRACH	IncompleteTranscript	protein_coding	Os01g0753200	Os01t0753200-01	816	621	807	0.256007
10	20932581	-	TGAGG	others	CDS	protein_coding	Os10g0537300	Os10t0537300-01	1056	726	632	0.0428263																1	31617305	-	AGACC	DRACH	3'UTR	protein_coding	Os01g0753500(OsARF3)	Os01t0753500-01	2827	317	1624	0.236674
10	21109800	-	AAACT	DRACH	IncompleteTranscript	protein_coding	Os10g0541000(OsMLO4)	Os10t0541000-01	1732	585	55	0																1	31617362	-	GGACC	DRACH	3'UTR	protein_coding	Os01g0753500(OsARF3)	Os01t0753500-01	2770	260	886	0.969369
10	21110373	-	AGATG	-GAU-	IncompleteTranscript	protein_coding	Os10g0541000(OsMLO4)	Os10t0541000-01	1159	12	61	0.0677332																1	31638215	+	AGATT	-GAU-	Intergenic	NA	NA	NA	NA	NA	911	0.317522
10	21202847	+	GAAGC	others	CDS	protein_coding	Os10g0542800(OsBSK1-2)	Os10t0542800-01	959	24	73	0.441155																1	31638706	-	GGATA	GGAU-	3'UTR	protein_coding	Os01g0754100	Os01t0754100-01	749	463	536	0.468206
10	21203684	+	TGAAG	others	CDS	protein_coding	Os10g0542800(OsBSK1-2)	Os10t0542800-01	1284	-13	130	0.0669644																1	31641521	-	GAACT	DRACH	3'UTR	protein_coding	Os01g0754200(OsGSL3)	Os01t0754200-03	5658	245	487	0.817264
10	21254471	+	AGATG	-GAU-	CDS	protein_coding	Os10g0544500(OsWD40-180)	Os10t0544500-01	312	114	525	0.0828498																1	31651665	-	GGACC	DRACH	3'UTR	protein_coding	Os01g0754500	Os01t0754500-01	2078	1598	544	0.929538
10	21255226	+	CCAGA	others	CDS	protein_coding	Os10g0544500(OsWD40-180)	Os10t0544500-01	871	277	709	0.324527																1	31651757	-	TGACT	DRACH	3'UTR	protein_coding	Os01g0754500	Os01t0754500-01	1986	1506	699	0.415499
10	21301045	-	GAACC	DRACH	3'UTR	protein_coding	Os10g0545000(OsMGT6)	Os10t0545000-01	660	-307	386	0.0281365																1	31672329	-	AGACC	DRACH	Intergenic	NA	NA	NA	NA	NA	95	0.679724
10	21311811	-	TGAGG	others	3'UTR	protein_coding	Os10g0545300	Os10t0545300-01	1221	724	153	0.0245921																1	31738094	-	GGACA	DRACH	IncompleteTranscript	protein_coding	Os01g0756400	Os01t0756400-01	714	400	610	0.931936
10	21311942	-	TTATG	others	3'UTR	protein_coding	Os10g0545300	Os10t0545300-01	1090	593	317	0																1	31738249	-	GGACA	DRACH	IncompleteTranscript	protein_coding	Os01g0756400	Os01t0756400-01	559	245	633	0.946269
10	21350624	+	AGATC	-GAU-	CDS	protein_coding	Os10g0546300	Os10t0546300-01	548	69	192	0.0633929																1	31740771	-	GAAGA	others	Intergenic	protein_coding	Os01g0756300	NA	NA	NA	949	1
10	21446652	-	GGACA	DRACH	CDS	protein_coding	Os10g0548200(OsBSR-K1)	Os10t0548200-01	3311	15	651	0.0639111																1	31811431	-	AAACA	DRACH	3'UTR	protein_coding	Os01g0757500	Os01t0757500-01	844	226	1138	0.983591
10	21473780	-	GAACT	DRACH	3'UTR	protein_coding	Os10g0548800	Os10t0548800-01	3280	3157	296	0.0693442																1	31835871	+	AGACC	DRACH	3'UTR	protein_coding	Os01g0757800(XPV)	Os01t0757800-02	2115	390	200	0.827097
10	21475081	-	GTATG	others	CDS	protein_coding	Os10g0548800	Os10t0548800-01	1979	1856	419	0.0492025																1	31871059	-	GAACC	DRACH	IncompleteTranscript	protein_coding	Os01g0758400	Os01t0758400-01	1765	336	1291	1
10	21579517	+	ATAGC	others	IncompleteTranscript	protein_coding	Os10g0550100(OsMED12_2)	Os10t0550100-01	1458	-101	1142	0.184886																1	31973751	+	GGACA	DRACH	Intergenic	NA	NA	NA	NA	NA	103	0.974688
10	21580125	+	GGACT	DRACH	IncompleteTranscript	protein_coding	Os10g0550100(OsMED12_2)	Os10t0550100-01	1953	393	519	0.0571904																1	31998935	-	GGATT	GGAU-	3'UTR	protein_coding	Os01g0760600	Os01t0760600-01	1830	248	6206	0.895292
10	21582536	+	GAACT	DRACH	IncompleteTranscript	protein_coding	Os10g0550200	Os10t0550200-01	NA	NA	97	0.283748																1	31998967	-	TGACT	DRACH	3'UTR	protein_coding	Os01g0760600	Os01t0760600-01	1798	216	5910	0.363409
10	21749529	+	GGACG	-RAC-	Intergenic	NA	NA	NA	NA	NA	120	0.0407175																1	31998976	-	AGACT	DRACH	3'UTR	protein_coding	Os01g0760600	Os01t0760600-01	1789	207	6190	0.722181
10	21774259	-	TGACA	DRACH	IncompleteTranscript	protein_coding	Os10g0554300	Os10t0554300-00	1384	106	102	0.0204648																1	32002840	-	AGATG	-GAU-	CDS	protein_coding	Os01g0760600	Os01t0760600-01	620	-16	8364	0.140123
10	21885106	-	TAACT	DRACH	CDS	protein_coding	Os10g0556700(OsNOT1)	Os10t0556700-01	7003	21	358	0																1	32015540	+	AGACA	DRACH	CDS	protein_coding	Os01g0761000	Os01t0761000-01	470	-3	2169	0.283157
10	21893694	-	TGATC	-GAU-	CDS	protein_coding	Os10g0556700(OsNOT1)	Os10t0556700-01	4315	12	225	0.055242																1	32016197	+	GGATA	GGAU-	3'UTR	protein_coding	Os01g0761000	Os01t0761000-01	691	217	756	0.425097
10	21915486	+	ATACT	others	IncompleteTranscript	protein_coding	Os10g0556900	Os10t0556900-01	2108	16	518	0.228229																1	32032444	+	AGACA	DRACH	5'UTR	protein_coding	Os01g0761300	Os01t0761300-02	203	59	406	0.516224
10	22027094	-	AGAGT	others	IncompleteTranscript	protein_coding	Os10g0559600	Os10t0559600-01	430	-34	344	0.0915069																1	32032579	+	AGATT	-GAU-	5'UTR	protein_coding	Os01g0761300	Os01t0761300-02	338	194	453	0.569572
10	22034876	-	GGACA	DRACH	IncompleteTranscript	protein_coding	Os10g0559700	Os10t0559700-02	502	186	237	0.0943236																1	32091713	-	AGATG	-GAU-	Intergenic	NA	NA	NA	NA	NA	611	0.464393
10	22081888	-	TGACA	DRACH	IncompleteTranscript	protein_coding	Os10g0560450(OsATG3b)	Os10t0560450-01	775	-39	44	0.0941236																1	32098653	+	TGACT	DRACH	Intergenic	NA	NA	NA	NA	NA	134	0.690631
10	22087904	+	AAACT	DRACH	Intergenic	NA	NA	NA	NA	NA	255	0.125534																1	32123363	-	AAACT	DRACH	3'UTR	protein_coding	Os01g0763300	Os01t0763300-01	665	177	1702	0.669164
10	22126781	+	AGAAA	others	CDS	protein_coding	Os10g0561300	Os10t0561300-01	948	303	239	0.0188513																1	32123403	-	GGACT	DRACH	3'UTR	protein_coding	Os01g0763300	Os01t0763300-01	625	137	1108	0.931917
10	22161311	-	AAATG	others	3'UTR	protein_coding	Os10g0561900(OsPP115)	Os10t0561900-01	1487	508	884	0.041019																1	32123413	-	TGACA	DRACH	3'UTR	protein_coding	Os01g0763300	Os01t0763300-01	615	127	1296	0.403843
10	22227761	-	GAATT	others	IncompleteTranscript	protein_coding	Os10g0563200	Os10t0563200-01	2164	551	84	0.398967																1	32123433	-	AGATG	-GAU-	3'UTR	protein_coding	Os01g0763300	Os01t0763300-01	595	107	1505	0.336436
10	22229011	-	GGACC	DRACH	IncompleteTranscript	protein_coding	Os10g0563200	Os10t0563200-01	1425	-102	526	0.0604297																1	32136765	+	CGACA	-RAC-	3'UTR	protein_coding	Os01g0763600	Os01t0763600-01	1390	264	646	0.240649
10	22237203	-	GTACC	others	3'UTR	protein_coding	Os10g0563300	Os10t0563300-01	1666	467	171	0.575938																1	32136878	+	AGACA	DRACH	3'UTR	protein_coding	Os01g0763600	Os01t0763600-01	1503	377	287	0.839826
10	22279716	-	CCACC	others	CDS	protein_coding	Os10g0564100(OsMED31b)	Os10t0564100-01	695	-152	233	0.321888																1	32148185	-	GAACC	DRACH	3'UTR	protein_coding	Os01g0764000(OsGSTF2)	Os01t0764000-01	1044	662	11924	1
10	22300656	-	TGACA	DRACH	Intergenic	protein_coding	Os10g0564400	NA	NA	NA	211	0.0387398																1	32148640	-	GAACC	DRACH	CDS	protein_coding	Os01g0764000(OsGSTF2)	Os01t0764000-01	589	207	8993	0.47376
10	22302880	-	GAAGG	others	Intergenic	protein_coding	Os10g0564400	NA	NA	NA	223	0.114616																1	32149748	-	AGATG	-GAU-	CDS	protein_coding	Os01g0764000(OsGSTF2)	Os01t0764000-01	361	-20	17944	0.149155
10	22312859	+	AGATA	-GAU-	CDS	protein_coding	Os10g0564900	Os10t0564900-01	777	-80	1387	0.0798713																1	32171241	+	AGACA	DRACH	3'UTR	protein_coding	Os01g0764300	Os01t0764300-01	1634	543	96	0.943662
10	22334312	-	AGATG	-GAU-	IncompleteTranscript	protein_coding	Os10g0565300	Os10t0565300-01	2261	7	491	0.0718638																1	32171964	-	GGACA	DRACH	3'UTR	protein_coding	Os01g0764400(CM)	Os01t0764400-01	1119	324	183	0.968884
10	22338590	-	AAACA	DRACH	IncompleteTranscript	protein_coding	Os10g0565300	Os10t0565300-01	784	12	223	0																1	32171988	-	AGACA	DRACH	3'UTR	protein_coding	Os01g0764400(CM)	Os01t0764400-01	1095	300	312	0.970906
10	22339643	-	TGACC	DRACH	IncompleteTranscript	protein_coding	Os10g0565300	Os10t0565300-01	194	110	211	0.0997662																1	32185488	-	AGACA	DRACH	3'UTR	protein_coding	Os01g0764600	Os01t0764600-02	1203	226	185	1
10	22346215	-	GAAGA	others	Intergenic	NA	NA	NA	NA	NA	117	0																1	32192864	+	AGACA	DRACH	3'UTR	protein_coding	Os01g0764700	Os01t0764700-01	835	116	254	0.657388
10	22346372	-	AGATG	-GAU-	Intergenic	NA	NA	NA	NA	NA	48	0.141174																1	32302922	+	AGATA	-GAU-	3'UTR	protein_coding	Os01g0766600	Os01t0766600-01	1507	664	717	0.312308
10	22346528	-	AGAGC	others	Intergenic	NA	NA	NA	NA	NA	168	0.0125454																1	32302991	+	GGATT	GGAU-	3'UTR	protein_coding	Os01g0766600	Os01t0766600-01	1576	733	448	0.437816
10	22394506	+	AGATG	-GAU-	CDS	protein_coding	Os10g0565600(FRRP1)	Os10t0565600-01	2076	21	115	0.0947315																1	32327926	-	CGACT	-RAC-	IncompleteTranscript	protein_coding	Os01g0767000	Os01t0767000-01	692	372	1426	0.356758
10	22446088	-	AGACT	DRACH	Intergenic	NA	NA	NA	NA	NA	248	0.0728159																1	32328101	-	AGATA	-GAU-	IncompleteTranscript	protein_coding	Os01g0767000	Os01t0767000-01	517	197	1392	0.296594
10	22481787	+	AGACG	-RAC-	IncompleteTranscript	protein_coding	Os10g0567300	Os10t0567300-01	721	52	138	0.025678																1	32334726	-	GGACT	DRACH	3'UTR	protein_coding	Os01g0767100(OsProCP1)	Os01t0767100-01	1840	385	368	0.443967
10	22564799	-	AGAGT	others	CDS	protein_coding	Os10g0569200(eIF-3b)	Os10t0569200-01	1507	138	432	0.0999555																1	32334898	-	AGACG	-RAC-	3'UTR	protein_coding	Os01g0767100(OsProCP1)	Os01t0767100-01	1668	213	1223	0.327928
10	22565021	-	TAAGT	others	SpliceSite	protein_coding	Os10g0569200(eIF-3b)	Os10t0569200-01	NA	NA	49	1																1	32360297	+	TGACC	DRACH	3'UTR	protein_coding	Os01g0767700(RNAhA)	Os01t0767700-01	4202	762	703	0.341232
10	22642235	+	AGACA	DRACH	CDS	protein_coding	Os10g0571200	Os10t0571200-01	654	-68	236	0.0322164																1	32360431	+	CGACC	-RAC-	3'UTR	protein_coding	Os01g0767700(RNAhA)	Os01t0767700-01	4336	896	680	0.440146
10	22644875	+	AGAGT	others	CDS	protein_coding	Os10g0571200	Os10t0571200-01	1730	45	1122	0.0525508																1	32371275	+	AGACA	DRACH	CDS	protein_coding	Os01g0767900(OsNH2)	Os01t0767900-01	2312	180	1560	0.259496
10	22645085	+	GAATT	others	3'UTR	protein_coding	Os10g0571200	Os10t0571200-01	1940	255	237	0.323248																1	32371396	+	GGACA	DRACH	3'UTR	protein_coding	Os01g0767900(OsNH2)	Os01t0767900-01	2433	301	1105	0.919587
10	22730306	-	AGAGT	others	Intergenic	NA	NA	NA	NA	NA	131	0.0603105																1	32371417	+	AGACC	DRACH	3'UTR	protein_coding	Os01g0767900(OsNH2)	Os01t0767900-01	2454	322	989	0.341619
10	22741689	-	GAATT	others	IncompleteTranscript	protein_coding	Os10g0572900	Os10t0572900-03	1455	667	518	0.171837																1	32438110	+	GGACG	-RAC-	CDS	protein_coding	Os01g0769000	Os01t0769000-01	1935	1417	1410	0.261275
10	22782625	-	TTACT	others	3'UTR	protein_coding	Os10g0573900(OsNMD3)	Os10t0573900-01	1734	-271	490	0.176839																1	32438974	+	AGACC	DRACH	3'UTR	protein_coding	Os01g0769000	Os01t0769000-01	2799	2281	2004	0.187262
10	22859477	+	AGACG	-RAC-	3'UTR	protein_coding	Os10g0575000(OsbHLH009)	Os10t0575000-01	2351	-271	228	0.0306329																1	32439126	+	AGACG	-RAC-	3'UTR	protein_coding	Os01g0769000	Os01t0769000-01	2951	2433	1980	0.2531
10	22859720	+	TTACT	others	3'UTR	protein_coding	Os10g0575000(OsbHLH009)	Os10t0575000-01	2594	-28	534	0.040506																1	32439309	+	GGATA	GGAU-	3'UTR	protein_coding	Os01g0769000	Os01t0769000-01	3134	2616	809	0.287373
10	22865179	-	AGATA	-GAU-	IncompleteTranscript	protein_coding	Os10g0575200(OsDjC74)	Os10t0575200-01	3591	-138	394	0.0424992																1	32443209	+	GAACT	DRACH	NoncodingTranscript	nontranslating_CDS	Os01g0769100	Os01t0769100-01	211	-103	675	1
10	22871227	-	TTAGT	others	Intergenic	NA	NA	NA	NA	NA	206	0.0776699																1	32476414	+	GGACT	DRACH	3'UTR	protein_coding	Os01g0769900	Os01t0769900-01	2675	283	369	0.621306
10	22871567	-	AGATG	-GAU-	Intergenic	NA	NA	NA	NA	NA	122	0.0668931																1	32476495	+	AGACA	DRACH	3'UTR	protein_coding	Os01g0769900	Os01t0769900-01	2756	364	297	1
10	22871596	-	GGACT	DRACH	Intergenic	NA	NA	NA	NA	NA	173	0.0834184																1	32476559	+	GAACT	DRACH	3'UTR	protein_coding	Os01g0769900	Os01t0769900-01	2820	428	281	0.987567
10	22943832	-	ATACT	others	3'UTR	protein_coding	Os10g0576100(OsITPK5)	Os10t0576100-01	1293	-120	591	0.29743																1	32508467	-	AGACT	DRACH	3'UTR	protein_coding	Os01g0770400(OsFbox040)	Os01t0770400-01	1766	386	374	0.881488
10	22982894	+	AGATT	-GAU-	CDS	protein_coding	Os10g0576900(OsCCR3)	Os10t0576900-01	607	-4	125	0.0877778																1	32508542	-	GGACA	DRACH	3'UTR	protein_coding	Os01g0770400(OsFbox040)	Os01t0770400-01	1691	311	522	1
10	22985485	+	AGACA	DRACH	CDS	protein_coding	Os10g0576900(OsCCR3)	Os10t0576900-01	684	72	181	0.102788																1	32545056	+	TGACT	DRACH	3'UTR	protein_coding	Os01g0771200(XB24)	Os01t0771200-01	828	482	382	0.494036
10	22986194	+	AAACA	DRACH	Intergenic	NA	NA	NA	NA	NA	58	0.207622																1	32553217	-	AGACA	DRACH	Intergenic	protein_coding	Os01g0771400(OsM2)	NA	NA	NA	1030	1
10	23028925	+	TTAGA	others	CDS	protein_coding	Os10g0577600(JMJ706)	Os10t0577600-01	1346	-91	67	0																1	32567160	-	AGACG	-RAC-	CDS	protein_coding	Os01g0771400(OsM2)	Os01t0771400-00	730	-29	794	0.222568
10	23032986	+	TTACT	others	CDS	protein_coding	Os10g0577700	Os10t0577700-01	317	5	71	0																1	32586927	-	GGACT	DRACH	Intergenic	NA	NA	NA	NA	NA	151	0.756435
10	23034951	+	ATACT	others	3'UTR	protein_coding	Os10g0577700	Os10t0577700-01	1439	314	204	0.143713																1	32594942	-	AGACA	DRACH	CDS	protein_coding	Os01g0772150(OsSET3)	Os01t0772150-00	1012	383	277	1
10	23036402	-	GAATC	others	Intronic	protein_coding	Os10g0577800(TWI1)	Os10t0577800-01	NA	NA	478	0.0315516																1	32598181	-	GGATG	GGAU-	3'UTR	protein_coding	Os01g0772200(OsTFIIF2-2)	Os01t0772200-01	1228	355	628	0.607869
10	23036488	-	TGACT	DRACH	Intronic	protein_coding	Os10g0577800(TWI1)	Os10t0577800-01	NA	NA	445	0.0691222																1	32598229	-	AGATT	-GAU-	3'UTR	protein_coding	Os01g0772200(OsTFIIF2-2)	Os01t0772200-01	1180	307	1307	0.134159
10	23036648	-	AGATA	-GAU-	Intronic	protein_coding	Os10g0577800(TWI1)	Os10t0577800-01	NA	NA	368	0.0745227																1	32598235	-	AGACC	DRACH	3'UTR	protein_coding	Os01g0772200(OsTFIIF2-2)	Os01t0772200-01	1174	301	1358	0.548849
10	23037848	-	AGAGA	others	CDS	protein_coding	Os10g0577800(TWI1)	Os10t0577800-01	1153	-460	423	0.0425073																1	32611046	+	AGACA	DRACH	3'UTR	protein_coding	Os01g0772400(OsSTA34)	Os01t0772400-00	1070	123	529	0.383535
10	23039544	-	GAACC	DRACH	5'UTR	protein_coding	Os10g0577800(TWI1)	Os10t0577800-01	168	-165	1192	0.136631																1	32621892	+	TGACC	DRACH	CDS	protein_coding	Os01g0772600(CK1_CaseinKinase_1a.3)	Os01t0772600-01	2181	91	703	0.447131
10	23074133	-	AGACC	DRACH	CDS	protein_coding	Os10g0578600	Os10t0578600-01	1146	-322	104	0.0827089																1	32622311	+	AAACC	DRACH	3'UTR	protein_coding	Os01g0772600(CK1_CaseinKinase_1a.3)	Os01t0772600-01	2460	181	2349	0.639967
10	23088305	-	AGATA	-GAU-	3'UTR	protein_coding	Os10g0579100(OsOSCA1.4)	Os10t0579100-01	2574	404	568	0.0830132																1	32622500	+	TGACC	DRACH	3'UTR	protein_coding	Os01g0772600(CK1_CaseinKinase_1a.3)	Os01t0772600-01	2649	370	4163	0.227205
10	23095444	-	ATACA	others	3'UTR	protein_coding	Os10g0579200	Os10t0579200-01	1820	345	238	0.297064																1	32622606	+	GAACT	DRACH	3'UTR	protein_coding	Os01g0772600(CK1_CaseinKinase_1a.3)	Os01t0772600-01	2755	476	1788	0.636358
10	23148472	+	TGACA	DRACH	3'UTR	protein_coding	Os10g0580200(OsARFB1c)	Os10t0580200-01	905	365	271	0.0599559																1	32656188	+	GAAGC	others	CDS	protein_coding	Os01g0772800	Os01t0772800-01	1693	234	834	0.819061
10	23148626	+	AGATT	-GAU-	3'UTR	protein_coding	Os10g0580200(OsARFB1c)	Os10t0580200-02	1011	519	58	0.163879																1	32656478	+	AGATT	-GAU-	3'UTR	protein_coding	Os01g0772800	Os01t0772800-01	1983	524	856	0.274218
10	23165947	-	GGATG	GGAU-	IncompleteTranscript	protein_coding	Os10g0580500	Os10t0580500-00	NA	NA	98	0.0586792																1	32656551	+	AGACG	-RAC-	Intergenic	NA	NA	NA	NA	NA	1053	0.478032
11	39330	+	TGACA	DRACH	IncompleteTranscript	protein_coding	Os11g0101200(OsCCT36)	Os11t0101200-01	710	-449	540	0.045304																1	32673065	+	AGACC	DRACH	CDS	protein_coding	Os01g0773100	Os01t0773100-01	1439	42	581	0.152162
11	91818	+	GCACA	others	CDS	protein_coding	Os11g0102200	Os11t0102200-00	2412	-52	386	0.489312																1	32708516	+	TGACT	DRACH	3'UTR	protein_coding	Os01g0773600	Os01t0773600-01	2460	765	113	0.763385
11	112676	+	AGATA	-GAU-	CDS	protein_coding	Os11g0102800(OsRINGC2-1)	Os11t0102800-01	929	-39	120	0.0884004																1	32773101	+	AGACA	DRACH	IncompleteTranscript	protein_coding	Os01g0775200	Os01t0775200-01	3272	1455	153	1
11	116632	+	AGATG	-GAU-	3'UTR	protein_coding	Os11g0102800(OsRINGC2-1)	Os11t0102800-01	3771	33	153	0.0803444																1	32815230	-	TGACG	-RAC-	3'UTR	protein_coding	Os01g0775600	Os01t0775600-01	1069	302	671	0.445944
11	116790	+	ATACG	others	3'UTR	protein_coding	Os11g0102800(OsRINGC2-1)	Os11t0102800-01	3929	191	263	0.140083																1	32838726	-	AGACA	DRACH	3'UTR	protein_coding	Os01g0776400(OsWD40-25)	Os01t0776400-01	1616	196	197	1
11	117998	-	AGAGA	others	CDS	protein_coding	Os11g0102900	Os11t0102900-01	2539	26	195	0.0682839																1	32855462	-	TGACT	DRACH	3'UTR	protein_coding	Os01g0776700	Os01t0776700-01	1602	1136	1539	0.64524
11	130156	-	GTAAT	others	IncompleteTranscript	protein_coding	Os11g0103100	Os11t0103100-00	2852	179	76	0																1	32892259	+	AGACG	-RAC-	3'UTR	protein_coding	Os01g0777200	Os01t0777200-01	1760	167	1782	0.181862
11	134047	-	TAACA	DRACH	IncompleteTranscript	protein_coding	Os11g0103100	Os11t0103100-00	525	12	55	0.163152																1	32892292	+	TGACA	DRACH	3'UTR	protein_coding	Os01g0777200	Os01t0777200-01	1793	200	1248	0.450164
11	144618	-	AGACT	DRACH	CDS	protein_coding	Os11g0103700	Os11t0103700-01	2203	313	51	0.109201																1	32902585	+	AGATT	-GAU-	IncompleteTranscript	protein_coding	Os01g0777400	Os01t0777400-01	1305	-31	405	0.37684
11	145615	-	GTATA	others	CDS	protein_coding	Os11g0103700	Os11t0103700-01	1707	51	200	0.121257																1	32902598	+	TGACA	DRACH	IncompleteTranscript	protein_coding	Os01g0777400	Os01t0777400-01	1318	-18	274	0.52551
11	147068	-	AGAGC	others	CDS	protein_coding	Os11g0103700	Os11t0103700-01	1294	-21	94	0																1	32963205	+	AGATT	-GAU-	3'UTR	protein_coding	Os01g0778700	Os01t0778700-01	2051	591	370	0.33972
11	195341	+	AGACG	-RAC-	CDS	protein_coding	Os11g0104300(D53)	Os11t0104300-01	961	-223	136	0.0637581																1	32976598	+	GGACT	DRACH	CDS	protein_coding	Os01g0778800	Os01t0778800-01	3038	250	733	0.361237
11	237450	+	TTAGT	others	SpliceSite	protein_coding	Os11g0104866	Os11t0104866-00	NA	NA	381	0.253031																1	33000136	-	AGATT	-GAU-	3'UTR	protein_coding	Os01g0779400	Os01t0779400-02	4242	462	466	0.341763
11	263298	-	TGACA	DRACH	CDS	protein_coding	Os11g0105800	Os11t0105800-01	533	9	117	0.0883497																1	33000148	-	AAACC	DRACH	3'UTR	protein_coding	Os01g0779400	Os01t0779400-02	4230	450	545	0.93484
11	268596	-	AAACC	DRACH	3'UTR	protein_coding	Os11g0106000	Os11t0106000-02	698	189	183	0.172736																1	33000475	-	GGACA	DRACH	3'UTR	protein_coding	Os01g0779400	Os01t0779400-02	3903	123	551	0.691638
11	272991	-	AGATC	-GAU-	5'UTR	protein_coding	Os11g0106000	Os11t0106000-01	78	-498	209	0.0654387																1	33057184	+	AGACA	DRACH	CDS	protein_coding	Os01g0780400(OsKTN80c)	Os01t0780400-02	2381	55	1544	0.20045
11	287302	-	TTACA	others	3'UTR	protein_coding	Os11g0106200	Os11t0106200-02	2549	255	58	0.322319																1	33058345	+	TGACT	DRACH	3'UTR	protein_coding	Os01g0780400(OsKTN80c)	Os01t0780400-02	2844	219	628	0.642118
11	288970	-	AGACA	DRACH	CDS	protein_coding	Os11g0106200	Os11t0106200-02	1361	60	196	0.134023																1	33058428	+	GGACA	DRACH	3'UTR	protein_coding	Os01g0780400(OsKTN80c)	Os01t0780400-02	2927	302	309	0.934863
11	305075	-	AAACC	DRACH	3'UTR	protein_coding	Os11g0106700(OsFER1)	Os11t0106700-01	1315	405	192	0.05477																1	33064497	+	GGATT	GGAU-	3'UTR	protein_coding	Os01g0780500	Os01t0780500-01	1140	211	756	0.856142
11	305645	-	GAAGC	others	3'UTR	protein_coding	Os11g0106700(OsFER1)	Os11t0106700-01	851	5	686	0.0474581																1	33064543	+	GGATA	GGAU-	3'UTR	protein_coding	Os01g0780500	Os01t0780500-01	1186	257	841	0.392281
11	352401	+	AGATG	-GAU-	StartCodon	protein_coding	Os11g0107500	Os11t0107500-01	107	-110	1150	0.069671																1	33064553	+	AGAGC	others	3'UTR	protein_coding	Os01g0780500	Os01t0780500-01	1196	267	808	0.312185
11	357282	+	AGACC	DRACH	CDS	protein_coding	Os11g0107600	Os11t0107600-01	688	-298	128	0.0779681																1	33082330	+	AGACG	-RAC-	CDS	protein_coding	Os01g0780900	Os01t0780900-02	193	-1064	11729	0.135176
11	466356	-	AAACA	DRACH	CDS	protein_coding	Os11g0109933	Os11t0109933-01	1834	31	464	0																1	33154372	-	AAACT	DRACH	3'UTR	protein_coding	Os01g0782500	Os01t0782500-01	1516	468	564	0.766013
11	482359	-	AGATA	-GAU-	CDS	protein_coding	Os11g0110066	Os11t0110066-01	691	-26	359	0.0166615																1	33154379	-	TGACT	DRACH	3'UTR	protein_coding	Os01g0782500	Os01t0782500-01	1509	461	659	0.475072
11	482605	-	CGAGA	others	CDS	protein_coding	Os11g0110066	Os11t0110066-01	530	-69	173	0.0255267																1	33155608	-	AGACA	DRACH	CDS	protein_coding	Os01g0782500	Os01t0782500-01	996	-51	1924	0.25588
11	485563	+	TGACA	DRACH	IncompleteTranscript	protein_coding	Os11g0110100	Os11t0110100-01	357	19	226	0.0454048																1	33186648	-	TGACC	DRACH	3'UTR	protein_coding	Os01g0783200	Os01t0783200-02	1826	503	752	0.67677
11	486568	+	AGAGA	others	IncompleteTranscript	protein_coding	Os11g0110100	Os11t0110100-01	579	-52	111	0.0754381																1	33198645	-	GGATG	GGAU-	3'UTR	protein_coding	Os01g0783500	Os01t0783500-01	1298	268	1127	0.345967
11	600211	+	GAAGA	others	3'UTR	protein_coding	Os11g0112900	Os11t0112900-01	1412	-34	221	0.130503																1	33198737	-	GGACT	DRACH	3'UTR	protein_coding	Os01g0783500	Os01t0783500-01	1206	176	1474	0.570709
11	656877	-	AGAGG	others	CDS	protein_coding	Os11g0114600(OsWNK7)	Os11t0114600-01	2467	-1	290	0.0278036																1	33198792	-	GGATA	GGAU-	3'UTR	protein_coding	Os01g0783500	Os01t0783500-01	1151	121	2107	0.271768
11	664360	-	AGAAA	others	3'UTR	protein_coding	Os11g0114700(OsNTP11)	Os11t0114700-02	3151	412	483	0.028732																1	33207572	+	AGACA	DRACH	3'UTR	protein_coding	Os01g0783600(OsISC22)	Os01t0783600-01	805	257	120	0.976503
11	666079	-	CGAGC	others	CDS	protein_coding	Os11g0114700(OsNTP11)	Os11t0114700-02	2280	-33	130	0.0511277																1	33268242	+	GGAGT	others	3'UTR	protein_coding	Os01g0784800	Os01t0784800-01	910	451	2851	0.330334
11	729770	-	GAAGC	others	IncompleteTranscript	protein_coding	Os11g0116300(CHI)	Os11t0116300-01	633	34	398	0.0820782																1	33321499	+	AAACT	DRACH	3'UTR	protein_coding	Os01g0785700	Os01t0785700-01	1515	-42	310	1
11	802021	-	AGATT	-GAU-	IncompleteTranscript	protein_coding	Os11g0117700	Os11t0117700-01	3079	2612	44	0.0615492																1	33580441	-	AGACG	-RAC-	Intergenic	NA	NA	NA	NA	NA	2766	0.20193
11	845899	-	AGACT	DRACH	CDS	protein_coding	Os11g0118800	Os11t0118800-01	861	41	80	0.0696159																1	33596950	+	GGACA	DRACH	3'UTR	protein_coding	Os01g0793200	Os01t0793200-01	1419	150	274	0.997941
11	883214	+	AGAGC	others	IncompleteTranscript	protein_coding	Os11g0119900	Os11t0119900-01	57	-11	48	0.133153																1	33651293	-	AGACA	DRACH	3'UTR	protein_coding	Os01g0794500	Os01t0794500-00	609	140	1745	1
11	907002	+	TGAGA	others	CDS	protein_coding	Os11g0120600	Os11t0120600-00	363	58	143	0.0478406																1	33730877	+	AGACA	DRACH	CDS	protein_coding	Os01g0796400	Os01t0796400-01	412	100	1507	0.21289
11	947816	-	AAACC	DRACH	3'UTR	protein_coding	Os11g0121400(OsRLCK309)	Os11t0121400-01	1582	511	286	0.147296																1	33732737	+	GGACT	DRACH	3'UTR	protein_coding	Os01g0796400	Os01t0796400-01	1061	414	277	0.523611
11	950493	-	AGATG	-GAU-	CDS	protein_coding	Os11g0121400(OsRLCK309)	Os11t0121400-01	645	-28	258	0.0947327																1	33767392	+	ATAGC	others	CDS	protein_coding	Os01g0797600(ERF3)	Os01t0797600-01	409	-652	7201	0.571793
11	950629	-	AGACT	DRACH	CDS	protein_coding	Os11g0121400(OsRLCK309)	Os11t0121400-01	509	-164	156	0.0354635																1	33767402	+	AGACA	DRACH	CDS	protein_coding	Os01g0797600(ERF3)	Os01t0797600-01	419	-642	7929	0.211573
11	1071782	-	CGAGA	others	CDS	protein_coding	Os11g0123400	Os11t0123400-00	1355	10	70	0.0982582																1	33785440	+	AGACT	DRACH	IncompleteTranscript	protein_coding	Os01g0797900	Os01t0797900-02	1485	555	135	0.663681
11	1074247	-	ACAAC	others	CDS	protein_coding	Os11g0123400	Os11t0123400-00	760	47	277	0																1	33793972	+	AAACA	DRACH	IncompleteTranscript	protein_coding	Os01g0798100	Os01t0798100-02	3288	2956	808	0.621764
11	1074714	-	AGACA	DRACH	CDS	protein_coding	Os11g0123400	Os11t0123400-00	704	-8	185	0.0998236																1	33794021	+	AGACT	DRACH	IncompleteTranscript	protein_coding	Os01g0798100	Os01t0798100-02	3337	3005	487	0.283602
11	1188057	+	CAACT	-RAC-	CDS	protein_coding	Os11g0126100	Os11t0126100-01	749	-116	78	0																1	33929701	+	AGACC	DRACH	3'UTR	protein_coding	Os01g0801100	Os01t0801100-01	1274	306	199	0.579066
11	1285462	-	TGAGT	others	3'UTR	protein_coding	Os11g0127900(OsRP1)	Os11t0127900-01	790	-10	1457	0.0648269																1	33952290	-	AGACT	DRACH	3'UTR	protein_coding	Os01g0801600	Os01t0801600-01	1792	274	342	0.931208
11	1285969	-	GGACA	DRACH	CDS	protein_coding	Os11g0127900(OsRP1)	Os11t0127900-01	283	-517	7547	0.0870404																1	33952317	-	GGACC	DRACH	3'UTR	protein_coding	Os01g0801600	Os01t0801600-01	1765	247	689	0.475382
11	1373564	-	CGACA	-RAC-	CDS	protein_coding	Os11g0129800	Os11t0129800-01	1067	81	28	0																1	33959699	-	GAAGC	others	CDS	protein_coding	Os01g0801700(OsGCD1)	Os01t0801700-01	404	-243	928	0.850428
11	1382367	-	CGACA	-RAC-	IncompleteTranscript	protein_coding	Os11g0130100	Os11t0130100-01	1333	792	160	0.0730244																1	33976111	+	AGATT	-GAU-	CDS	protein_coding	Os01g0802100(OsIspE)	Os01t0802100-01	1258	75	543	0.270594
11	1454511	+	TGACA	DRACH	CDS	protein_coding	Os11g0131900(OsARAF3)	Os11t0131900-01	307	-25	459	0.0845513																1	34153573	-	TGATG	-GAU-	3'UTR	protein_coding	Os01g0805700	Os01t0805700-01	2239	238	998	0.258614
11	1494515	-	GCAGT	others	CDS	protein_coding	Os11g0132700	Os11t0132700-01	854	-39	131	0																1	34163823	-	GGACC	DRACH	3'UTR	protein_coding	Os01g0805800	Os01t0805800-01	908	283	691	0.274402
11	1553479	+	AGATG	-GAU-	CDS	protein_coding	Os11g0133600	Os11t0133600-01	803	471	373	0.0653102																1	34171505	+	GAACC	DRACH	3'UTR	protein_coding	Os01g0805900(OsTUB4)	Os01t0805900-01	1568	819	11200	0.908176
11	1554733	-	GAACT	DRACH	Intergenic	NA	NA	NA	NA	NA	37	0.369461																1	34248046	-	GGATT	GGAU-	Intronic	protein_coding	Os01g0807000	Os01t0807000-01	NA	NA	262	0.579876
11	1556388	-	GGAGT	others	Intergenic	NA	NA	NA	NA	NA	45	0.0504877																1	34265706	-	GGACA	DRACH	Intergenic	NA	NA	NA	NA	NA	476	0.869573
11	1565561	-	AGATG	-GAU-	IncompleteTranscript	protein_coding	Os11g0133900	Os11t0133900-00	533	-12	268	0.111534																1	34306218	+	GGACA	DRACH	Intergenic	NA	NA	NA	NA	NA	338	0.944645
11	1607117	+	TAACA	DRACH	IncompleteTranscript	protein_coding	Os11g0134300(OsCIPK33)	Os11t0134300-01	590	-29	258	0.0695611																1	34306706	-	AGACT	DRACH	3'UTR	protein_coding	Os01g0808100(OsbZIP08)	Os01t0808100-01	2965	270	207	0.607032
11	1607136	+	AAACC	DRACH	IncompleteTranscript	protein_coding	Os11g0134300(OsCIPK33)	Os11t0134300-01	609	-10	182	0																1	34382953	+	AAACA	DRACH	3'UTR	protein_coding	Os01g0809300(OsLRP)	Os01t0809300-01	962	258	4344	0.482329
11	1658248	-	ATACT	others	3'UTR	protein_coding	Os11g0135900(OsZIFL7)	Os11t0135900-01	1826	117	144	0.203594																1	34382960	+	GAACT	DRACH	3'UTR	protein_coding	Os01g0809300(OsLRP)	Os01t0809300-01	969	265	3913	0.366398
11	1659072	-	TGACA	DRACH	CDS	protein_coding	Os11g0135900(OsZIFL7)	Os11t0135900-01	1615	39	336	0.042991																1	34383016	+	TGACC	DRACH	3'UTR	protein_coding	Os01g0809300(OsLRP)	Os01t0809300-01	1025	321	949	0.639532
11	1659641	-	GGACC	DRACH	CDS	protein_coding	Os11g0135900(OsZIFL7)	Os11t0135900-01	1476	53	118	0.0634477																1	34409100	+	GGATT	GGAU-	3'UTR	protein_coding	Os01g0809900	Os01t0809900-01	1485	325	390	0.64385
11	1708610	-	AGATG	-GAU-	CDS	protein_coding	Os11g0137100	Os11t0137100-01	1555	22	206	0.0663947																1	34472345	+	AGATG	-GAU-	CDS	protein_coding	Os01g0811100(OsPAG1)	Os01t0811100-01	505	22	2751	0.344089
11	1720384	-	AGAGC	others	Intergenic	NA	NA	NA	NA	NA	63	0																1	34475359	+	GGACA	DRACH	3'UTR	protein_coding	Os01g0811100(OsPAG1)	Os01t0811100-01	1074	141	2352	0.903023
11	1734339	-	AGATG	-GAU-	CDS	protein_coding	Os11g0137300	Os11t0137300-02	367	-26	63	0.107912																1	34475377	+	GGATT	GGAU-	3'UTR	protein_coding	Os01g0811100(OsPAG1)	Os01t0811100-01	1092	159	1969	0.299364
11	1849683	-	AAACT	DRACH	3'UTR	protein_coding	Os11g0140100	Os11t0140100-02	717	234	80	0.194478																1	34475385	+	AAACT	DRACH	3'UTR	protein_coding	Os01g0811100(OsPAG1)	Os01t0811100-01	1100	167	1902	0.505321
11	1869090	-	TGATG	-GAU-	Intergenic	NA	NA	NA	NA	NA	140	0.122562																1	34475433	+	GGACA	DRACH	3'UTR	protein_coding	Os01g0811100(OsPAG1)	Os01t0811100-01	1148	215	793	1
11	1884899	-	AGATA	-GAU-	CDS	protein_coding	Os11g0140800	Os11t0140800-01	1032	20	298	0.138075																1	34475451	+	TGACT	DRACH	3'UTR	protein_coding	Os01g0811100(OsPAG1)	Os01t0811100-01	1166	233	483	0.918777
11	1895399	+	AGATC	-GAU-	CDS	protein_coding	Os11g0141000	Os11t0141000-02	443	-40	191	0.152501																1	34475458	+	TGACT	DRACH	3'UTR	protein_coding	Os01g0811100(OsPAG1)	Os01t0811100-01	1173	240	418	0.604891
11	1897618	+	TGAGC	others	CDS	protein_coding	Os11g0141000	Os11t0141000-02	1031	-105	344	0.0389823																1	34512701	+	AGACC	DRACH	3'UTR	protein_coding	Os01g0812000(GAMYB)	Os01t0812000-01	2177	168	241	0.599948
11	1931430	+	AGACA	DRACH	Intergenic	NA	NA	NA	NA	NA	310	0.0831904																1	34558664	-	AGATG	-GAU-	3'UTR	protein_coding	Os01g0812900	Os01t0812900-01	1272	-131	5538	0.13058
11	1993534	+	GAATT	others	CDS	protein_coding	Os11g0142500(OsIPMS1)	Os11t0142500-01	1560	26	281	0																1	34583413	+	AGATT	-GAU-	3'UTR	protein_coding	Os01g0813400(OsARFA1a)	Os01t0813400-01	888	135	9779	0.367262
11	2020079	-	GGATA	GGAU-	3'UTR	protein_coding	Os11g0143500	Os11t0143500-01	1836	208	76	0.128559																1	34583465	+	CAACA	-RAC-	3'UTR	protein_coding	Os01g0813400(OsARFA1a)	Os01t0813400-01	940	187	7613	0.333675
11	2023683	-	GAAGA	others	CDS	protein_coding	Os11g0143500	Os11t0143500-01	525	-124	94	0																1	34583505	+	AGATG	-GAU-	3'UTR	protein_coding	Os01g0813400(OsARFA1a)	Os01t0813400-01	980	227	4184	0.349768
11	2118418	-	AGATG	-GAU-	StartCodon	protein_coding	Os11g0146700	Os11t0146700-02	358	-46	41	0.100234																1	34583537	+	GGACT	DRACH	Intergenic	NA	NA	NA	NA	NA	773	0.873653
11	2121026	-	AGATA	-GAU-	CDS	protein_coding	Os11g0146800(RILIM15B)	Os11t0146800-01	929	36	64	0																1	34583978	-	AAACT	DRACH	3'UTR	protein_coding	Os01g0813500	Os01t0813500-01	1658	343	435	0.920709
11	2137293	-	TTAGC	others	CDS	protein_coding	Os11g0147000	Os11t0147000-01	1064	21	178	0.102638																1	34584035	-	AGACA	DRACH	3'UTR	protein_coding	Os01g0813500	Os01t0813500-01	1601	286	886	0.699245
11	2146624	+	GGACA	DRACH	CDS	protein_coding	Os11g0147100	Os11t0147100-01	512	55	93	0.137005																1	34584108	-	AGACG	-RAC-	3'UTR	protein_coding	Os01g0813500	Os01t0813500-01	1528	213	275	0.648123
11	2207186	-	AGACA	DRACH	3'UTR	protein_coding	Os11g0147800	Os11t0147800-02	595	-190	199	0.0370977																1	34584119	-	TGACT	DRACH	3'UTR	protein_coding	Os01g0813500	Os01t0813500-01	1517	202	256	0.756845
11	2218461	-	TGAGA	others	Intronic	protein_coding	Os11g0148000(OsCAX8)	Os11t0148000-01	NA	NA	129	0.0172683																1	34618714	+	GGACC	DRACH	3'UTR	protein_coding	Os01g0813900	Os01t0813900-01	2933	310	1370	0.237084
11	2233398	+	AGACA	DRACH	CDS	protein_coding	Os11g0148300(OsFKBP42b)	Os11t0148300-01	1081	72	50	0.150846																1	34618811	+	AGACG	-RAC-	3'UTR	protein_coding	Os01g0813900	Os01t0813900-01	3030	407	496	0.692793
11	2241829	-	AGATT	-GAU-	CDS	protein_coding	Os11g0148500(OsPK1)	Os11t0148500-02	784	30	2577	0.0758444																1	34618829	+	TGACT	DRACH	3'UTR	protein_coding	Os01g0813900	Os01t0813900-01	3048	425	347	0.657524
11	2246767	-	GGACT	DRACH	CDS	protein_coding	Os11g0148600	Os11t0148600-01	451	-16	44	0																1	34640183	-	AGACA	DRACH	IncompleteTranscript	protein_coding	Os01g0814400	Os01t0814400-01	1763	588	4319	0.401372
11	2252768	-	AGACC	DRACH	Intergenic	NA	NA	NA	NA	NA	61	0.09279																1	34652223	-	TGACT	DRACH	3'UTR	protein_coding	Os01g0814900(NFR)	Os01t0814900-01	1156	286	1811	0.635551
11	2260313	-	AAACT	DRACH	CDS	protein_coding	Os11g0148800	Os11t0148800-00	620	-128	119	0.0682402																1	34652291	-	TGACC	DRACH	3'UTR	protein_coding	Os01g0814900(NFR)	Os01t0814900-01	1088	218	3985	0.23733
11	2332785	+	GAATT	others	CDS	protein_coding	Os11g0150100	Os11t0150100-01	1308	132	110	0.294502																1	34682053	+	AGACG	-RAC-	3'UTR	protein_coding	Os01g0815700	Os01t0815700-01	3024	2075	365	0.31117
11	2419364	-	GGACT	DRACH	3'UTR	protein_coding	Os11g0151600	Os11t0151600-01	2034	140	70	0.0623489																1	34683581	+	AGATG	-GAU-	StartCodon	protein_coding	Os01g0815800(BIP123)	Os01t0815800-01	86	-10	8057	0.164567
11	2419494	-	AGAGC	others	3'UTR	protein_coding	Os11g0151600	Os11t0151600-01	1904	10	88	0.0243394																1	34685227	+	TGACT	DRACH	3'UTR	protein_coding	Os01g0815800(BIP123)	Os01t0815800-01	696	272	9999	0.721692
11	2515040	+	GGACA	DRACH	5'UTR	protein_coding	Os11g0153600(YGL138(t))	Os11t0153600-01	993	89	89	0.0717646																1	34685317	+	TGACA	DRACH	3'UTR	protein_coding	Os01g0815800(BIP123)	Os01t0815800-01	786	362	1972	0.950046
11	2528057	+	CAACA	-RAC-	3'UTR	protein_coding	Os11g0153800(RPS25)	Os11t0153800-01	548	255	544	0.210497																1	34685433	+	AGACG	-RAC-	Intergenic	NA	NA	NA	NA	NA	196	0.890406
11	2660208	+	AGATA	-GAU-	3'UTR	protein_coding	Os11g0156300(OsOFP18)	Os11t0156300-01	1166	-200	44	0.0352377																1	34705576	-	GGATT	GGAU-	3'UTR	protein_coding	Os01g0816400	Os01t0816400-02	6489	525	504	0.9813
11	2665535	-	GAAAA	others	3'UTR	protein_coding	Os11g0156401(OsOFP26)	Os11t0156401-01	995	-319	64	0.291452																1	34705768	-	AGACG	-RAC-	3'UTR	protein_coding	Os01g0816400	Os01t0816400-02	6297	333	1724	0.524078
11	2688182	-	TGACC	DRACH	3'UTR	protein_coding	Os11g0156700	Os11t0156700-01	898	-238	29	0.0523047																1	34705890	-	AGACT	DRACH	CDS	protein_coding	Os01g0816400	Os01t0816400-02	6175	211	524	0.328761
11	2734732	+	GTAAC	others	CDS	protein_coding	Os11g0157100(CycT1)	Os11t0157100-01	735	56	342	0																1	34708372	-	TAACT	DRACH	CDS	protein_coding	Os01g0816400	Os01t0816400-02	4700	36	2955	0.699072
11	2793179	+	TGAAA	others	CDS	protein_coding	Os11g0157600(OsPRR59)	Os11t0157600-01	1953	-41	124	0.0140871																1	34713476	-	GGACT	DRACH	CDS	protein_coding	Os01g0816400	Os01t0816400-02	2451	-28	499	0.339417
11	2834874	+	AGAGT	others	Intergenic	NA	NA	NA	NA	NA	80	0.0491794																1	34807755	+	GGACA	DRACH	CDS	protein_coding	Os01g0817700(BPM)	Os01t0817700-01	1764	157	6338	0.447492
11	2864497	-	AGATT	-GAU-	Intronic	protein_coding	Os11g0159000	Os11t0159000-01	NA	NA	161	0.0854228																1	34807780	+	GTAGC	others	3'UTR	protein_coding	Os01g0817700(BPM)	Os01t0817700-01	1789	182	4787	0.631211
11	2866682	-	AGACC	DRACH	CDS	protein_coding	Os11g0159000	Os11t0159000-01	916	-16	131	0.0864805																1	34807817	+	AGAGT	others	3'UTR	protein_coding	Os01g0817700(BPM)	Os01t0817700-01	1826	219	3915	0.236497
11	2909658	-	GAATC	others	3'UTR	protein_coding	Os11g0160100	Os11t0160100-01	2627	761	390	0.231234																1	34807872	+	AAACT	DRACH	3'UTR	protein_coding	Os01g0817700(BPM)	Os01t0817700-01	1881	274	4326	0.460735
11	2942491	+	TAACT	DRACH	3'UTR	protein_coding	Os11g0160500(OsbZIP81)	Os11t0160500-01	2758	201	176	0.110168																1	34807903	+	TGACT	DRACH	3'UTR	protein_coding	Os01g0817700(BPM)	Os01t0817700-01	1912	305	4066	0.361549
11	2954475	-	AGAAA	others	CDS	protein_coding	Os11g0160700	Os11t0160700-01	2579	-76	31	0.0497636																1	34807933	+	AGACG	-RAC-	3'UTR	protein_coding	Os01g0817700(BPM)	Os01t0817700-01	1942	335	3934	0.379051
11	2973133	+	TGAGA	others	IncompleteTranscript	protein_coding	Os11g0161000	Os11t0161000-01	1970	-1175	109	0.0209927																1	34807956	+	TGACG	-RAC-	3'UTR	protein_coding	Os01g0817700(BPM)	Os01t0817700-01	1965	358	4185	0.356545
11	2973727	+	AGAGC	others	IncompleteTranscript	protein_coding	Os11g0161000	Os11t0161000-01	2564	-581	64	0.0329316																1	34855700	+	CGACT	-RAC-	3'UTR	protein_coding	Os01g0818300	Os01t0818300-01	1375	396	129	0.630838
11	3235757	-	TGACA	DRACH	IncompleteTranscript	protein_coding	Os11g0166800(OsMed26_2)	Os11t0166800-01	121	7	194	0.0530027																1	34855716	+	TGACT	DRACH	3'UTR	protein_coding	Os01g0818300	Os01t0818300-01	1391	412	116	0.575787
11	3292320	+	AGAGT	others	CDS	protein_coding	Os11g0168100	Os11t0168100-01	438	42	180	0.0867394																1	34941637	+	AGACA	DRACH	IncompleteTranscript	protein_coding	Os01g0819500(OsUBC22)	Os01t0819500-01	191	-163	13028	0.183565
11	3335355	+	TGACA	DRACH	CDS	protein_coding	Os11g0169100	Os11t0169100-01	1029	-38	99	0.0620311																1	34941662	+	AAACT	DRACH	IncompleteTranscript	protein_coding	Os01g0819500(OsUBC22)	Os01t0819500-01	216	-138	14952	0.699204
11	3336885	+	TGACA	DRACH	CDS	protein_coding	Os11g0169100	Os11t0169100-01	2464	-139	63	0.064344																1	34941753	+	CAACA	-RAC-	IncompleteTranscript	protein_coding	Os01g0819500(OsUBC22)	Os01t0819500-01	307	-47	7000	0.984301
11	3338735	+	AAATT	others	3'UTR	protein_coding	Os11g0169100	Os11t0169100-01	3290	617	141	0.315334																1	34941785	+	TAACA	DRACH	IncompleteTranscript	protein_coding	Os01g0819500(OsUBC22)	Os01t0819500-01	339	-15	3552	0.591322
11	3338818	+	GAACA	DRACH	3'UTR	protein_coding	Os11g0169100	Os11t0169100-01	3373	700	89	0.493853																1	34949158	-	TGACC	DRACH	Intergenic	NA	NA	NA	NA	NA	246	0.668559
11	3367535	-	AGATT	-GAU-	3'UTR	protein_coding	Os11g0169600	Os11t0169600-01	1364	-384	360	0.0760251																1	34949180	-	GGATA	GGAU-	3'UTR	protein_coding	Os01g0819900(EIP10)	Os01t0819900-01	2876	536	340	0.31609
11	3367610	-	AAACA	DRACH	CDS	protein_coding	Os11g0169600	Os11t0169600-01	1289	-459	461	0.0450177																1	34949234	-	GGACA	DRACH	3'UTR	protein_coding	Os01g0819900(EIP10)	Os01t0819900-01	2822	482	644	1
11	3418994	-	AGATG	-GAU-	3'UTR	protein_coding	Os11g0170300(OsCBSCBSPB2)	Os11t0170300-01	1930	338	42	0.160482																1	34949256	-	AAACT	DRACH	3'UTR	protein_coding	Os01g0819900(EIP10)	Os01t0819900-01	2800	460	902	0.628213
11	3432120	+	AGATC	-GAU-	CDS	protein_coding	Os11g0170400	Os11t0170400-01	1596	78	160	0.0576837																1	35064591	-	GAACA	DRACH	3'UTR	protein_coding	Os01g0821700	Os01t0821700-01	1384	233	1133	0.61725
11	3778295	-	TGACG	-RAC-	IncompleteTranscript	protein_coding	Os11g0175800	Os11t0175800-01	324	-81	221	0.0667092																1	35069361	-	TGACT	DRACH	3'UTR	protein_coding	Os01g0821800	Os01t0821800-01	1423	250	360	0.352
11	3787298	-	AGACT	DRACH	IncompleteTranscript	protein_coding	Os11g0175900	Os11t0175900-01	17	-579	245	0.0511609																1	35069412	-	CAACT	-RAC-	3'UTR	protein_coding	Os01g0821800	Os01t0821800-01	1372	199	1004	1
11	3857090	-	GAAGG	others	Intergenic	protein_coding	Os11g0177400(OsABCG27)	NA	NA	NA	127	0.204526																1	35069490	-	AGATT	-GAU-	3'UTR	protein_coding	Os01g0821800	Os01t0821800-01	1294	121	1559	0.185536
11	4005613	-	AGAGA	others	CDS	protein_coding	Os11g0180200(OsPTP2)	Os11t0180200-01	120	50	205	0.0812996																1	35155553	+	AAACC	DRACH	3'UTR	protein_coding	Os01g0823300(OsRPS26)	Os01t0823300-00	493	108	13484	0.304516
11	4079373	+	TGATC	-GAU-	CDS	protein_coding	Os11g0181100	Os11t0181100-01	399	-30	157	0.193399																1	35155602	+	GAACT	DRACH	3'UTR	protein_coding	Os01g0823300(OsRPS26)	Os01t0823300-00	542	157	8232	0.28536
11	4079873	+	TGAGA	others	CDS	protein_coding	Os11g0181100	Os11t0181100-01	565	12	120	0.0572052																1	35155614	+	GGACC	DRACH	3'UTR	protein_coding	Os01g0823300(OsRPS26)	Os01t0823300-00	554	169	7761	0.544578
11	4093612	+	GAATA	others	Intergenic	NA	NA	NA	NA	NA	29	0.275862																1	35155641	+	GGATC	GGAU-	3'UTR	protein_coding	Os01g0823300(OsRPS26)	Os01t0823300-00	581	196	6891	0.326587
11	4108991	+	AGACA	DRACH	CDS	protein_coding	Os11g0181900	Os11t0181900-01	1187	-55	67	0.222757																1	35155680	+	TTACC	others	3'UTR	protein_coding	Os01g0823300(OsRPS26)	Os01t0823300-00	620	235	5180	0.95864
11	4109955	+	AGACA	DRACH	3'UTR	protein_coding	Os11g0181900	Os11t0181900-01	1761	46	93	0.121323																1	35155723	+	AGACG	-RAC-	Intergenic	NA	NA	NA	NA	NA	1586	0.880519
11	4129363	-	AAACC	DRACH	CDS	protein_coding	Os11g0182200	Os11t0182200-01	661	223	304	0.0351536																1	35186609	-	GAACC	DRACH	CDS	protein_coding	Os01g0823900(OsPUB3)	Os01t0823900-01	1395	-1015	1558	0.985772
11	4226646	+	AGATG	-GAU-	CDS	protein_coding	Os11g0183700(OsSWI3C)	Os11t0183700-01	1777	-12	171	0.0956272																1	35303668	-	TTAGG	others	3'UTR	protein_coding	Os01g0825500	Os01t0825500-01	1734	546	818	1
11	4237798	+	AGACG	-RAC-	Intergenic	NA	NA	NA	NA	NA	161	0.0752288																1	35314585	-	TGACT	DRACH	3'UTR	protein_coding	Os01g0825700	Os01t0825700-01	1979	940	391	0.597022
11	4242343	+	TGACA	DRACH	CDS	protein_coding	Os11g0183800(CSIL2)	Os11t0183800-00	2908	-101	304	0.0405808																1	35505603	-	AAACC	DRACH	3'UTR	protein_coding	Os01g0830000(OsABCI5)	Os01t0830000-01	1887	425	1165	0.987409
11	4251485	+	AGAGG	others	3'UTR	protein_coding	Os11g0183900(OsAsp2)	Os11t0183900-01	1608	333	187	0.0422043																1	35518720	-	TGACA	DRACH	NoncodingTranscript	nontranslating_CDS	Os01g0830300	Os01t0830300-01	264	-42	193	0.990352
11	4388723	-	CCAGT	others	CDS	protein_coding	Os11g0186400(OsPoldelta1)	Os11t0186400-00	2994	39	64	0																1	35518829	-	TGACA	DRACH	NoncodingTranscript	nontranslating_CDS	Os01g0830300	Os01t0830300-01	155	-151	330	0.614097
11	4394467	-	TGACG	-RAC-	CDS	protein_coding	Os11g0186400(OsPoldelta1)	Os11t0186400-00	1125	57	99	0.0749303																1	35585539	+	TAACT	DRACH	3'UTR	protein_coding	Os01g0831200(OsBAG4)	Os01t0831200-01	1122	229	3400	0.612529
11	4735239	-	CTAGT	others	IncompleteTranscript	protein_coding	Os11g0194900(OsRLCK315)	Os11t0194900-01	2023	275	503	0.0855429																1	35585607	+	TGACG	-RAC-	Intergenic	NA	NA	NA	NA	NA	1832	0.218774
11	4735442	-	AGAGC	others	IncompleteTranscript	protein_coding	Os11g0194900(OsRLCK315)	Os11t0194900-01	1820	72	362	0.0523153																1	35601212	-	TGACA	DRACH	3'UTR	protein_coding	Os01g0832000(CDS5)	Os01t0832000-01	997	216	761	0.262798
11	4737207	-	TTAGG	others	IncompleteTranscript	protein_coding	Os11g0194900(OsRLCK315)	Os11t0194900-01	599	218	360	0.209265																1	35602171	-	GTAGC	others	CDS	protein_coding	Os01g0832000(CDS5)	Os01t0832000-01	451	33	1448	1
11	4789378	+	TGACA	DRACH	Intergenic	NA	NA	NA	NA	NA	22	0.0933651																1	35609632	-	TGACT	DRACH	3'UTR	protein_coding	Os01g0832200	Os01t0832200-01	1065	399	190	0.612142
11	4867311	-	TGACA	DRACH	3'UTR	protein_coding	Os11g0197400	Os11t0197400-01	4005	1250	241	0.0597992																1	35609693	-	GGATG	GGAU-	3'UTR	protein_coding	Os01g0832200	Os01t0832200-01	1004	338	609	0.24096
11	4919947	+	AGACG	-RAC-	CDS	protein_coding	Os11g0198100	Os11t0198100-01	881	-133	37	0																1	35613070	-	GAAGC	others	5'UTR	protein_coding	Os01g0832200	Os01t0832200-01	25	-253	631	1
11	4996116	-	TGAGG	others	CDS	protein_coding	Os11g0199700	Os11t0199700-02	942	-1	155	0.0752104																1	35625550	+	AAACC	DRACH	3'UTR	protein_coding	Os01g0832300(OsCDPK3)	Os01t0832300-00	1847	209	1533	0.746942
11	5152995	-	AGAGT	others	Intergenic	NA	NA	NA	NA	NA	102	0.0955248																1	35625643	+	TGACA	DRACH	3'UTR	protein_coding	Os01g0832300(OsCDPK3)	Os01t0832300-00	1940	302	1101	0.661932
11	5184248	+	TAAGC	others	IncompleteTranscript	protein_coding	Os11g0202600	Os11t0202600-01	NA	NA	340	0.289333																1	35700492	-	GGAGT	others	3'UTR	protein_coding	Os01g0833700	Os01t0833700-01	1986	287	632	0.33085
11	5283475	+	ATATT	others	IncompleteTranscript	protein_coding	Os11g0204800	Os11t0204800-01	1388	-1191	73	0																1	35704821	-	AAAGG	others	CDS	protein_coding	Os01g0833700	Os01t0833700-01	882	-1	1822	0.560469
11	5336744	-	GGATT	GGAU-	3'UTR	protein_coding	Os11g0205800(Fbox-14)	Os11t0205800-01	3061	-129	34	0.134636																1	35709724	-	AGACA	DRACH	3'UTR	protein_coding	Os01g0833800	Os01t0833800-01	1879	828	607	0.993438
11	5378762	-	TGATT	-GAU-	3'UTR	protein_coding	Os11g0206700	Os11t0206700-01	2934	499	217	0.108564																1	35732907	+	AGATG	-GAU-	CDS	protein_coding	Os01g0834200	Os01t0834200-01	243	-89	1912	0.158416
11	5379980	-	ACACA	others	CDS	protein_coding	Os11g0206700	Os11t0206700-01	2132	68	468	0.35315																1	35736324	+	GAACC	DRACH	CDS	protein_coding	Os01g0834200	Os01t0834200-01	866	-30	713	0.884103
11	5401564	+	GGATG	GGAU-	CDS	protein_coding	Os11g0207000(OsSEU)	Os11t0207000-01	1964	1	305	0.0525032																1	35742510	+	TTAGT	others	CDS	protein_coding	Os01g0834200	Os01t0834200-01	2289	-94	1627	1
11	5407060	+	AAAGC	others	CDS	protein_coding	Os11g0207000(OsSEU)	Os11t0207000-01	3076	521	305	0.178927																1	35743264	+	AGACC	DRACH	3'UTR	protein_coding	Os01g0834200	Os01t0834200-01	2764	320	1627	0.182855
11	5407251	+	CTAGG	others	CDS	protein_coding	Os11g0207000(OsSEU)	Os11t0207000-01	3267	712	107	0.64486																1	35743474	+	TGACT	DRACH	3'UTR	protein_coding	Os01g0834200	Os01t0834200-01	2974	530	511	0.477955
11	5426356	+	TGACA	DRACH	CDS	protein_coding	Os11g0207100(OsSEU2)	Os11t0207100-01	2436	173	750	0.0491286																1	35743560	+	TGACA	DRACH	3'UTR	protein_coding	Os01g0834200	Os01t0834200-01	3060	616	221	0.758933
11	5426523	+	ACAAC	others	CDS	protein_coding	Os11g0207100(OsSEU2)	Os11t0207100-01	2603	340	396	0																1	35756451	-	CGACT	-RAC-	IncompleteTranscript	protein_coding	Os01g0834400(HAP3A)	Os01t0834400-01	982	313	260	0.52996
11	5462324	+	TGATT	-GAU-	IncompleteTranscript	protein_coding	Os11g0207200(OsMAPKKKalpha)	Os11t0207200-01	1551	-37	177	0.0884126																1	35760031	-	TGACT	DRACH	Intergenic	NA	NA	NA	NA	NA	1860	0.507698
11	5587699	-	AAACC	DRACH	CDS	protein_coding	Os11g0208800	Os11t0208800-01	1500	-306	73	0																1	35760117	-	AGATT	-GAU-	3'UTR	protein_coding	Os01g0834500	Os01t0834500-01	701	310	3837	0.289413
11	5588225	-	AGACA	DRACH	CDS	protein_coding	Os11g0208800	Os11t0208800-01	974	-832	57	0.0666936																1	35760132	-	AAACC	DRACH	3'UTR	protein_coding	Os01g0834500	Os01t0834500-01	686	295	3694	0.49602
11	5654235	-	AGAAC	others	Intergenic	NA	NA	NA	NA	NA	512	0.0628351																1	35760147	-	AGATT	-GAU-	3'UTR	protein_coding	Os01g0834500	Os01t0834500-01	671	280	3401	0.421592
11	5656986	-	ATATC	others	IncompleteTranscript	protein_coding	Os11g0209700(OsPI4K1)	Os11t0209700-02	1901	6	256	0																1	35763638	-	GGATC	GGAU-	Intergenic	NA	NA	NA	NA	NA	961	0.358438
11	5658882	-	TGACA	DRACH	IncompleteTranscript	protein_coding	Os11g0209700(OsPI4K1)	Os11t0209700-02	1285	413	142	0.101725																1	35763717	-	AGATT	-GAU-	Intergenic	NA	NA	NA	NA	NA	5435	0.237806
11	5662601	-	TTAGC	others	IncompleteTranscript	protein_coding	Os11g0209700(OsPI4K1)	Os11t0209700-01	974	-762	187	0																1	35763735	-	AAACC	DRACH	IncompleteTranscript	protein_coding	Os01g0834600	Os01t0834600-00	272	-2	6719	0.466129
11	5898927	-	ATACT	others	3'UTR	protein_coding	Os11g0213600(OsSCP48)	Os11t0213600-01	1644	302	137	0.217473																1	35763750	-	AGATT	-GAU-	IncompleteTranscript	protein_coding	Os01g0834600	Os01t0834600-00	257	-17	7071	0.262352
11	5900194	-	AAACA	DRACH	CDS	protein_coding	Os11g0213600(OsSCP48)	Os11t0213600-01	902	-94	126	0.0567974																1	35763799	-	AGATG	-GAU-	IncompleteTranscript	protein_coding	Os01g0834600	Os01t0834600-00	208	-66	9347	0.151148
11	5901079	-	AGAGC	others	CDS	protein_coding	Os11g0213600(OsSCP48)	Os11t0213600-01	377	39	237	0.0629729																1	35763829	-	AGACA	DRACH	IncompleteTranscript	protein_coding	Os01g0834600	Os01t0834600-00	178	-96	14076	0.203171
11	6091097	-	TGATC	-GAU-	CDS	protein_coding	Os11g0216400	Os11t0216400-01	376	-40	231	0.0619144																1	35772182	+	AGACT	DRACH	3'UTR	protein_coding	Os01g0834700(OsC3H11)	Os01t0834700-01	1439	318	275	0.829418
11	6091193	-	AGATA	-GAU-	CDS	protein_coding	Os11g0216400	Os11t0216400-01	280	-136	136	0.056273																1	35772229	+	TGACA	DRACH	3'UTR	protein_coding	Os01g0834700(OsC3H11)	Os01t0834700-01	1486	365	139	0.971819
11	6105784	+	GTACT	others	3'UTR	protein_coding	Os11g0216900(OsIDI2)	Os11t0216900-01	1373	231	104	0.426871																1	35772308	+	TGACT	DRACH	3'UTR	protein_coding	Os01g0834700(OsC3H11)	Os01t0834700-01	1565	444	210	0.779678
11	6110460	+	AGACG	-RAC-	CDS	protein_coding	Os11g0217300	Os11t0217300-01	194	95	277	0.0252785																1	35791719	-	AGACG	-RAC-	CDS	protein_coding	Os01g0835000	Os01t0835000-01	1355	-51	1154	0.200113
11	6145914	+	AGATG	-GAU-	CDS	protein_coding	Os11g0218000(OsbZIP82)	Os11t0218000-01	1122	11	320	0.0508497																1	35817548	-	AGACT	DRACH	3'UTR	protein_coding	Os01g0835600	Os01t0835600-03	1366	-545	610	0.984751
11	6147058	-	GGACA	DRACH	CDS	protein_coding	Os11g0218100	Os11t0218100-01	850	126	71	0																1	35817603	-	TGACA	DRACH	3'UTR	protein_coding	Os01g0835600	Os01t0835600-03	1311	-600	777	0.443951
11	6147816	-	GCAGG	others	CDS	protein_coding	Os11g0218100	Os11t0218100-01	601	-122	210	0																1	35854904	+	TGACC	DRACH	3'UTR	protein_coding	Os01g0836400	Os01t0836400-02	3930	557	411	0.579144
11	6203717	-	AGACT	DRACH	CDS	protein_coding	Os11g0219000(OsClp12)	Os11t0219000-01	221	24	90	0.0467816																1	35871659	-	GGATA	GGAU-	3'UTR	protein_coding	Os01g0836800	Os01t0836800-01	1540	-204	3442	0.193171
11	6442702	+	GGATT	GGAU-	IncompleteTranscript	protein_coding	Os11g0223201	Os11t0223201-01	1865	-613	49	0.0942484																1	35871689	-	GGATT	GGAU-	3'UTR	protein_coding	Os01g0836800	Os01t0836800-01	1510	-234	3022	0.141327
11	6543721	-	TGACA	DRACH	CDS	protein_coding	Os11g0225100(Os11gRGA4)	Os11t0225100-01	1913	782	102	0.0798109																1	35871969	-	AGACA	DRACH	CDS	protein_coding	Os01g0836800	Os01t0836800-01	1230	-514	4482	0.235621
11	6862014	-	AAACA	DRACH	IncompleteTranscript	protein_coding	Os11g0229000	Os11t0229000-01	2288	1868	99	0.0722876																1	35899949	+	AAACC	DRACH	3'UTR	protein_coding	Os01g0837300(UXS-4)	Os01t0837300-02	1827	-34	2872	0.618496
11	6884728	+	GAACT	DRACH	3'UTR	protein_coding	Os11g0229400	Os11t0229400-01	3055	2884	81	0.259325																1	35900397	+	AGACA	DRACH	3'UTR	protein_coding	Os01g0837300(UXS-4)	Os01t0837300-02	2203	341	1107	0.73564
11	7074282	-	TGATG	-GAU-	3'UTR	protein_coding	Os11g0233400	Os11t0233400-01	963	193	228	0.0999739																1	35900553	+	AGACG	-RAC-	3'UTR	protein_coding	Os01g0837300(UXS-4)	Os01t0837300-02	2359	497	1244	0.231776
11	7250494	-	AAATT	others	3'UTR	protein_coding	Os11g0236000	Os11t0236000-01	2452	702	57	0																1	35908117	+	TAACT	DRACH	3'UTR	protein_coding	Os01g0837500(OsRuvBL1a)	Os01t0837500-01	1515	147	863	0.733098
11	7394508	-	AGAGA	others	Intergenic	NA	NA	NA	NA	NA	55	0.0909567																1	35908138	+	AGACT	DRACH	3'UTR	protein_coding	Os01g0837500(OsRuvBL1a)	Os01t0837500-01	1536	168	493	0.886782
11	7494299	-	CGAGC	others	3'UTR	protein_coding	Os11g0240600	Os11t0240600-01	1161	-276	316	0.0486873																1	35908216	+	AAACT	DRACH	3'UTR	protein_coding	Os01g0837500(OsRuvBL1a)	Os01t0837500-01	1614	246	452	0.850185
11	7797110	-	AGATG	-GAU-	NoncodingTranscript	nontranslating_CDS	Os11g0245000	Os11t0245000-01	1973	726	51	0.0271494																1	35908263	+	AGATT	-GAU-	3'UTR	protein_coding	Os01g0837500(OsRuvBL1a)	Os01t0837500-01	1661	293	478	0.649418
11	7877950	-	TGACC	DRACH	Intergenic	NA	NA	NA	NA	NA	3662	0.0814455																1	35917475	-	AGACA	DRACH	3'UTR	protein_coding	Os01g0837800(OsMTP11)	Os01t0837800-01	1702	608	333	0.927414
11	7910808	+	AGACC	DRACH	CDS	protein_coding	Os11g0246600(OsDegp12)	Os11t0246600-00	572	51	64	0.133679																1	35917537	-	TGACT	DRACH	3'UTR	protein_coding	Os01g0837800(OsMTP11)	Os01t0837800-01	1640	546	587	0.590922
11	7933321	+	GAACC	DRACH	IncompleteTranscript	protein_coding	Os11g0246900	Os11t0246900-01	886	-61	1009	0.0218774																1	35925638	-	GAACC	DRACH	3'UTR	protein_coding	Os01g0837900	Os01t0837900-01	1557	209	719	0.977751
11	8419432	-	TGACG	-RAC-	Intergenic	NA	NA	NA	NA	NA	554	0.0743816																1	35925693	-	AGACT	DRACH	3'UTR	protein_coding	Os01g0837900	Os01t0837900-01	1502	154	1575	0.366542
11	8971621	-	AGACG	-RAC-	3'UTR	protein_coding	Os11g0264300	Os11t0264300-02	2334	38	104	0.033084																1	35925756	-	AAAGG	others	CDS	protein_coding	Os01g0837900	Os01t0837900-01	1439	91	3408	0.835361
11	9114244	-	AGATT	-GAU-	CDS	protein_coding	Os11g0266000	Os11t0266000-01	1008	-16	144	0.0861328																1	35926049	-	GTATT	others	CDS	protein_coding	Os01g0837900	Os01t0837900-01	1259	17	2044	0.826131
11	9117577	-	AGAGA	others	CDS	protein_coding	Os11g0266000	Os11t0266000-01	681	7	159	0.0930079																1	35949677	+	AGACA	DRACH	3'UTR	protein_coding	Os01g0838100	Os01t0838100-01	2865	96	293	1
11	9156914	-	TTAGC	others	CDS	protein_coding	Os11g0266800	Os11t0266800-01	2720	80	218	0.249197																1	35949795	+	AGACT	DRACH	3'UTR	protein_coding	Os01g0838100	Os01t0838100-01	2983	214	176	0.835069
11	9161694	-	AGATA	-GAU-	CDS	protein_coding	Os11g0266800	Os11t0266800-01	2002	-19	41	0.036226																1	35984111	+	AGACG	-RAC-	3'UTR	protein_coding	Os01g0838800	Os01t0838800-02	902	306	608	0.356318
11	9192091	+	CGAGA	others	3'UTR	protein_coding	Os11g0267300	Os11t0267300-01	2284	-15	87	0.0514504																1	36009703	+	AGACT	DRACH	3'UTR	protein_coding	Os01g0839300	Os01t0839300-01	597	184	456	0.700672
11	9327910	-	GGATT	GGAU-	Intergenic	NA	NA	NA	NA	NA	109	0.0560433																1	36009855	+	TGACT	DRACH	3'UTR	protein_coding	Os01g0839300	Os01t0839300-01	749	336	328	0.888294
11	9474691	+	AAACC	DRACH	CDS	protein_coding	Os11g0271100(OsMPK16)	Os11t0271100-01	493	25	64	0																1	36014173	-	TAAGA	others	StopCodon	protein_coding	Os01g0839500	Os01t0839500-00	512	-146	20307	1
11	9770839	+	AAACC	DRACH	CDS	protein_coding	Os11g0275400	Os11t0275400-01	1719	1298	455	0.0459869																1	36017423	-	AAACT	DRACH	3'UTR	protein_coding	Os01g0839700(OsUBC11)	Os01t0839700-01	993	319	1338	0.686192
11	9771116	+	GGATG	GGAU-	CDS	protein_coding	Os11g0275400	Os11t0275400-01	1996	1575	102	0.099635																1	36017433	-	AAACG	-RAC-	3'UTR	protein_coding	Os01g0839700(OsUBC11)	Os01t0839700-01	983	309	1431	0.689421
11	9771143	+	AGACG	-RAC-	CDS	protein_coding	Os11g0275400	Os11t0275400-01	2023	1602	76	0.0458804																1	36046389	-	AAACC	DRACH	5'UTR	protein_coding	Os01g0840200	Os01t0840200-01	132	-2207	1329	0.664628
11	9816027	-	GTACA	others	3'UTR	protein_coding	Os11g0276300	Os11t0276300-01	1238	125	309	0.495456																1	36083167	-	GAACA	DRACH	IncompleteTranscript	protein_coding	Os01g0840700(OsRPL36.2)	Os01t0840700-00	224	128	2036	0.995173
11	10476662	+	AGACG	-RAC-	CDS	protein_coding	Os11g0289700	Os11t0289700-01	1202	-14	623	0.0668385																1	36083211	-	GGACC	DRACH	IncompleteTranscript	protein_coding	Os01g0840700(OsRPL36.2)	Os01t0840700-00	180	84	1438	0.969728
11	10648227	-	AGAGC	others	Intergenic	NA	NA	NA	NA	NA	319	0.0133213																1	36089152	-	GAACC	DRACH	Intergenic	NA	NA	NA	NA	NA	140	1
11	10650734	-	AGATG	-GAU-	IncompleteTranscript	protein_coding	Os11g0292050	Os11t0292050-00	1749	51	234	0.0986859																1	36128353	+	GGATT	GGAU-	3'UTR	protein_coding	Os01g0841500(OsMYB3R-2)	Os01t0841500-01	2481	364	237	0.6296
11	10912252	+	AAACC	DRACH	IncompleteTranscript	protein_coding	Os11g0296800	Os11t0296800-01	600	-11	342	0.0611814																1	36128396	+	AAACA	DRACH	3'UTR	protein_coding	Os01g0841500(OsMYB3R-2)	Os01t0841500-01	2524	407	347	0.693917
11	10913871	+	GAAGG	others	IncompleteTranscript	protein_coding	Os11g0296800	Os11t0296800-01	1396	-284	268	0.186954																1	36132471	+	GGATC	GGAU-	3'UTR	protein_coding	Os01g0841600(OscTPI)	Os01t0841600-01	1011	225	2505	0.296938
11	10915398	+	CCATG	others	IncompleteTranscript	protein_coding	Os11g0296800	Os11t0296800-01	2084	182	818	0.195565																1	36132480	+	GAACT	DRACH	3'UTR	protein_coding	Os01g0841600(OscTPI)	Os01t0841600-01	1020	234	2250	0.943169
11	10926327	+	AGATT	-GAU-	CDS	protein_coding	Os11g0297000	Os11t0297000-01	934	222	255	0.0814526																1	36139264	-	GGACA	DRACH	Intergenic	NA	NA	NA	NA	NA	574	0.63691
11	11015266	+	AAACC	DRACH	CDS	protein_coding	Os11g0298400	Os11t0298400-01	518	-48	156	0.0685045																1	36286080	+	AGATT	-GAU-	3'UTR	protein_coding	Os01g0844800	Os01t0844800-01	3656	150	920	0.516268
11	11016942	+	AGATA	-GAU-	CDS	protein_coding	Os11g0298400	Os11t0298400-01	1156	-13	189	0.040279																1	36286226	+	AGACT	DRACH	3'UTR	protein_coding	Os01g0844800	Os01t0844800-01	3802	296	274	0.92581
11	11022542	+	AGATG	-GAU-	CDS	protein_coding	Os11g0298400	Os11t0298400-01	2356	-14	152	0.134234																1	36286281	+	AGATT	-GAU-	3'UTR	protein_coding	Os01g0844800	Os01t0844800-01	3857	351	475	0.527165
11	11206471	+	TGACA	DRACH	IncompleteTranscript	protein_coding	Os11g0300400	Os11t0300400-01	8	-243	112	0.109662																1	36325598	-	TGACA	DRACH	IncompleteTranscript	protein_coding	Os01g0846000	Os01t0846000-01	2617	180	175	1
11	11388811	-	AGATT	-GAU-	IncompleteTranscript	protein_coding	Os11g0302900	Os11t0302900-01	NA	NA	154	0.0443713																1	36325687	-	AGACT	DRACH	IncompleteTranscript	protein_coding	Os01g0846000	Os01t0846000-01	2528	91	460	0.200089
11	11390610	-	AGACT	DRACH	IncompleteTranscript	protein_coding	Os11g0302900	Os11t0302900-01	502	-21	92	0.0453628																1	36385726	-	AGATG	-GAU-	3'UTR	protein_coding	Os01g0846900	Os01t0846900-01	2075	297	1217	0.17536
11	11411058	+	TTACA	others	3'UTR	protein_coding	Os11g0303400	Os11t0303400-02	1330	139	93	0.204282																1	36396690	+	GAAGG	others	CDS	protein_coding	Os01g0847200(OsMPG1)	Os01t0847200-01	502	19	2583	0.836394
11	11737766	-	TGAGA	others	5'UTR	protein_coding	Os11g0308100	Os11t0308100-01	1636	-197	101	0.045311																1	36396772	+	CTAGC	others	CDS	protein_coding	Os01g0847200(OsMPG1)	Os01t0847200-01	584	101	5888	1
11	11917311	+	AGATG	-GAU-	CDS	protein_coding	Os11g0310800	Os11t0310800-01	1339	-20	63	0.108264																1	36397358	+	AGATT	-GAU-	CDS	protein_coding	Os01g0847200(OsMPG1)	Os01t0847200-01	1095	372	1493	0.16897
11	12141831	+	CAACA	-RAC-	Intergenic	NA	NA	NA	NA	NA	64	0.323949																1	36405615	+	CAACT	-RAC-	CDS	protein_coding	Os01g0847600(ARK1)	Os01t0847600-01	789	-17	710	0.917641
11	12143387	-	TGATA	-GAU-	Intergenic	NA	NA	NA	NA	NA	392	0.101852																1	36420334	-	GGACC	DRACH	3'UTR	protein_coding	Os01g0847900	Os01t0847900-01	889	55	1057	0.206476
11	12371532	+	AGAGT	others	IncompleteTranscript	protein_coding	Os11g0346016	Os11t0346016-00	558	286	151	0.0519773																1	36656541	-	AGACT	DRACH	3'UTR	protein_coding	Os01g0851400	Os01t0851400-01	1316	951	353	0.741877
11	12405647	-	GAACT	DRACH	Intergenic	NA	NA	NA	NA	NA	111	0.314043																1	36670437	-	AAACG	-RAC-	3'UTR	protein_coding	Os01g0851700(Pho2)	Os01t0851700-01	2803	289	2489	0.356683
11	12406117	-	ACATC	others	Intergenic	NA	NA	NA	NA	NA	198	0																1	36718136	-	AGACT	DRACH	3'UTR	protein_coding	Os01g0852500	Os01t0852500-01	1691	379	253	0.693873
11	12860660	+	AGATG	-GAU-	CDS	protein_coding	Os11g0417400(OsPP2C75)	Os11t0417400-01	1060	60	180	0.0911693																1	36718262	-	AGACA	DRACH	3'UTR	protein_coding	Os01g0852500	Os01t0852500-01	1565	253	393	0.99506
11	13341170	+	AGAGC	others	3'UTR	protein_coding	Os11g0423800	Os11t0423800-01	1175	11	148	0.0562085																1	36737343	+	AGACA	DRACH	3'UTR	protein_coding	Os01g0852900	Os01t0852900-01	3037	530	195	1
11	13506384	-	GAATA	others	3'UTR	protein_coding	Os11g0425600	Os11t0425600-01	529	300	1007	0.141973																1	36749428	+	GAATT	others	CDS	protein_coding	Os01g0853400(OsCOI1a)	Os01t0853400-01	745	158	2283	0.69618
11	13521428	+	CCACC	others	5'UTR	protein_coding	Os11g0425800	Os11t0425800-01	86	-416	104	0																1	36750525	+	AGATG	-GAU-	CDS	protein_coding	Os01g0853400(OsCOI1a)	Os01t0853400-01	1762	700	3226	0.172001
11	13521431	+	CCAGG	others	5'UTR	protein_coding	Os11g0425800	Os11t0425800-01	89	-413	99	0																1	36750710	+	GAACC	DRACH	3'UTR	protein_coding	Os01g0853400(OsCOI1a)	Os01t0853400-01	1947	885	3484	0.828765
11	13746489	-	AGATG	-GAU-	CDS	protein_coding	Os11g0429100	Os11t0429100-00	3092	-808	52	0.103419																1	37004456	+	AGATT	-GAU-	3'UTR	protein_coding	Os01g0856500(OsLAX1)	Os01t0856500-01	2349	570	728	0.339356
[truncated: 13,247 more rows]
