# Supplementary material for: Quantitative profiling of m6A at single base resolution across the life cycle of rice and Arabidopsis
Source: Nat Commun. 2024 Jun 7;15:4881. doi: 10.1038/s41467-024-48941-7 (PMC11161662; doi:10.1038/s41467-024-48941-7)
Supplement: Supplementary file 4 — Supplementary Data 2 [file 41467_2024_48941_MOESM4_ESM.xlsx]

## Sheet: Data 2
Supplementary Data 2 rice and arabidopsis conserved m6a sites
Transcript_ID_cress	Transcript_ID_rice	Transcript_pos_cress	Transcript_pos_rice	Base_cress	Base_rice	chr_cress	pos_cress	strand_cress	motif_cress	chr_rice	pos_rice	strand_rice	motif_rice
AT1G70830.4	Os04t0465600-01	603	564	A	A	1	26710766	-	AGACA	4	23279181	+	AGACA
AT1G32080.1	Os01t0511600-01	1789	2639	A	A	1	11537462	-	AGATG	1	18013754	-	AGATT
AT1G16710.3	Os02t0137500-01	5012	1127	A	A	1	5720490	+	AGACA	2	1995349	+	AGATA
AT1G16710.3	Os02t0137500-01	6201	2308	A	A	1	5722196	+	TGACT	2	1997044	+	GAACT
AT1G16710.3	Os02t0137500-01	6247	2360	A	A	1	5722242	+	GTACA	2	1997096	+	GAACT
AT5G11430.1	Os02t0208600-01	1617	1948	A	A	5	3649781	+	GGACG	2	6085958	+	AGACA
AT3G62800.1	Os01t0772000-01	1228	1482	A	A	3	23225666	-	GAATG	1	32587171	-	GTAGC
AT3G05560.3	Os07t0674200-01	482	285	A	A	3	1614830	+	AGAGC	7	28501204	+	AGACC
AT3G05560.3	Os07t0674200-01	779	577	A	A	3	1615316	+	AGATG	7	28502258	+	GGATG
AT3G05560.3	Os03t0343500-01	822	716	A	A	3	1615359	+	TTACT	3	12798248	-	ATACT
AT3G05560.1	Os07t0674200-01	670	643	A	A	3	1615393	+	AGATT	7	28502324	+	TGACT
AT2G20610.1	Os11t0644800-00	870	788	A	A	2	8879189	-	AGACG	11	25597812	-	AGATG
AT4G35500.2	Os09t0552300-01	1078	1214	A	A	4	16858879	+	AGATG	9	21882952	-	AGACT
AT2G22270.1	Os04t0455600-02	1242	1091	A	A	2	9465364	+	GGATT	4	22795453	-	GGACC
AT2G22270.1	Os03t0387800-01	1313	1153	A	A	2	9465435	+	GAACT	3	15462955	+	ATACT
AT2G22270.1	Os02t0574600-01	1313	1125	A	A	2	9465435	+	GAACT	2	22043924	-	GAACT
AT1G77590.1	Os12t0168700-01	663	1354	A	A	1	29151389	-	AGACG	12	3485271	+	AGACT
AT1G77590.1	Os12t0168700-01	955	1661	A	A	1	29150781	-	TGATG	12	3486364	+	GGATG
AT1G77590.1	Os11t0169800-01	2035	776	A	A	1	29148891	-	TGATT	11	3376651	+	TGACC
AT1G79020.1	Os08t0338900-01	1130	924	A	A	1	29728671	-	GAAGC	8	15263483	-	AAAGC
AT1G79020.1	Os09t0284600-01	1955	3631	A	A	1	29727223	-	TAACG	9	6252386	-	ATACT
AT5G23535.1	Os12t0135900-00	290	33	A	A	5	7935903	+	AGACA	12	1749869	-	AGACA
AT1G79830.4	Os05t0559900-01	1160	1584	A	A	1	30032160	-	AGATG	5	27875455	-	AGATG
AT1G79830.4	Os05t0559900-01	1887	2296	A	A	1	30030710	-	TTAGC	5	27872497	-	TTAGC
AT5G03455.1	Os03t0108000-01	544	502	A	A	5	864016	+	AGATT	3	483122	-	AGACT
AT1G48140.1	Os02t0749450-01	465	437	A	A	1	17783933	+	AGACC	2	31497427	-	AGATG
AT2G32600.1	Os03t0263500-01	832	658	A	A	2	13834129	-	AGACT	3	8660902	-	AGACA
AT5G02710.2	Os03t0363400-01	622	667	A	A	5	613406	+	AGACG	3	14152573	+	AGATG
AT3G52870.1	Os12t0149900-01	890	906	A	A	3	19594228	-	AGAAA	12	2453275	-	AGAGA
AT3G06580.1	Os03t0832600-01	627	463	A	A	3	2051214	-	TGACT	3	34976191	+	TGACA
AT1G77610.1	Os04t0692000-02	870	890	A	A	1	29166278	+	TGACA	4	35419924	-	TGACA
AT1G19170.1	Os09t0439400-01	936	973	A	A	1	6617930	+	TGACT	9	16285482	+	TGACT
AT2G26000.3	Os02t0182900-02	2323	1727	A	A	2	11085335	+	ATACA	2	4630381	-	GGACA
AT1G29070.1	Os01t0805000-01	632	601	A	A	1	10151220	+	ATACA	1	34133922	-	ATACT
AT1G29070.1	Os01t0805000-01	642	612	A	A	1	10151230	+	AAACA	1	34133911	-	TAACA
AT1G04170.2	Os12t0607100-01	601	432	A	A	1	1097800	+	AGACT	12	25649680	+	AGACT
AT1G04170.2	Os12t0607100-01	1148	979	A	A	1	1098821	+	TGAGA	12	25650955	+	TGAAA
AT1G04170.2	Os12t0607100-01	1930	1781	A	A	1	1099805	+	GGAGA	12	25651928	+	GAAGA
AT1G04170.2	Os12t0607100-01	1947	1799	A	A	1	1099822	+	GGATT	12	25651946	+	GAATT
AT1G04170.2	Os12t0176800-01	601	323	A	A	1	1097800	+	AGACT	12	3887797	-	AGACC
AT1G04170.2	Os12t0176800-01	778	500	A	A	1	1098063	+	AGATG	12	3887398	-	GGATG
AT1G04170.2	Os12t0176800-01	1947	1695	A	A	1	1099822	+	GGATT	12	3885600	-	GAATT
AT1G29250.1	Os02t0202500-01	719	349	A	A	1	10223342	-	GGATT	2	5740513	-	TGATT
AT1G29250.1	Os06t0602600-01	496	464	A	A	1	10223689	-	AGAAA	6	23822924	+	AGAAG
AT1G29250.1	Os01t0173100-01	733	663	A	A	1	10223328	-	GTACC	1	3742819	-	TGACT
AT3G51050.1	Os02t0100700-01	1239	1235	A	A	3	18956289	+	GGACT	2	36989	+	GGATG
AT3G51050.1	Os02t0100700-01	1865	1864	A	A	3	18957285	+	AGACA	2	40392	+	CAACA
AT3G51050.1	Os02t0100700-01	2155	2151	A	A	3	18957575	+	AGACA	2	40679	+	AGACA
AT5G23060.1	Os02t0729400-01	1379	1096	A	A	5	7736668	-	GAATT	2	30361965	-	GAATC
AT4G14770.2	Os12t0605500-01	1957	2233	A	A	4	8481775	-	AGACA	12	25562694	-	TGACA
AT4G14770.2	Os07t0176200-01	526	677	A	A	4	8483831	-	AGATG	7	4023994	+	AGACC
AT4G14770.2	Os07t0176200-01	810	983	A	A	4	8483547	-	AGAGA	7	4024300	+	AGACA
AT2G03390.1	Os01t0764500-01	1381	1466	A	A	2	1030480	-	CGACT	1	32177680	-	AGACT
AT2G03390.1	Os08t0172200-01	685	865	A	A	2	1031647	-	AGACA	8	4240028	+	GGACA
AT2G03390.1	Os08t0172200-01	1381	1551	A	A	2	1030480	-	CGACT	8	4242209	+	AGACT
AT5G02280.1	Os06t0151300-01	579	1437	A	A	5	470203	+	TAACA	6	2642472	-	AAACC
AT5G02280.1	Os06t0151300-01	606	1482	A	A	5	470230	+	GAACG	6	2642427	-	GAACA
AT5G02280.1	Os07t0454700-01	579	494	A	A	5	470203	+	TAACA	7	15755652	+	TGACA
AT5G02280.1	Os07t0454700-01	598	516	A	A	5	470222	+	TAACA	7	15755674	+	GTACT
AT2G46900.1	Os09t0514900-01	775	816	A	A	2	19270570	+	AGACT	9	20055359	+	AGACA
AT2G46900.1	Os09t0514900-01	2034	2064	A	A	2	19272017	+	AAACT	9	20057443	+	AGACT
AT2G46900.1	Os09t0514900-01	2075	2107	A	A	2	19272058	+	GTACA	9	20057486	+	TAACA
AT2G46900.1	Os09t0514900-01	2130	2166	A	A	2	19272113	+	GGACT	9	20057545	+	AAACT
AT5G08370.1	Os10t0493600-01	441	422	A	A	5	2692794	-	AAAGC	10	18738814	+	AAATA
AT3G44750.1	Os05t0597100-01	1218	1104	A	A	3	16299676	+	TAACA	5	29753694	-	AAACT
AT4G13020.1	Os03t0847600-01	2000	1841	A	A	4	7606885	+	GAACA	3	35638468	+	GAACT
AT4G13020.1	Os03t0847600-01	2013	1851	A	A	4	7606898	+	AAACA	3	35638478	+	AAACG
AT3G43240.1	Os08t0451700-03	2807	3035	A	A	3	15209976	-	AAATG	8	22084249	-	AGATG
AT3G43240.1	Os08t0451700-03	2940	3181	A	A	3	15209843	-	GGACT	8	22084103	-	GGACT
AT3G43240.1	Os08t0451400-01	2475	2398	A	A	3	15210477	-	AGACA	8	22039607	-	AGACA
AT3G43240.1	Os08t0451400-01	2485	2408	A	A	3	15210467	-	AGACG	8	22039597	-	AGACA
AT3G43240.1	Os08t0451400-01	2645	2568	A	A	3	15210138	-	GGACT	8	22039257	-	GGACT
AT1G79620.2	Os05t0305900-01	2497	2458	A	A	1	29958259	-	AGACT	5	13838948	+	AGACA
AT1G79620.5	Os05t0486100-01	2047	1936	A	A	1	29958957	-	AGACA	5	23901306	-	GGACA
AT1G17470.1	Os05t0357600-02	1106	1119	A	A	1	6005801	+	AGACT	5	16971309	+	AGACT
AT1G17470.1	Os05t0357600-02	1316	1329	A	A	1	6006124	+	AGACA	5	16971620	+	CGACA
AT1G34380.2	Os01t0874800-03	654	619	A	A	1	12553502	-	AGACT	1	37958163	-	AGACT
AT2G20120.1	Os02t0269000-01	1241	1147	A	A	2	8687348	-	TGACT	2	9618016	-	TGACA
AT2G43850.1	Os02t0608500-01	724	748	A	A	2	18161287	-	AGACT	2	23880559	-	AGACC
AT1G23870.1	Os08t0414700-01	2875	2971	A	A	1	8435558	+	AAACA	8	19830639	-	GGACA
AT3G49560.1	Os02t0526500-01	946	1960	A	A	3	18371858	+	TAACG	2	19257174	-	GGACT
AT3G49560.1	Os04t0405100-01	1014	1039	A	A	3	18371926	+	AGATA	4	20100383	-	AGATA
AT5G46030.2	Os02t0134300-01	811	630	A	A	5	18671278	+	GAACA	2	1816579	-	GTACA
AT5G46030.2	Os02t0134300-01	830	664	A	A	5	18671297	+	TAACA	2	1816545	-	GAACT
AT5G46030.2	Os07t0631100-01	759	642	A	A	5	18671226	+	GAACA	7	26172329	+	AAACA
AT3G23790.1	Os03t0845500-01	2622	2667	A	A	3	8581237	+	TGACA	3	35549228	-	GGACG
AT1G26750.1	Os12t0209100-01	542	661	A	A	1	9248007	+	AGACA	12	5696014	+	AGATA
AT4G22590.1	Os10t0553300-01	684	701	A	A	4	11895015	-	CAAGT	10	21708978	-	GAACC
AT4G22590.1	Os10t0553300-01	1032	1052	A	A	4	11894407	-	AAACC	10	21708356	-	CAACC
AT5G30490.1	Os01t0328500-01	806	749	A	A	5	11614090	+	AGATT	1	12649541	+	AGACT
AT5G30490.1	Os01t0328500-01	1068	1020	A	A	5	11614352	+	AAACC	1	12649812	+	GAACA
AT5G47930.1	Os02t0478700-01	641	642	A	A	5	19406157	-	TGACT	2	16447334	+	TGACA
AT5G47930.1	Os04t0346100-01	464	435	A	A	5	19406334	-	AGATT	4	16459333	+	AAATT
AT3G02420.1	Os01t0604700-01	1069	983	A	A	3	496731	-	AGACG	1	23815996	-	AGACT
AT3G02420.1	Os01t0604700-01	1350	1232	A	A	3	496068	-	AGATT	1	23815386	-	AGATA
AT3G02420.1	Os05t0589000-02	1069	968	A	A	3	496731	-	AGACG	5	29339408	+	AGACA
AT3G02420.1	Os05t0589000-02	1265	1150	A	A	3	496153	-	TGACT	5	29340006	+	GGACA
AT4G21670.1	Os02t0639000-01	841	754	A	A	4	11512067	+	AGACA	2	25628679	+	AGACT
AT4G21670.1	Os02t0639000-01	3417	3270	A	A	4	11516913	+	AGATA	2	25635348	+	AGATA
AT5G20140.2	Os06t0597900-01	467	416	A	A	5	6800432	-	AGACA	6	23560225	+	AGACA
AT5G20140.2	Os06t0597900-01	954	900	A	A	5	6799601	-	AGATC	6	23561909	+	AGACT
AT1G63660.1	Os08t0326600-01	1184	1100	A	A	1	23605380	-	GCATG	8	14359127	+	AGATA
AT1G63660.1	Os08t0326600-01	1319	1236	A	A	1	23605245	-	AGACA	8	14359263	+	AGATA
AT1G29390.1	Os05t0566800-01	804	864	A	A	1	10286312	-	ATACT	5	28214024	-	AGACT
AT5G50210.1	Os12t0290150-00	2304	2095	A	A	5	20445663	+	AGACA	12	11194367	-	AGACA
AT5G38360.1	Os04t0381400-00	430	436	A	A	5	15332990	-	AGACG	4	18692278	+	AGACG
AT5G25770.3	Os06t0163200-01	1499	1157	A	A	5	8969313	-	CAACT	6	3191241	+	ATACT
AT5G35970.1	Os02t0704300-01	3264	1098	A	A	5	14118966	-	AAATT	2	29059790	-	GAACT
AT5G35970.1	Os09t0130800-02	898	842	A	A	5	14122465	-	AGACC	9	2359991	-	AAACA
AT2G31390.1	Os01t0894300-01	1412	1336	A	A	2	13383477	-	AGACG	1	38885195	-	GAACT
AT5G52240.1	Os10t0502500-04	800	766	A	A	5	21214513	+	AGAGT	10	19166732	-	AGATG
AT5G52240.1	Os10t0502500-04	833	794	A	A	5	21214546	+	AGAAG	10	19166704	-	AGAAA
AT5G52240.1	Os10t0502500-04	945	928	A	A	5	21214658	+	TTACT	10	19166570	-	CTATA
AT5G52240.1	Os10t0502500-04	964	949	A	A	5	21214677	+	AGATT	10	19166549	-	AGATA
AT3G62270.1	Os12t0566000-02	1657	1460	A	A	3	23043742	-	AGACT	12	23251659	+	CGACT
AT2G04400.1	Os04t0467700-01	725	189	A	A	2	1532451	+	AGACC	4	23364056	-	AGATG
AT5G06950.5	Os07t0687700-01	1696	1573	A	A	5	2154218	+	GGACA	7	29216806	+	GGACT
AT2G19540.1	Os11t0134500-01	727	749	A	A	2	8463083	+	AGATG	11	1613034	-	AGATG
AT2G19540.1	Os11t0134500-01	1272	1291	A	A	2	8464060	+	AGACC	11	1611587	-	GGATG
AT2G40190.1	Os12t0583000-01	805	132	A	A	2	16786228	+	CTACC	12	24206498	-	ATACC
AT2G40190.1	Os12t0583000-01	1505	839	A	A	2	16787311	+	AGACA	12	24204966	-	TGACT
AT1G59830.1	Os02t0217600-02	869	814	A	A	1	22021059	-	GGACA	2	6574404	-	AGATA
AT1G59830.1	Os02t0217600-02	1097	1042	A	A	1	22020742	-	CGATA	2	6573319	-	AGACA
AT1G59830.1	Os02t0217600-02	1111	1056	A	A	1	22020728	-	AGACC	2	6573305	-	AGACT
AT1G59830.1	Os06t0574500-01	1097	1059	A	A	1	22020742	-	CGATA	6	22312954	+	GGACA
AT1G59830.1	Os06t0574500-01	1111	1073	A	A	1	22020728	-	AGACC	6	22312968	+	AGACC
AT1G59830.1	Os06t0574500-01	1274	1232	A	A	1	22020565	-	AAACA	6	22313127	+	AAATT
AT1G67325.2	Os08t0521400-03	1547	1316	A	A	1	25209581	-	ATACT	8	25941910	+	TGACA
AT5G53770.1	Os01t0672700-02	1180	1316	A	A	5	21829278	+	TGACA	1	27628688	+	TGATA
AT5G53770.1	Os01t0672700-02	1310	1446	A	A	5	21829498	+	AGACC	1	27629685	+	AGACC
AT3G18270.1	Os01t0138900-01	1678	1612	A	A	3	6264193	+	GGAGT	1	2074887	-	GGATA
AT3G24200.2	Os03t0839100-01	983	570	A	A	3	8749238	-	AGACT	3	35261039	-	AGACT
AT3G24200.2	Os03t0839100-01	1311	890	A	A	3	8748823	-	TGACA	3	35260631	-	TGACA
AT3G24200.2	Os03t0839100-01	1472	1058	A	A	3	8748662	-	TTACA	3	35260463	-	TGACA
AT3G24200.2	Os03t0839100-01	1814	1402	A	A	3	8748229	-	AGATG	3	35259856	-	AGATG
AT4G27780.1	Os04t0681900-02	1286	1109	A	A	4	13849625	+	AGACT	4	34810919	-	TGACG
AT4G27780.1	Os04t0681900-02	1341	1178	A	A	4	13849680	+	TGACT	4	34810850	-	AAACT
AT4G27780.1	Os04t0681900-02	1470	1278	A	A	4	13849809	+	TAACA	4	34810750	-	TTACA
AT5G16270.1	Os01t0897800-01	1676	1937	A	A	5	5319600	+	AGACA	1	39028929	-	AGACG
AT5G16270.1	Os01t0897800-01	3712	3894	A	A	5	5322617	+	TAACC	1	39025373	-	AAACC
AT5G45550.1	Os03t0577200-01	211	163	A	A	5	18463127	+	AGACT	3	21109362	+	AGACG
AT5G45550.1	Os03t0577200-01	963	892	A	A	5	18464978	+	AAACA	3	21112104	+	AGACA
AT3G06920.2	Os07t0249100-01	3470	3372	A	A	3	2185043	+	TGACT	7	8282911	-	AGACA
AT1G77920.1	Os08t0176900-01	1770	1828	A	A	1	29300807	+	AAACT	8	4505891	-	AGACG
AT3G03630.1	Os01t0814800-01	1521	1515	A	A	3	878056	-	GAACA	1	34647303	-	AAACT
AT5G23570.1	Os12t0197500-01	2265	1952	A	A	5	7945954	+	AGACT	12	5035423	-	AGACT
AT5G23570.1	Os12t0197500-01	2330	2016	A	A	5	7946019	+	AGACG	12	5035359	-	GGATG
AT4G05520.1	Os06t0687800-01	1753	1728	A	A	4	2807826	+	TGATA	6	28693683	+	CGAGT
AT4G24400.1	Os01t0536000-01	1535	1299	A	A	4	12620105	+	AGACA	1	19470479	-	AGACA
AT5G53150.3	Os02t0510000-01	3212	2259	A	A	5	21556826	+	AGACG	2	18229775	+	TGAGC
AT5G06530.1	Os03t0157400-01	1224	1335	A	A	5	1991614	-	AAACC	3	3082365	-	AGACA
AT5G06530.1	Os03t0157400-01	2172	2292	A	A	5	1990402	-	TGACA	3	3076637	-	TGACA
AT5G19820.1	Os07t0575100-00	2135	2172	A	A	5	6698400	-	CGACA	7	23261506	-	CGACA
AT5G19820.1	Os07t0575100-00	3373	3413	A	A	5	6695817	-	AGACA	7	23256831	-	AGACA
AT5G19820.1	Os03t0701000-01	2719	2733	A	A	5	6697159	-	AGACA	3	28134097	+	AGACG
AT5G19820.1	Os03t0701000-01	3015	3029	A	A	5	6696455	-	AGATT	3	28135065	+	AGACT
AT3G13550.1	Os07t0577400-01	413	490	A	A	3	4424025	-	AGACT	7	23351913	+	AGACA
AT1G16690.1	Os08t0338900-01	1040	924	A	A	1	5708026	+	GAAGC	8	15263483	-	AAAGC
AT2G31200.1	Os03t0780400-01	391	382	A	A	2	13294591	+	AGAGA	3	32361663	-	TGAGA
AT2G31200.1	Os03t0780400-01	690	695	A	A	2	13294979	+	AAACT	3	32360976	-	AGACG
AT2G31200.1	Os03t0780400-01	767	771	A	A	2	13295056	+	AAACT	3	32360900	-	AAACG
AT3G56140.1	Os01t0826900-01	2475	2352	A	A	3	20832781	+	GTACA	1	35386972	-	AGACT
AT2G35790.1	Os03t0853800-02	613	649	A	A	2	15041806	+	AGACA	3	35969969	+	GGACA
AT2G35790.1	Os03t0853800-02	776	809	A	A	2	15041969	+	GAACT	3	35970129	+	GAACT
AT1G26850.2	Os09t0415700-01	1055	869	A	A	1	9302805	-	GGACT	9	14868741	+	GGACT
AT1G26850.2	Os09t0415700-01	1746	1563	A	A	1	9301859	-	AGACG	9	14869874	+	AGACA
AT1G26850.2	Os09t0415700-01	1833	1647	A	A	1	9301772	-	GGACA	9	14869958	+	GGACA
AT1G26850.2	Os03t0379100-01	1638	1324	A	A	1	9301967	-	AGATG	3	14995619	+	TGACA
AT5G06600.1	Os11t0573000-01	928	116	A	A	5	2026261	-	AGACA	11	21514210	-	AGACA
AT5G06600.1	Os11t0573000-01	1166	354	A	A	5	2025926	-	GGACA	11	21513890	-	AGATA
AT5G06600.1	Os11t0573000-01	2923	2636	A	A	5	2021318	-	AGACG	11	21504361	-	AGACA
AT1G18070.1	Os02t0456500-01	1378	2376	A	A	1	6215050	-	GGACA	2	15157330	-	TGACA
AT1G56290.1	Os03t0740700-01	2253	2416	A	A	1	21078591	+	GGACG	3	30391793	+	GGACC
AT3G24830.1	Os03t0756000-01	862	803	A	A	3	9066024	+	TAACT	3	31205144	+	AAACC
AT3G24830.1	Os07t0109500-01	834	824	A	A	3	9065996	+	ATACT	7	523805	-	ATACT
AT3G24830.1	Os07t0109500-01	853	831	A	A	3	9066015	+	TGAGT	7	523798	-	AGAGT
AT2G03270.1	Os03t0586900-01	1636	1559	A	A	2	995560	+	AGATG	3	21678929	+	AGATG
AT5G03500.6	Os04t0661800-01	775	319	A	A	5	877436	-	AGATG	4	33775669	-	AGATG
AT5G03500.6	Os04t0661800-01	917	464	A	A	5	877121	-	AGACC	4	33775327	-	AGACC
AT5G03500.6	Os04t0661800-01	1069	616	A	A	5	876880	-	AGACA	4	33775090	-	AGATA
AT4G17560.1	Os02t0652600-02	940	872	A	A	4	9781895	+	AGATT	2	26317629	-	AAATT
AT2G35795.1	Os07t0192300-01	394	1287	A	A	2	15043243	+	AGATG	7	4978339	-	AGATG
AT2G35795.1	Os07t0192300-01	535	1448	A	A	2	15043384	+	GGACT	7	4978178	-	GGACT
AT2G35795.1	Os07t0192300-01	592	1528	A	A	2	15043441	+	TGACA	7	4978098	-	TGACA
AT2G35795.1	Os07t0192300-01	640	1572	A	A	2	15043489	+	GAACA	7	4978054	-	TAACT
AT2G35795.1	Os01t0157800-01	300	302	A	A	2	15042997	+	AAAGG	1	3043130	-	GAAGG
AT3G06380.1	Os07t0667000-01	1537	1586	A	A	3	1938111	+	GAACG	7	28176457	+	AGACA
AT3G06380.1	Os07t0667000-01	1632	1689	A	A	3	1938206	+	CTACG	7	28176560	+	TGACT
AT3G12930.1	Os09t0493600-01	765	687	A	A	3	4129533	+	GGACA	9	19119838	-	CGAGC
AT2G36950.1	Os03t0152000-01	1426	1089	A	A	2	15516726	+	CGAGA	3	2866690	-	CGAGA
AT1G80000.2	Os01t0595100-01	2028	2022	A	A	1	30095856	+	AGACA	1	23320768	+	GGACA
AT1G71070.1	Os01t0121800-01	906	753	A	A	1	26808263	-	CTAGT	1	1235545	+	CTAGT
AT3G28860.1	Os04t0642000-01	1398	1464	A	A	3	10874280	-	AGATG	4	32675198	-	AGATG
AT3G28860.1	Os04t0459000-01	1353	1296	A	A	3	10874325	-	GGATG	4	22919165	-	AGATG
AT3G28860.1	Os04t0459000-01	1589	1532	A	A	3	10874003	-	AGACG	4	22918844	-	AGACA
AT3G28860.1	Os04t0459000-01	2894	2843	A	A	3	10871444	-	AGACT	4	22916107	-	AGACG
AT5G09310.1	Os01t0960000-01	572	528	A	A	5	2887324	-	TGACT	1	42317415	+	TGACC
AT5G09310.1	Os01t0960000-01	640	610	A	A	5	2887256	-	AGATA	1	42317497	+	AGACT
AT1G56590.1	Os05t0383100-01	1162	1122	A	A	1	21202495	-	AGACA	5	18509194	-	AGACC
AT1G56590.1	Os05t0383100-01	1196	1156	A	A	1	21202461	-	GGACA	5	18509160	-	AGACA
AT4G10930.1	Os12t0209700-01	2412	232	A	A	4	6706972	-	AGACA	12	5737229	+	AGACA
AT4G10930.1	Os12t0209700-01	3863	1757	A	A	4	6705123	-	AAACG	12	5739445	+	AAACT
AT4G37980.1	Os10t0430200-01	1430	1406	A	A	4	17854429	+	AAACT	10	15304059	-	GAACC
AT1G27440.1	Os02t0520750-01	1217	1131	A	A	1	9529563	-	AGACG	2	18973425	-	TGACG
AT1G27440.1	Os02t0520750-01	1277	1191	A	A	1	9529503	-	AGACA	2	18973365	-	AGACT
AT1G27440.1	Os02t0520750-01	1402	1316	A	A	1	9529378	-	AGATA	2	18973240	-	AGATC
AT1G27440.1	Os01t0926700-00	920	250	A	A	1	9530106	-	AGATA	1	40634080	-	AGACA
AT1G27440.1	Os01t0926700-00	1217	547	A	A	1	9529563	-	AGACG	1	40633694	-	TGATG
AT1G27440.1	Os01t0926600-01	895	765	A	A	1	9530131	-	AGATG	1	40627508	-	AGATG
AT1G27440.1	Os01t0926600-01	1402	1272	A	A	1	9529378	-	AGATA	1	40626899	-	AGATA
AT1G27440.1	Os01t0926600-01	1641	1497	A	A	1	9529139	-	TAACA	1	40626674	-	AAACC
AT1G27440.1	Os10t0180000-01	1217	1102	A	A	1	9529563	-	AGACG	10	5487652	-	CGACG
AT1G27440.1	Os04t0398600-02	1402	1340	A	A	1	9529378	-	AGATA	4	19692994	+	AGATC
AT1G27440.1	Os04t0398600-02	1597	1493	A	A	1	9529183	-	AAACA	4	19693147	+	AAACC
AT5G60790.1	Os09t0572400-01	1181	951	A	A	5	24454609	-	AGATG	9	22884711	-	AGATG
AT5G60790.1	Os09t0572400-01	1290	1060	A	A	5	24454500	-	AGATG	9	22884602	-	AGATG
AT5G60790.1	Os08t0564100-01	1290	1098	A	A	5	24454500	-	AGATG	8	28251514	-	AGATG
AT2G42810.2	Os05t0204900-01	1215	1024	A	A	2	17813557	-	GGACA	5	6535209	+	AGACA
AT2G42810.2	Os05t0204900-01	1488	1297	A	A	2	17813126	-	AGACA	5	6535640	+	AGATA
AT2G42810.2	Os05t0204900-01	1757	1566	A	A	2	17812588	-	AGATG	5	6536641	+	AGATG
AT5G06140.1	Os01t0862300-01	426	459	A	A	5	1858265	-	AGAGA	1	37319141	-	AGAGA
AT5G06140.1	Os01t0862300-01	567	600	A	A	5	1857778	-	AGATG	1	37318861	-	AGATG
AT5G06140.1	Os01t0862300-01	1241	1274	A	A	5	1856331	-	AGACG	1	37316597	-	AAACA
AT5G06140.1	Os01t0862300-01	1463	1492	A	A	5	1856109	-	CAACT	1	37316379	-	ATACT
AT3G03070.1	Os08t0161700-01	624	505	A	A	3	696397	-	TGATA	8	3615698	+	TGACG
AT3G03070.1	Os08t0161700-01	660	549	A	A	3	696361	-	AAACA	8	3615742	+	TAACA
AT1G04190.1	Os12t0604800-01	1292	1237	A	A	1	1106480	-	AAACT	12	25528442	-	AAATT
AT5G19400.4	Os08t0305300-01	713	773	A	A	5	6541273	+	AGATG	8	12729873	-	AGATG
AT5G19400.4	Os08t0305300-01	1415	1502	A	A	5	6542260	+	AGAGA	8	12727725	-	AGACG
AT5G19400.4	Os08t0305300-01	2072	2152	A	A	5	6542917	+	AGATA	8	12727075	-	AGACA
AT5G19400.4	Os08t0305300-01	3810	3965	A	A	5	6544925	+	GAACC	8	12724412	-	GAACC
AT2G34410.2	Os05t0582100-01	1498	1219	A	A	2	14521091	+	AGATG	5	28962144	-	AGACT
AT2G34410.2	Os05t0582100-01	1904	1626	A	A	2	14521959	+	AGACG	5	28960837	-	AGACA
AT2G34410.2	Os05t0582100-01	2241	1947	A	A	2	14522410	+	GGACG	5	28960420	-	AAACA
AT2G34410.2	Os01t0631100-01	1987	1994	A	A	2	14522042	+	AGATC	1	25233381	+	AGATT
AT1G32340.1	Os04t0593700-01	2210	2096	A	A	1	11663402	-	AAACA	4	30016081	+	AGACT
AT1G32340.1	Os04t0593700-01	2303	2162	A	A	1	11663309	-	AAACA	4	30016147	+	GGACA
AT2G30390.1	Os05t0361200-01	619	700	A	A	2	12953341	-	AGAGC	5	17211903	+	AGAGC
AT2G30390.1	Os05t0361200-01	1098	1179	A	A	2	12952091	-	AGAGA	5	17214135	+	AGAGA
AT5G23070.1	Os03t0113100-01	798	856	A	A	5	7742589	+	TGATT	3	739338	+	GGACA
AT4G07990.1	Os07t0124800-01	978	844	A	A	4	4825595	-	GAATA	7	1313975	-	AAACA
AT4G07990.1	Os07t0124800-01	1143	1046	A	A	4	4825430	-	GGACA	7	1313773	-	TGACT
AT4G07990.1	Os03t0728100-01	987	1192	A	A	4	4825586	-	CTACA	3	29729563	+	AGACA
AT4G07990.1	Os03t0728100-01	1133	1324	A	A	4	4825440	-	GGAGA	3	29729695	+	GGATA
AT2G47710.1	Os12t0552400-01	765	679	A	A	2	19554939	-	AGACA	12	22428070	-	TGACA
AT5G58310.1	Os12t0117100-01	428	427	A	A	5	23575657	-	AGACT	12	854557	+	AGACA
AT5G58310.1	Os12t0117100-01	888	880	A	A	5	23575108	-	GAACT	12	855173	+	AGACG
AT5G46410.2	Os01t0665300-02	1793	1805	A	A	5	18828350	+	AGACC	1	27178750	-	AAACA
AT5G41870.1	Os02t0256100-01	1050	1197	A	A	5	16759203	-	AGACA	2	8836876	+	AGACC
AT1G13830.1	Os01t0763900-01	860	754	A	A	1	4739996	-	AGACT	1	32146047	-	GAACT
AT3G55710.1	Os11t0441500-01	1760	1462	A	A	3	20675893	+	AGATA	11	14509883	-	CGACA
AT5G40250.1	Os06t0167200-01	422	121	A	A	5	16086056	+	AGATG	6	3390325	-	AAAGG
AT1G72370.1	Os07t0616600-02	201	207	A	A	1	27244731	-	AGATG	7	25415478	-	AGATG
AT1G72370.1	Os07t0616600-02	441	447	A	A	1	27243952	-	AGACA	7	25414670	-	AGACC
AT1G72370.1	Os07t0616600-02	1064	1079	A	A	1	27243070	-	GAACC	7	25413694	-	AGACA
AT1G72370.1	Os07t0616600-02	1102	1112	A	A	1	27243032	-	AGACC	7	25413661	-	GTACT
AT1G72370.1	Os07t0616600-02	1138	1169	A	A	1	27242996	-	GAATC	7	25413604	-	GAACT
AT1G72370.1	Os03t0182600-02	201	201	A	A	1	27244731	-	AGATG	3	4338699	-	AGATG
AT1G72370.1	Os03t0182600-02	654	654	A	A	1	27243660	-	AGATG	3	4337758	-	AGATG
AT1G80480.1	Os02t0800000-01	893	783	A	A	1	30259566	-	AGATC	2	34072848	+	TGACA
AT1G80480.1	Os02t0800000-01	1298	1188	A	A	1	30258471	-	AGACA	2	34074876	+	TGACA
AT1G80480.1	Os02t0800000-01	1529	1431	A	A	1	30258240	-	AAATG	2	34075256	+	GGATG
AT3G10920.1	Os05t0323900-01	844	799	A	A	3	3419654	+	AAACT	5	15051271	+	GTACT
AT3G10920.1	Os05t0323900-01	895	849	A	A	3	3419705	+	GTACG	5	15051321	+	GGACC
AT3G10920.1	Os05t0323900-01	905	858	A	A	3	3419715	+	TTACA	5	15051330	+	GTACA
AT5G55130.1	Os02t0525400-01	1662	1615	A	A	5	22373217	-	GTACT	2	19196999	+	TGACG
AT1G56170.2	Os09t0480700-01	1048	610	A	A	1	21025803	+	TGACA	9	18452397	+	AGATA
AT3G51260.1	Os08t0548900-01	605	576	A	A	3	19032060	+	AGACC	8	27533975	+	AGACC
AT3G51260.1	Os08t0548900-01	908	876	A	A	3	19032741	+	AAACA	8	27536560	+	AAACC
AT3G51260.1	Os08t0548900-01	1023	987	A	A	3	19032856	+	GGATT	8	27536671	+	GGATA
AT3G51260.1	Os09t0538200-01	605	494	A	A	3	19032060	+	AGACC	9	21172263	+	AGACC
AT3G51260.1	Os09t0538200-01	1154	946	A	A	3	19032987	+	AGATT	9	21173881	+	AGACC
AT2G23790.1	Os10t0501500-01	1295	1270	A	A	2	10125542	-	AGACA	10	19133285	+	TGACA
AT5G10650.2	Os06t0695600-01	2356	2313	A	A	5	3365051	-	TGACC	6	29060038	-	GGACC
AT3G60880.2	Os04t0254000-01	1535	1389	A	A	3	22496632	+	AGACT	4	10064973	+	AGACA
AT1G07510.1	Os05t0458400-01	3160	2141	A	A	1	2308452	+	TGACA	5	22522680	+	TGACA
AT1G07510.1	Os05t0458400-01	3602	2589	A	A	1	2309286	+	AGAGT	5	22523827	+	GGATG
AT1G07510.1	Os05t0458400-01	3759	2755	A	A	1	2309443	+	AAACA	5	22523993	+	AAATT
AT1G20260.1	Os06t0568200-01	1338	1228	A	A	1	7019508	+	AGACA	6	21964352	-	AGACA
AT1G20260.1	Os06t0568200-01	1787	1667	A	A	1	7020364	+	AAACA	6	21963480	-	GAACT
AT1G20260.1	Os06t0568200-01	1883	1760	A	A	1	7020460	+	AAACT	6	21963387	-	CAACT
AT1G20260.1	Os06t0568200-01	1907	1791	A	A	1	7020484	+	AAACC	6	21963356	-	AAACT
AT1G20260.1	Os06t0568200-01	1931	1831	A	A	1	7020508	+	AAACT	6	21963316	-	GAATT
AT1G32090.1	Os10t0579100-01	1137	1126	A	A	1	11542001	-	AGACG	10	23090194	-	AGACA
AT1G32090.1	Os10t0579100-01	1690	1679	A	A	1	11541275	-	TGACG	10	23089423	-	TGACG
AT1G32090.1	Os10t0579100-01	1773	1762	A	A	1	11541192	-	AGACT	10	23089340	-	AGACG
AT5G55290.1	Os04t0660600-01	621	438	A	A	5	22422923	-	TAACT	4	33720961	-	GAACA
AT4G13170.1	Os03t0756000-01	847	859	A	A	4	7654959	-	AAACA	3	31205200	+	GAACT
AT4G13170.1	Os03t0755700-00	221	214	A	A	4	7656374	-	AGATG	3	31190582	-	AGATG
AT4G13170.1	Os07t0109500-01	812	822	A	A	4	7654994	-	CTATA	7	523807	-	GAATA
AT4G13170.1	Os07t0109500-01	819	831	A	A	4	7654987	-	CAACT	7	523798	-	AGAGT
AT5G15740.1	Os06t0284200-02	1190	862	A	A	5	5136306	-	AGACC	6	10085077	-	AGACA
AT5G15740.1	Os06t0284200-02	1534	1207	A	A	5	5135762	-	AGACG	6	10084500	-	AGAGA
AT1G28340.1	Os07t0501800-01	2299	2298	A	A	1	9943456	+	GGATT	7	18915104	-	AGATT
AT1G74380.1	Os02t0529600-01	1646	1676	A	A	1	27961172	+	AGACA	2	19451906	-	TGACA
AT5G01010.2	Os05t0306000-01	129	196	A	A	5	4866	-	CGACA	5	13848714	-	CGACA
AT5G01010.2	Os05t0306000-01	420	484	A	A	5	4406	-	GGACA	5	13846121	-	TGATG
AT1G03470.1	Os07t0666600-01	340	177	A	A	1	866927	-	AGACA	7	28147596	-	AGACC
AT3G47810.2	Os02t0265400-01	1241	935	A	A	3	17637177	-	AAATA	2	9458559	-	AGATC
AT5G03730.1	Os02t0527600-01	1292	1139	A	A	5	978069	-	TGACA	2	19330510	-	AGACA
AT5G03730.1	Os02t0527600-01	2129	1970	A	A	5	976105	-	AGATG	2	19327342	-	AGATG
AT1G63680.2	Os10t0548900-01	2400	2256	A	A	1	23617076	+	AGACA	10	21483308	-	AGACA
AT4G13250.1	Os01t0227100-01	1037	835	A	A	4	7685605	-	AGACG	1	7026653	+	AGATG
AT4G13250.1	Os01t0227100-01	1151	949	A	A	4	7685401	-	AGATA	1	7026953	+	AGATA
AT4G13250.1	Os01t0227100-01	1867	1689	A	A	4	7684356	-	AAACA	1	7030145	+	AAACT
AT4G13250.1	Os01t0227100-01	1974	1853	A	A	4	7684249	-	AGATT	1	7030309	+	TGACT
AT3G60750.1	Os06t0133800-01	1121	599	A	A	3	22455130	+	TGACA	6	1810901	-	TGACA
AT3G60750.1	Os06t0133800-01	1145	623	A	A	3	22455154	+	AGACA	6	1810877	-	AGACA
AT3G60750.1	Os06t0133800-01	2573	2039	A	A	3	22456835	+	AGATC	6	1809209	-	AGATT
AT3G60750.1	Os04t0266900-01	2750	2355	A	A	3	22457012	+	AAACA	4	11032471	+	GAACC
AT4G30810.1	Os06t0186400-01	1815	1568	A	A	4	15006064	+	AAACT	6	4347386	-	GAACT
AT4G30810.1	Os06t0186400-01	1920	1675	A	A	4	15006169	+	GGATA	6	4347279	-	GAACC
AT4G30810.1	Os06t0186400-01	1924	1682	A	A	4	15006173	+	AAACA	6	4347272	-	AGACA
AT2G21330.1	Os12t0169600-01	1512	964	A	A	2	9128571	-	AGACA	12	3544334	+	AGACG
AT2G21330.1	Os12t0169600-01	1699	1117	A	A	2	9128384	-	AAACT	12	3544487	+	AAACT
AT2G21330.1	Os11t0171300-01	1512	1106	A	A	2	9128571	-	AGACA	11	3489154	-	AGACG
AT2G21330.1	Os11t0171300-01	1699	1282	A	A	2	9128384	-	AAACT	11	3488978	-	AGACA
AT5G51940.1	Os03t0586600-01	532	499	A	A	5	21105765	+	AGACT	3	21637809	-	GGACT
AT5G51940.1	Os03t0586600-01	578	546	A	A	5	21105811	+	AGACA	3	21637762	-	CTACT
AT5G51940.1	Os03t0586600-01	670	640	A	A	5	21105903	+	AAACT	3	21637668	-	GAACT
AT5G51940.1	Os07t0463100-01	369	349	A	A	5	21105333	+	AGATT	7	16291940	-	AGATA
AT5G51940.1	Os07t0463100-01	670	674	A	A	5	21105903	+	AAACT	7	16290107	-	GTACT
AT3G09410.1	Os05t0111900-01	1019	932	A	A	3	2898869	-	AGACT	5	637540	+	AGACT
AT3G18080.1	Os03t0703000-01	699	667	A	A	3	6192567	+	AGACA	3	28242322	-	AGACC
AT3G18080.1	Os03t0703000-01	1005	964	A	A	3	6192989	+	AAAGA	3	28241772	-	AAAGA
AT3G18080.1	Os12t0420100-01	699	564	A	A	3	6192567	+	AGACA	12	13101080	+	AGACA
AT3G18080.1	Os12t0420100-01	1809	1651	A	A	3	6194269	+	TGACT	12	13102642	+	AGATT
AT3G18080.1	Os03t0703100-01	699	678	A	A	3	6192567	+	AGACA	3	28251565	-	AGACA
AT3G18080.1	Os03t0703100-01	1005	975	A	A	3	6192989	+	AAAGA	3	28250233	-	AAAGA
AT3G18080.1	Os07t0656200-01	699	677	A	A	3	6192567	+	AGACA	7	27616735	+	AGACG
AT3G18080.1	Os01t0508000-01	430	493	A	A	3	6192070	+	AGATG	1	17760773	+	GGACG
AT3G18080.1	Os01t0508000-01	699	762	A	A	3	6192567	+	AGACA	1	17761721	+	AGACA
AT3G18080.1	Os01t0508000-01	729	792	A	A	3	6192597	+	TGACG	1	17761751	+	TGACA
AT3G54250.1	Os02t0109100-01	1096	1162	A	A	3	20082810	-	AGACA	2	497246	-	AGATA
AT3G10260.3	Os07t0142000-01	698	357	A	A	3	3172221	-	AGATC	7	2171766	+	AGATA
AT3G10260.3	Os07t0142000-01	1314	954	A	A	3	3171327	-	GAATA	7	2172630	+	AGATG
AT3G10260.3	Os07t0142000-01	1383	1025	A	A	3	3171258	-	ATACC	7	2172701	+	ATACT
AT3G10260.3	Os03t0781700-01	698	362	A	A	3	3172221	-	AGATC	3	32403119	-	AGATA
AT3G10260.3	Os03t0781700-01	1275	911	A	A	3	3171366	-	GAACA	3	32402171	-	GAACT
AT3G10260.3	Os03t0781700-01	1355	989	A	A	3	3171286	-	AAACA	3	32402093	-	AGACA
AT3G01340.1	Os02t0135800-02	137	274	A	A	3	128450	-	AGATT	2	1903884	+	AGATA
AT4G25770.1	Os08t0447300-00	1832	1562	A	A	4	13117632	-	GAACA	8	21842158	-	GTACA
AT4G25770.1	Os08t0447300-00	1849	1578	A	A	4	13117615	-	AGATC	8	21842142	-	AGATA
AT4G25770.1	Os02t0787100-01	1314	1103	A	A	4	13118493	-	GGACA	2	33432416	+	GAACA
AT4G25770.1	Os02t0787100-01	1849	1630	A	A	4	13117615	-	AGATC	2	33433642	+	AGATT
AT4G10180.1	Os01t0104600-01	1562	1768	A	A	4	6348852	+	AGACA	1	249431	-	AGAGC
AT4G26520.3	Os06t0608700-03	914	748	A	A	4	13389473	+	AGAAA	6	24228376	+	AGACC
AT3G60770.1	Os08t0117300-01	446	412	A	A	3	22460742	-	AGATA	8	963810	-	GGACA
AT3G60770.1	Os08t0117300-01	697	718	A	A	3	22460407	-	CAACT	8	962800	-	AAACA
AT3G60770.1	Os08t0117300-01	743	755	A	A	3	22460361	-	GAATC	8	962763	-	TTACC
AT2G29020.1	Os05t0110600-01	708	593	A	A	2	12471546	+	GAACT	5	566665	-	AAACC
AT2G29020.1	Os05t0110600-01	772	673	A	A	2	12471610	+	TTACT	5	566585	-	GAACA
AT2G29020.1	Os05t0110600-01	788	691	A	A	2	12471626	+	AAATG	5	566567	-	AAACG
AT2G42310.1	Os09t0487500-01	771	597	A	A	2	17625763	+	TGATG	9	18799460	-	GAATG
AT2G42310.1	Os08t0505001-01	700	412	A	A	2	17625692	+	AGACT	8	24976699	+	AAACT
AT4G30260.2	Os01t0867700-01	1053	810	A	A	4	14817042	-	AGATG	1	37578855	+	AGATC
AT1G11270.2	Os01t0928000-01	1343	1311	A	A	1	3780565	-	GGATA	1	40714360	-	AGACA
AT3G15470.1	Os04t0678300-01	3091	2686	A	A	3	5216597	-	CGAGT	4	34654940	+	AGAGA
AT3G15470.1	Os04t0678300-01	3151	2761	A	A	3	5216537	-	AGATT	4	34655015	+	AGATT
AT3G06810.1	Os07t0675000-02	2863	2662	A	A	3	2150751	+	AAACA	7	28558906	+	GAACG
AT3G06810.1	Os07t0675000-02	2884	2677	A	A	3	2150772	+	TTACT	7	28558921	+	TGACA
AT1G59610.1	Os08t0425100-01	558	527	A	A	1	21894314	+	TGACA	8	20409024	+	TGACA
AT1G59610.1	Os08t0425100-01	1703	1681	A	A	1	21897609	+	AGATG	8	20413269	+	AGATG
AT5G54870.1	Os01t0793500-01	1147	1190	A	A	5	22290821	+	TGACT	1	33611424	-	TGACT
AT5G54870.1	Os01t0793500-01	1433	1476	A	A	5	22291396	+	AGATG	1	33609881	-	AGATG
AT5G54870.1	Os01t0793500-01	1646	1698	A	A	5	22291609	+	GAATT	1	33609659	-	TTATT
AT5G54870.1	Os01t0793500-01	1766	1807	A	A	5	22291729	+	CAACT	1	33609550	-	CAACT
AT5G55480.1	Os02t0588500-02	2614	2683	A	A	5	22477997	+	GGACG	2	22692128	+	GGATG
AT5G55480.1	Os02t0588500-02	2666	2738	A	A	5	22478049	+	AAACT	2	22692183	+	CTACT
AT5G55480.1	Os02t0588500-02	2702	2771	A	A	5	22478085	+	TGATT	2	22692216	+	GAATT
AT5G55480.1	Os08t0503200-01	2614	2697	A	A	5	22477997	+	GGACG	8	24871942	+	GAACT
AT5G55480.1	Os08t0503200-01	2638	2737	A	A	5	22478021	+	TAACA	8	24871982	+	GTACA
AT5G16260.1	Os04t0496400-01	1998	1774	A	A	5	5315712	+	AAACC	4	24839618	+	AAACT
AT5G43100.1	Os07t0592200-02	2435	2100	A	A	5	17302807	+	GAACA	7	24129926	-	TTACA
AT3G16270.2	Os01t0232400-01	1040	769	A	A	3	5514589	+	AGAGG	1	7335919	+	AGAGC
AT3G16270.2	Os01t0232400-01	1559	1299	A	A	3	5515370	+	GGACA	1	7337638	+	GAACA
AT3G16270.2	Os01t0232400-01	1798	1544	A	A	3	5515609	+	AGATG	1	7337883	+	AGACG
AT3G52200.2	Os06t0499900-01	2399	1853	A	A	3	19366237	+	ATACT	6	17597996	-	ATACT
AT3G52200.2	Os06t0499900-01	2426	1917	A	A	3	19366264	+	TAACA	6	17597932	-	CAACA
AT1G31810.1	Os10t0119300-01	4095	951	A	A	1	11400588	-	TGATG	10	1239755	+	TGACG
AT1G67800.2	Os01t0908700-01	1157	898	A	A	1	25422041	-	AGACT	1	39567487	-	AGACT
AT1G67800.2	Os01t0908700-01	1877	1619	A	A	1	25420881	-	AGATA	1	39566168	-	AGACA
AT5G51750.1	Os04t0573300-00	358	97	A	A	5	21020371	+	AGACT	4	28881213	-	AGACT
AT1G60600.2	Os03t0190100-01	1635	1226	A	A	1	22324752	-	AAACG	3	4697825	-	AGACT
AT3G61130.1	Os09t0531900-01	1517	1254	A	A	3	22624403	+	CGACA	9	20864143	-	AGACA
AT3G61130.1	Os09t0531900-01	2572	2326	A	A	3	22625662	+	AAACA	9	20862882	-	GAACC
AT3G61130.1	Os06t0712500-01	1254	787	A	A	3	22624140	+	AAAGC	6	30139272	+	AAAGC
AT3G61130.1	Os06t0712500-01	1517	1050	A	A	3	22624403	+	CGACA	6	30139535	+	GGACA
AT3G61130.1	Os06t0712500-01	1772	1305	A	A	3	22624768	+	AGACC	6	30139887	+	AGACC
AT3G01040.3	Os12t0578500-01	1106	1133	A	A	3	10691	+	AGACA	12	23938267	-	TGACA
AT3G01040.3	Os12t0578500-01	2549	2491	A	A	3	12431	+	AGACT	12	23936156	-	GAACA
AT3G01040.3	Os03t0211800-01	2041	2014	A	A	3	11923	+	GGACA	3	5829702	-	GGACA
AT3G01040.3	Os03t0211800-01	2319	2352	A	A	3	12201	+	GAACA	3	5829364	-	GAACT
AT3G01040.3	Os03t0211800-01	2549	2655	A	A	3	12431	+	AGACT	3	5829061	-	GGACA
AT5G13780.1	Os04t0635800-03	157	157	A	A	5	4448519	-	AGATG	4	32342237	-	AGATG
AT2G25430.1	Os03t0275500-01	1463	1318	A	A	2	10823817	+	AGACT	3	9314884	-	AGACA
AT2G25430.1	Os05t0112101-01	402	107	A	A	2	10822756	+	AGACC	5	650571	-	GGACC
AT3G06670.1	Os05t0156800-01	3129	3078	A	A	3	2105677	-	AAACT	5	3333938	+	AGATG
AT3G06670.1	Os01t0337600-02	3129	3035	A	A	3	2105677	-	AAACT	1	13246727	-	CAACT
AT3G06670.2	Os05t0156800-01	1034	767	A	A	3	2111051	-	AGATG	5	3327366	+	GGATG
AT3G61070.3	Os06t0127000-04	1173	1446	A	A	3	22604748	-	TAACG	6	1427301	+	TGACA
AT3G25070.2	Os08t0526400-01	1624	1132	A	A	3	9133943	+	GGATC	8	26192844	-	GGATT
AT1G09200.1	Os11t0155900-00	573	415	A	A	1	2971762	-	GGACA	11	2625850	-	GGACA
AT3G03980.1	Os03t0748100-01	787	756	A	A	3	1032929	+	AGACC	3	30789179	+	AGACA
AT5G04240.1	Os03t0151300-01	1361	1027	A	A	5	1170513	+	AGACT	3	2834159	+	AGACG
AT4G16444.1	Os06t0198700-01	834	674	A	A	4	9274725	-	AGACA	6	5010302	+	AGACT
AT5G56010.1	Os09t0482600-01	2442	2334	A	A	5	22684081	+	TGACA	9	18537123	-	AAACA
AT5G56010.1	Os09t0482100-01	1982	1941	A	A	5	22683621	+	AGACA	9	18515244	-	AGACC
AT5G56010.1	Os09t0482100-01	2442	2380	A	A	5	22684081	+	TGACA	9	18514805	-	TTACG
AT5G56010.1	Os08t0500700-01	330	968	A	A	5	22681870	+	AGACA	8	24722217	-	GGACA
AT5G56010.1	Os08t0500700-01	1982	2623	A	A	5	22683621	+	AGACA	8	24719726	-	AGACG
AT1G32330.1	Os03t0854500-01	1761	1726	A	A	1	11657199	-	ATACG	3	35992241	+	CTACC
AT1G32330.1	Os03t0854500-01	1926	1888	A	A	1	11657034	-	GAACT	3	35992403	+	TAACT
AT1G06550.1	Os01t0752200-01	532	486	A	A	1	2005892	-	AGACG	1	31555567	-	AAACC
AT1G06550.1	Os01t0752200-01	1205	1159	A	A	1	2004206	-	AGACA	1	31553408	-	AGACA
AT2G34560.2	Os01t0757400-02	1160	1163	A	A	2	14562595	+	AGACA	1	31810930	+	AGACA
AT2G34560.2	Os01t0757400-02	1295	1308	A	A	2	14562730	+	GAACT	1	31811075	+	GGACG
AT2G34560.2	Os01t0757400-02	1344	1361	A	A	2	14562779	+	GAACT	1	31811128	+	GGATG
AT2G34560.2	Os01t0673500-01	553	656	A	A	2	14561638	+	AGACT	1	27663672	-	AGACA
AT2G34560.2	Os01t0673500-01	1160	1260	A	A	2	14562595	+	AGACA	1	27660433	-	AGACA
AT2G34560.2	Os01t0673500-01	1344	1428	A	A	2	14562779	+	GAACT	1	27660265	-	GAACT
AT2G34560.2	Os01t0673500-01	1389	1478	A	A	2	14562824	+	GGACT	1	27660215	-	AGACT
AT4G20980.2	Os05t0566500-02	1036	1005	A	A	4	11217979	+	AGATG	5	28203195	-	GGATG
AT4G20980.2	Os05t0566500-02	1544	1516	A	A	4	11218487	+	GGACA	5	28202684	-	ACACA
AT2G27210.2	Os12t0617900-02	3768	3485	A	A	2	11636533	+	GGACA	12	26307186	-	GAACA
AT2G27210.2	Os03t0646900-01	2332	1924	A	A	2	11634047	+	AGATG	3	25045316	-	AGATG
AT2G27210.2	Os03t0646900-01	3754	3465	A	A	2	11636519	+	GGACT	3	25042593	-	GAACT
AT2G27210.2	Os03t0646900-01	3768	3479	A	A	2	11636533	+	GGACA	3	25042579	-	AGACC
AT2G23310.1	Os08t0309300-01	657	497	A	A	2	9918627	+	TGACG	8	13028860	-	TGACG
AT3G22290.2	Os03t0784400-01	461	214	A	A	3	7882151	+	AGACA	3	32555236	+	AGACT
AT3G22290.2	Os03t0784400-01	1604	1289	A	A	3	7885408	+	AAACT	3	32559914	+	ATACG
AT3G22290.2	Os03t0784400-01	1719	1398	A	A	3	7885523	+	GGATT	3	32560023	+	GGACT
AT5G26240.1	Os03t0695700-01	2272	498	A	A	5	9193710	+	AGATG	3	27863109	-	AGATG
AT2G41160.1	Os01t0806000-00	603	332	A	A	2	17157138	-	TGACA	1	34177902	-	TGACA
AT2G41160.1	Os01t0268800-01	1350	1427	A	A	2	17156076	-	AGATT	1	9264124	+	AGATG
AT1G33140.1	Os09t0485900-01	593	523	A	A	1	12023982	+	CGACA	9	18753559	-	CGACA
AT1G33140.1	Os09t0485900-01	925	841	A	A	1	12024707	+	GGATT	9	18752507	-	AGACA
AT1G33140.1	Os02t0103700-01	842	792	A	A	1	12024624	+	AGATT	2	180473	-	GGATG
AT3G59310.2	Os05t0299500-01	472	444	A	A	3	21923581	-	AGACA	5	13407632	+	AGACC
AT3G17850.1	Os03t0711800-01	678	446	A	A	3	6115852	-	AGACG	3	28761805	-	AGACG
AT3G17850.1	Os03t0711800-01	3802	3486	A	A	3	6110838	-	AGACA	3	28752538	-	AGACA
AT3G15350.2	Os01t0201100-01	1450	1080	A	A	3	5168502	+	AGACC	1	5508821	+	AGACC
AT1G50940.1	Os03t0835400-01	402	490	A	A	1	18879232	-	TGAGC	3	35101189	+	TGAGC
AT5G22010.1	Os11t0572100-01	2583	2993	A	A	5	7281558	-	GGACT	11	21450909	+	AGACT
AT1G31780.1	Os03t0225600-01	1926	90	A	A	1	11394351	+	AGACA	3	6587329	+	AGACA
AT1G31780.1	Os03t0225600-01	1959	121	A	A	1	11394384	+	CAAGG	3	6587360	+	GAAGG
AT1G31780.1	Os03t0225600-01	2074	236	A	A	1	11394499	+	GAAGC	3	6587475	+	GAAGC
AT1G05850.2	Os09t0494200-01	1807	1551	A	A	1	1766601	-	GAATG	9	19149751	+	GGATT
AT1G08980.1	Os04t0117900-01	214	156	A	A	1	2884564	+	AGACA	4	1054764	+	GGACA
AT1G08980.1	Os04t0117900-01	1525	1490	A	A	1	2886573	+	GTACT	4	1070663	+	GAACT
AT1G08980.1	Os04t0118100-01	214	146	A	A	1	2884564	+	AGACA	4	1073557	+	GGACA
AT1G08980.1	Os04t0118100-01	1386	1310	A	A	1	2886434	+	TGACA	4	1076231	+	AGACG
AT1G08980.1	Os04t0118100-01	1479	1421	A	A	1	2886527	+	AAACC	4	1076342	+	ATACT
AT1G08980.1	Os04t0118100-01	1517	1465	A	A	1	2886565	+	GGACA	4	1076386	+	GGATG
AT2G32450.1	Os03t0263900-01	1865	1888	A	A	2	13780184	+	AGATT	3	8681051	+	GGACC
AT4G13460.2	Os07t0435900-01	2617	2685	A	A	4	7824107	-	TGACT	7	14569902	+	TGACC
AT4G27680.1	Os06t0714500-01	641	562	A	A	4	13821864	+	AGACT	6	30333129	+	AGACC
AT4G27680.1	Os06t0714500-01	863	784	A	A	4	13822312	+	AGACT	6	30333441	+	AGACT
AT4G27680.1	Os06t0714500-01	940	861	A	A	4	13822488	+	AGACC	6	30334854	+	AGACC
AT4G27680.1	Os06t0714500-01	1116	1037	A	A	4	13822664	+	AGACA	6	30335030	+	AGACA
AT2G17500.2	Os09t0554300-01	449	267	A	A	2	7607366	+	AGACG	9	21965348	+	AGACG
AT4G21150.1	Os01t0911200-01	486	490	A	A	4	11279233	+	AGATG	1	39696789	+	GGACA
AT4G21150.1	Os01t0911200-01	2373	2358	A	A	4	11283784	+	CAACT	1	39703044	+	ATACT
AT5G28740.1	Os07t0644300-02	1931	1837	A	A	5	10782530	+	AGACA	7	26821660	-	AGACA
AT4G09760.1	Os01t0717000-01	45	95	A	A	4	6151355	-	AGACT	1	29846730	-	AGATA
AT4G09760.1	Os01t0717000-01	1250	1452	A	A	4	6148889	-	GGATC	1	29843193	-	AGATG
AT2G39780.1	Os01t0897200-01	777	753	A	A	2	16592986	+	AGATT	1	38992110	-	AGATT
AT2G39780.1	Os01t0897200-01	998	1001	A	A	2	16593594	+	AAACC	1	38991213	-	AGACA
AT2G39780.1	Os01t0897200-01	1102	1091	A	A	2	16593698	+	AGATA	1	38991123	-	GGAGA
AT2G39780.1	Os01t0897300-01	989	965	A	A	2	16593585	+	TTACT	1	38994688	-	GTACA
AT3G22440.1	Os03t0794900-01	1872	1992	A	A	3	7962058	+	TAACT	3	33064752	+	AAACT
AT3G22440.1	Os07t0173200-02	1960	1960	A	A	3	7962146	+	AAACT	7	3847135	-	AGACT
AT2G10950.2	Os06t0175400-00	623	913	A	A	2	4316238	-	AGACT	6	3796128	-	AGATG
AT5G13490.1	Os02t0718900-01	1044	895	A	A	5	4336859	+	AGATG	2	29824316	+	AGATG
AT1G63610.1	Os02t0833400-01	1252	1195	A	A	1	23583631	-	GAACT	2	35840452	-	TAACT
AT5G65290.1	Os02t0758100-01	547	453	A	A	5	26090500	+	AGACA	2	31924922	+	AGACA
AT5G65290.1	Os02t0758100-01	2159	2048	A	A	5	26093916	+	AGACG	2	31930019	+	AGAGT
AT1G18270.3	Os06t0258900-01	1229	1291	A	A	1	6290101	-	AGATG	6	8306610	+	AGATG
AT1G18270.3	Os06t0258900-01	1979	2041	A	A	1	6288061	-	AGACC	6	8309258	+	AGATG
AT1G18270.3	Os06t0258900-01	3351	3356	A	A	1	6285478	-	AGACA	6	8312980	+	AGACA
AT2G26980.3	Os11t0134300-01	558	186	A	A	2	11517585	-	AGATG	11	1605988	+	AGATG
AT2G26980.3	Os11t0134300-01	1059	687	A	A	2	11516140	-	CGAGG	11	1607521	+	TGACG
AT2G26980.3	Os12t0132200-01	476	545	A	A	2	11517757	-	AGACG	12	1557252	+	AGACA
AT1G51560.1	Os02t0148400-01	1494	1386	A	A	1	19119764	-	AGATA	2	2662900	+	AGACT
AT1G51560.1	Os08t0517500-01	815	674	A	A	1	19120900	-	AGATG	8	25685170	-	AGATG
AT3G29180.1	Os12t0577600-01	1086	1700	A	A	3	11150189	+	AGACA	12	23883015	+	AGACA
AT3G29180.1	Os03t0759000-01	1086	646	A	A	3	11150189	+	AGACA	3	31400583	-	AGACA
AT3G29180.1	Os03t0759000-01	1329	886	A	A	3	11150571	+	AGACA	3	31400250	-	TGACA
AT3G29180.1	Os03t0759000-01	1422	979	A	A	3	11150758	+	AGACA	3	31400071	-	AGACA
AT4G16155.1	Os05t0156700-01	1583	584	A	A	4	9153783	-	GGACA	5	3314061	-	GGACA
AT4G16155.1	Os01t0337900-01	1468	1627	A	A	4	9153990	-	AGATG	1	13281346	+	AGATG
AT4G16155.1	Os01t0337900-01	1583	1742	A	A	4	9153783	-	GGACA	1	13281528	+	GGACA
AT4G39480.1	Os08t0262500-01	985	746	A	A	4	18363242	+	AGATG	8	9922267	+	CGATG
AT5G56350.1	Os01t0276700-02	629	401	A	A	5	22821594	-	AGATG	1	9696045	-	AGATG
AT5G56350.1	Os01t0276700-02	1939	1747	A	A	5	22820187	-	AAACT	1	9694626	-	ATAGT
AT5G56350.1	Os01t0276700-02	1975	1806	A	A	5	22820151	-	AAAAC	1	9694567	-	AAACA
AT5G56350.1	Os01t0276700-02	2016	1857	A	A	5	22820110	-	TGACC	1	9694516	-	CTACT
AT3G56640.1	Os03t0163500-01	1451	3111	A	A	3	20983266	+	AGATG	3	3438134	+	AGATG
AT3G56640.1	Os10t0415200-02	1451	1576	A	A	3	20983266	+	AGATG	10	14502211	-	AGATG
AT2G23450.2	Os03t0225700-01	841	305	A	A	2	9990922	-	AGATA	3	6590088	+	CGAGT
AT5G22480.1	Os08t0471900-01	1883	1696	A	A	5	7451597	-	AGACT	8	23219277	-	ATACT
AT3G14070.1	Os03t0180000-00	2040	1899	A	A	3	4661324	-	AGACA	3	4194577	-	AGACA
AT1G08340.1	Os11t0153400-01	967	1310	A	A	1	2632040	+	AGATG	11	2504270	+	AGATG
AT1G66530.1	Os05t0163000-01	600	672	A	A	1	24821490	-	TGACA	5	3691609	+	AGACA
AT1G66530.1	Os05t0163000-01	1913	1997	A	A	1	24819057	-	TGACA	5	3697313	+	TGACA
AT1G66530.1	Os05t0163000-01	2002	2107	A	A	1	24818968	-	AGATG	5	3697423	+	AGACA
AT1G66530.1	Os01t0158500-01	1628	1641	A	A	1	24819504	-	AGACA	1	3065321	+	AGACT
AT3G47860.1	Os04t0626400-01	510	505	A	A	3	17657579	-	AGATG	4	31849703	-	AGATG
AT3G47860.1	Os04t0626400-01	563	558	A	A	3	17657526	-	AGACT	4	31849650	-	GGACT
AT3G47860.1	Os04t0626400-01	739	734	A	A	3	17657271	-	AGATG	4	31849249	-	AGATG
AT3G47860.1	Os04t0626400-01	1122	1120	A	A	3	17656802	-	AAACT	4	31848603	-	AAACT
AT1G10090.1	Os12t0633600-01	1056	1112	A	A	1	3294136	-	AGACT	12	27157776	-	AGATA
AT1G10090.1	Os12t0633600-01	2516	2577	A	A	1	3290705	-	AGAGA	12	27154975	-	AGAAA
AT5G39950.1	Os07t0190800-01	476	408	A	A	5	15990908	-	AGAAA	7	4880883	-	AGACC
AT5G39950.1	Os03t0800700-01	600	583	A	A	5	15990784	-	AGACC	3	33391582	-	AGACC
AT5G39950.1	Os03t0800700-01	651	649	A	A	5	15990733	-	AGACT	3	33391516	-	AGACA
AT3G18190.1	Os02t0332200-01	926	887	A	A	3	6233033	+	AGATG	2	13565052	-	AGATG
AT3G18190.1	Os02t0332200-01	1837	1817	A	A	3	6233944	+	AGACT	2	13561018	-	AGATT
AT5G11490.2	Os01t0626100-01	420	308	A	A	5	3672605	+	AGATG	1	24995155	+	AGATG
AT4G29260.1	Os06t0559500-02	1064	905	A	A	4	14422208	-	AAACA	6	21374182	-	GAATT
AT2G21620.1	Os02t0705400-02	890	772	A	A	2	9250088	+	AGATT	2	29117010	+	GGATT
AT1G44575.1	Os01t0869800-01	472	363	A	A	1	16872120	+	TGAGC	1	37697502	+	CGAGC
AT1G44575.1	Os01t0869800-01	1056	957	A	A	1	16873249	+	AGACA	1	37699475	+	AGACT
AT1G44575.1	Os01t0869800-01	1090	1002	A	A	1	16873283	+	ATACT	1	37699520	+	AGACG
AT3G13235.1	Os02t0198600-01	264	274	A	A	3	4273884	-	AGATG	2	5524798	+	AGATA
AT5G17920.1	Os12t0624000-02	1508	1515	A	A	5	5937856	+	AGACT	12	26661162	+	AGACT
AT5G17920.1	Os12t0624000-02	2370	2377	A	A	5	5939086	+	TAACC	12	26662519	+	GAACC
AT5G17920.1	Os12t0624000-02	2388	2395	A	A	5	5939104	+	CAAGA	12	26662537	+	CAAGA
AT5G17920.1	Os12t0623900-01	1508	1395	A	A	5	5937856	+	AGACT	12	26649340	+	AGACT
AT5G17920.1	Os12t0623900-01	2370	2257	A	A	5	5939086	+	TAACC	12	26650669	+	GAACC
AT5G17920.1	Os12t0623900-01	2388	2275	A	A	5	5939104	+	CAAGA	12	26650687	+	CAAGA
AT5G17920.1	Os12t0623900-01	2734	2620	A	A	5	5939450	+	GGATT	12	26651032	+	GGATC
AT5G25390.2	Os06t0604000-02	639	779	A	A	5	8821631	+	AGATG	6	23898806	-	CGAGT
AT5G25390.2	Os02t0202000-01	670	671	A	A	5	8821662	+	AGATG	2	5689489	+	TGATG
AT4G39280.1	Os10t0400800-01	788	873	A	A	4	18283355	-	AGATG	10	13540309	-	AGATG
AT4G39280.1	Os10t0400800-01	1479	1567	A	A	4	18281820	-	CGACA	10	13538113	-	CGACA
AT4G39280.1	Os10t0400800-01	1501	1589	A	A	4	18281798	-	GGACA	10	13538091	-	GGACC
AT1G01540.2	Os03t0125600-01	1967	1872	A	A	1	198596	+	GGACC	3	1461304	+	AGACT
AT2G17730.2	Os06t0717600-01	1049	1105	A	A	2	7705528	+	AAACA	6	30495934	+	AAACC
AT4G36410.1	Os12t0636800-01	451	514	A	A	4	17202808	+	AGACA	12	27295746	-	AGACA
AT4G25240.1	Os06t0104300-01	2136	2015	A	A	4	12933710	+	AAACG	6	297522	-	AAACC
AT1G17100.1	Os01t0210500-01	350	259	A	A	1	5844995	+	AGATA	1	6008769	-	GGACA
AT5G61970.1	Os08t0323000-01	1241	528	A	A	5	24891410	+	AGATG	8	14110559	-	AGATG
AT5G61970.1	Os08t0323000-01	1982	1248	A	A	5	24893024	+	AAACA	8	14106156	-	GAACA
AT5G61970.1	Os08t0323000-01	2109	1392	A	A	5	24893151	+	AGACT	8	14106012	-	GAACT
AT5G61970.1	Os08t0323000-01	2117	1398	A	A	5	24893159	+	AAACT	8	14106006	-	GAACA
AT5G61970.1	Os08t0323000-01	2147	1421	A	A	5	24893189	+	AAACG	8	14105983	-	GAATG
AT3G47370.3	Os10t0170200-01	642	593	A	A	3	17453603	-	CAACC	10	4834915	+	CAACT
AT3G47370.3	Os10t0170200-01	691	640	A	A	3	17453554	-	GAATT	10	4834962	+	GGATC
AT3G47370.3	Os03t0249400-01	721	596	A	A	3	17453524	-	GAACC	3	7886675	+	TGACA
AT1G64040.1	Os01t0349400-01	1508	1307	A	A	1	23758476	-	TGACT	1	13922724	-	TGACT
AT4G33680.1	Os03t0299900-01	1073	1036	A	A	4	16172343	-	AGACG	3	10545431	+	AGATG
AT4G33680.1	Os03t0299900-01	1582	1558	A	A	4	16171744	-	AGACA	3	10546031	+	AAACC
AT5G40480.1	Os09t0565500-01	6196	2065	A	A	5	16224081	+	GGATC	9	22535247	+	AGATC
AT1G73920.1	Os01t0521400-01	2707	1488	A	A	1	27794833	+	ATACC	1	18597682	+	AGATG
AT1G73920.1	Os01t0521400-01	2716	1496	A	A	1	27794842	+	AGATT	1	18597690	+	GGATG
AT3G02760.1	Os05t0150900-02	1632	1585	A	A	3	599078	-	AGACT	5	2930223	-	AGACT
AT1G71990.1	Os12t0170600-01	698	736	A	A	1	27101371	+	AGACG	12	3585736	+	AGATG
AT3G22740.1	Os10t0422200-01	744	585	A	A	3	8034330	-	TGACG	10	14923282	+	AGATG
AT3G22740.1	Os10t0422200-01	1466	1280	A	A	3	8033073	-	AGACA	10	14924913	+	GGACA
AT3G22740.1	Os12t0607000-02	744	545	A	A	3	8034330	-	TGACG	12	25643759	+	TGACG
AT4G18820.1	Os01t0730900-01	2671	2051	A	A	4	10332283	+	AGATG	1	30495056	-	AGATG
AT1G18700.5	Os07t0632600-01	2246	2487	A	A	1	6443072	+	TGACT	7	26240609	+	GGACT
AT1G18700.5	Os07t0632600-01	2405	2635	A	A	1	6443231	+	AGATT	7	26240757	+	AGACC
AT4G22150.1	Os06t0634600-01	455	917	A	A	4	11731976	-	TGATG	6	25739053	-	TGATG
AT5G53490.4	Os10t0502000-01	770	807	A	A	5	21723509	-	AGACT	10	19148473	-	AGATT
AT5G53490.4	Os10t0502000-01	945	948	A	A	5	21723334	-	AAACA	10	19148332	-	AAACC
AT2G32430.1	Os06t0679500-01	631	486	A	A	2	13772429	+	AGACT	6	28276864	+	AGACA
AT2G32430.1	Os06t0679500-01	1778	1581	A	A	2	13774320	+	AGAGA	6	28279310	+	AGACC
AT1G55750.1	Os08t0338200-01	2374	2089	A	A	1	20840346	-	CGACC	8	15203381	-	TGAGC
AT3G26400.1	Os04t0480100-01	2012	1931	A	A	3	9669327	+	AGACA	4	24016701	+	AGACC
AT3G26400.1	Os04t0480100-01	2022	1940	A	A	3	9669337	+	GAATG	4	24016710	+	AAACT
AT2G34660.1	Os04t0620000-01	1355	794	A	A	2	14604520	+	AGACA	4	31513073	-	AGACA
AT2G34660.1	Os04t0620000-01	1936	1375	A	A	2	14607126	+	AGACT	4	31510659	-	AGACT
AT2G34660.1	Os04t0620000-01	2922	2369	A	A	2	14608989	+	AGAGA	4	31507651	-	AGAGC
AT2G34660.1	Os04t0620000-01	4825	4267	A	A	2	14611560	+	AGACT	4	31505001	-	AGACA
AT5G42150.1	Os04t0244400-01	1216	1180	A	A	5	16848080	+	TGACA	4	9345006	+	TGACA
AT5G42150.1	Os04t0244400-01	1320	1277	A	A	5	16848184	+	TGACT	4	9345103	+	TAACT
AT1G61250.1	Os01t0780500-01	432	300	A	A	1	22586555	+	AGACA	1	33060355	+	GGACA
AT1G61250.1	Os01t0780500-01	1330	1216	A	A	1	22588841	+	AGATT	1	33064573	+	AGATG
AT1G61250.1	Os05t0503000-01	1323	1195	A	A	1	22588834	+	AGAGT	5	24762345	-	AGATT
AT1G61250.1	Os05t0503000-01	1336	1208	A	A	1	22588847	+	ATACG	5	24762332	-	GGACG
AT2G36990.1	Os08t0242800-01	1828	1989	A	A	2	15537441	-	TGATA	8	8681193	+	AGACC
AT4G15110.1	Os02t0173100-02	965	840	A	A	4	8631593	-	AGATG	2	3999330	+	AGATG
AT4G15110.1	Os02t0173100-02	1058	933	A	A	4	8631500	-	AGACA	2	3999423	+	AGACA
AT3G13772.1	Os06t0568000-01	1523	462	A	A	3	4522395	-	AGACT	6	21956209	-	AGACT
AT3G13772.1	Os06t0568000-01	1844	783	A	A	3	4522074	-	TGACA	6	21955888	-	TGACA
AT3G13772.1	Os06t0568000-01	2346	1348	A	A	3	4521572	-	AGATG	6	21955323	-	AGATG
AT1G10310.1	Os02t0557700-01	943	842	A	A	1	3381648	-	AGACT	2	21123863	+	AAACC
AT1G67600.1	Os04t0486900-01	936	757	A	A	1	25336549	-	TGACA	4	24325393	+	TGACT
AT1G67600.1	Os08t0127500-01	936	737	A	A	1	25336549	-	TGACA	8	1580117	+	GGAGT
AT1G67600.1	Os01t0901800-02	496	298	A	A	1	25337177	-	TTAGC	1	39268294	-	CTAGC
AT4G26700.4	Os02t0719100-01	1193	849	A	A	4	13464954	+	AGACG	2	29835187	+	AGACA
AT4G26700.4	Os02t0719100-01	1698	1360	A	A	4	13466099	+	AGATG	2	29836231	+	AGATG
AT4G26700.4	Os02t0719100-01	2166	1834	A	A	4	13466999	+	AGATG	2	29836947	+	AGATG
AT4G26700.4	Os02t0588300-01	1878	1636	A	A	4	13466420	+	TGACA	2	22667953	-	TGACA
AT5G11720.1	Os06t0675700-01	749	668	A	A	5	3777600	+	TGAGA	6	28047886	-	TGACA
AT5G11720.1	Os06t0675700-01	1606	1516	A	A	5	3778641	+	AGACA	6	28046868	-	AGACG
AT2G17930.1	Os07t0645100-01	10250	830	A	A	2	7786633	-	AGACG	7	26890053	-	AGACG
AT2G17930.1	Os07t0645100-01	10409	992	A	A	2	7786355	-	AGACT	7	26889246	-	AGACT
AT2G17930.1	Os07t0645100-01	11966	2545	A	A	2	7784440	-	TTACT	7	26886542	-	AAACT
AT2G17930.1	Os07t0645100-01	12039	2623	A	A	2	7784367	-	AAATA	7	26886464	-	AAATA
AT5G35620.1	Os10t0467600-01	853	896	A	A	5	13824803	-	TGATT	10	17261164	+	AGATA
AT5G35620.1	Os10t0467600-01	898	942	A	A	5	13824758	-	AAACC	10	17261210	+	TAACA
AT5G35620.1	Os10t0467600-01	913	952	A	A	5	13824743	-	AGACA	10	17261220	+	TGACA
AT5G35620.3	Os10t0467600-01	761	854	A	A	5	13824854	-	GGACA	10	17261122	+	CGACC
AT5G10350.1	Os06t0219600-01	187	214	A	A	5	3257535	-	TGAGA	6	6156273	+	CGAGA
AT5G10350.1	Os06t0219600-01	873	863	A	A	5	3255520	-	AGATT	6	6159760	+	AGATA
AT1G04510.1	Os10t0466300-01	924	865	A	A	1	1228403	+	AGACC	10	17206847	-	AGACA
AT1G04510.1	Os10t0466300-01	1686	1636	A	A	1	1230349	+	AGACT	10	17204130	-	AGACC
AT1G04510.1	Os10t0466300-01	1807	1760	A	A	1	1230561	+	TGACA	10	17203910	-	TGATC
AT1G04510.1	Os10t0466300-01	1910	1852	A	A	1	1230664	+	TTACA	10	17203818	-	TGACG
AT1G04510.1	Os10t0466300-01	2009	1954	A	A	1	1230763	+	CAACA	10	17203716	-	TGACA
AT1G45150.1	Os07t0581300-01	2203	2116	A	A	1	17077606	-	AGATC	7	23535142	+	AGAGC
AT1G45150.1	Os07t0581300-01	2221	2124	A	A	1	17077588	-	AAACA	7	23535150	+	CAACT
AT5G57410.3	Os08t0242900-01	360	219	A	A	5	23267352	-	AGACG	8	8685996	-	AGACG
AT5G57410.1	Os08t0242900-01	1512	1386	A	A	5	23264976	-	CAACT	8	8681798	-	TGACT
AT2G32700.1	Os04t0510300-01	2744	492	A	A	2	13871945	+	TTACA	4	25534634	+	GGAGG
AT2G32700.1	Os04t0510300-01	2801	543	A	A	2	13872002	+	AGACT	4	25534685	+	AGATT
AT3G10070.1	Os01t0858500-01	1826	1098	A	A	3	3104017	-	GGATT	1	37118539	-	GGACT
AT3G08740.1	Os12t0115900-01	943	812	A	A	3	2654699	-	GGACA	12	779533	+	TGACT
AT3G08740.1	Os12t0115900-01	963	835	A	A	3	2654679	-	GAACA	12	779556	+	GAACC
AT3G55970.1	Os01t0832600-01	412	383	A	A	3	20768999	-	GAACC	1	35637140	+	AAACC
AT1G20950.1	Os02t0714200-01	1480	1292	A	A	1	7298625	-	AGACA	2	29605872	-	AAACC
AT1G20950.1	Os02t0714200-01	2268	2127	A	A	1	7297341	-	AGACA	2	29604516	-	GGACT
AT1G20950.1	Os06t0326400-01	1480	1290	A	A	1	7298625	-	AGACA	6	12798508	+	AGACT
AT1G20950.1	Os06t0326400-01	1872	1676	A	A	1	7297841	-	AGACA	6	12799441	+	AGACA
AT1G20950.1	Os08t0345700-01	1275	1338	A	A	1	7299101	-	GAAGG	8	15661366	+	GAAGG
AT5G63030.1	Os04t0508300-01	639	473	A	A	5	25287603	+	AGATC	4	25399715	+	AGACC
AT2G45540.2	Os04t0555600-01	4264	3088	A	A	2	18766817	-	AGATG	4	27809219	-	AGATG
AT2G45540.2	Os04t0555500-01	7983	271	A	A	2	18759479	-	AGACT	4	27798493	-	AGACT
AT2G45540.2	Os04t0555500-01	8077	365	A	A	2	18759385	-	AGATA	4	27798399	-	TGACT
AT5G48520.1	Os06t0186500-01	1044	1032	A	A	5	19664230	+	AGACA	6	4366895	+	AGACA
AT5G48520.1	Os06t0186500-01	1816	1804	A	A	5	19665730	+	TGACA	6	4369902	+	TGACA
AT2G27230.2	Os01t0865600-01	2332	2865	A	A	2	11653770	+	AAACT	1	37463214	+	GAACA
AT2G27230.2	Os11t0158500-01	2418	1320	A	A	2	11653856	+	TGACC	11	2837327	+	AGACA
AT5G42890.1	Os06t0211300-01	448	367	A	A	5	17195301	-	AGATG	6	5689236	+	AGATG
AT5G66860.1	Os03t0612600-01	812	597	A	A	5	26701342	-	AGACG	3	23135844	-	TGACA
AT5G66860.1	Os03t0612600-01	1060	896	A	A	5	26701094	-	GAACA	3	23135545	-	AGACA
AT3G54750.3	Os12t0621700-01	933	946	A	A	3	20267341	-	AGACT	12	26532552	+	AGACT
AT2G32120.1	Os03t0218500-01	2069	2130	A	A	2	13651558	-	AGATT	3	6244180	-	GGACT
AT1G17290.1	Os07t0617800-01	2151	1078	A	A	1	5926173	+	CGACT	7	25493128	-	CAACT
AT1G17290.1	Os07t0617800-01	2241	1168	A	A	1	5926263	+	AAACC	7	25493038	-	AAACC
AT1G17290.1	Os10t0390500-01	734	183	A	A	1	5923742	+	AGACT	10	12970372	+	AGACT
AT1G17290.1	Os10t0390500-01	2241	1691	A	A	1	5926263	+	AAACC	10	12973989	+	AAACT
AT1G17290.1	Os10t0390500-01	2312	1770	A	A	1	5926334	+	AGATT	10	12974068	+	AGATT
AT5G44480.2	Os07t0139400-01	1697	1598	A	A	5	17923644	+	AAACT	7	2083158	+	AAACT
AT2G27530.1	Os01t0860300-01	913	782	A	A	2	11763383	-	AGATC	1	37234409	+	AGACT
AT2G27530.1	Os01t0860300-01	929	797	A	A	2	11763367	-	GGATA	1	37234424	+	GAACT
AT2G27530.1	Os02t0321900-02	913	757	A	A	2	11763383	-	AGATC	2	12872157	+	AGACT
AT1G54320.1	Os09t0560600-01	1408	1356	A	A	1	20275562	-	AAACC	9	22277778	+	AAACT
AT1G54320.1	Os06t0665000-01	775	879	A	A	1	20276492	-	GAACA	6	27468266	+	AGACA
AT1G54320.1	Os06t0665000-01	1328	1413	A	A	1	20275642	-	ATACT	6	27469556	+	ATACT
AT1G54320.1	Os06t0665000-01	1387	1485	A	A	1	20275583	-	ATACT	6	27469628	+	GAACC
AT1G70570.2	Os02t0131200-01	2174	1992	A	A	1	26612243	+	GAACA	2	1632251	-	AAACT
AT4G32250.1	Os06t0639500-01	1671	1065	A	A	4	15571548	-	AGAAA	6	26005324	+	AGAAA
AT4G32250.1	Os06t0639500-01	2789	2229	A	A	4	15570206	-	TGACG	6	26006777	+	AGACC
AT3G57290.1	Os07t0167000-01	416	290	A	A	3	21198904	-	TTACG	7	3595985	+	CTACG
AT3G57290.1	Os07t0167000-01	1608	1434	A	A	3	21196750	-	AAACT	7	3599282	+	AAACT
AT3G57290.1	Os07t0167000-01	1676	1499	A	A	3	21196682	-	AGATT	7	3599347	+	GGATT
AT3G57290.1	Os07t0222300-01	622	436	A	A	3	21198492	-	AGATT	7	6766388	-	AGATT
AT3G57290.1	Os07t0222300-01	1676	1506	A	A	3	21196682	-	AGATT	7	6763753	-	AGATC
AT4G12770.1	Os01t0355500-02	3141	3227	A	A	4	7506450	-	AAACA	1	14292262	-	AAACA
AT4G12770.1	Os12t0548200-02	3141	3352	A	A	4	7506450	-	AAACA	12	22173571	-	AGACC
AT4G12770.1	Os11t0661200-01	3200	3252	A	A	4	7506391	-	GAACA	11	26549229	+	GGACC
AT5G19050.1	Os07t0211800-01	638	410	A	A	5	6370055	+	TGATG	7	6113398	-	GGATG
AT5G01160.2	Os10t0494500-01	1137	946	A	A	5	55357	+	AGACT	10	18797750	+	AGACA
AT5G01160.2	Os10t0494500-01	1245	1078	A	A	5	55465	+	AGAGA	10	18797882	+	AGATG
AT5G01160.2	Os10t0494500-01	1302	1126	A	A	5	55522	+	AGAGA	10	18797930	+	AGATG
AT2G42160.1	Os04t0648500-01	1620	1719	A	A	2	17574788	-	GGACT	4	32994839	-	GGATA
AT1G29760.1	Os09t0534000-01	1601	1461	A	A	1	10424047	+	AGACC	9	20983862	-	AGACC
AT1G06110.1	Os11t0265200-00	990	704	A	A	1	1854271	-	AGACA	11	9057276	-	AGACG
AT3G12270.1	Os07t0640000-01	1891	1137	A	A	3	3913046	+	AGACA	7	26636741	+	AGACA
AT4G34390.1	Os12t0593000-01	2478	1590	A	A	4	16444131	+	AGACA	12	24873469	-	AGACA
AT4G34390.1	Os12t0593000-01	2973	2133	A	A	4	16444734	+	GGACA	12	24872801	-	AGACG
AT3G26670.4	Os02t0518100-01	2117	1754	A	A	3	9798092	-	CAACA	2	18827164	-	AAACT
AT1G09590.1	Os03t0141000-01	572	1530	A	A	1	3107501	+	AGACA	3	2266454	+	AGACA
AT1G09590.1	Os03t0141000-01	700	1660	A	A	1	3107629	+	GAACT	3	2266584	+	GAATC
AT1G09590.1	Os03t0141000-01	777	1754	A	A	1	3107706	+	AGATT	3	2266678	+	AGATT
AT1G59710.1	Os03t0801900-01	936	962	A	A	1	21939372	+	TGACT	3	33454753	+	AGACG
AT1G59710.1	Os03t0801900-01	1267	1278	A	A	1	21939781	+	AAACT	3	33456674	+	GTACT
AT5G66530.3	Os09t0327400-01	835	588	A	A	5	26554601	-	AGACG	9	9656883	-	AGACG
AT5G66530.3	Os09t0327400-01	976	729	A	A	5	26554356	-	AGACA	9	9656657	-	AGAGA
AT5G66530.3	Os09t0327400-01	1125	878	A	A	5	26554020	-	AGATG	9	9655911	-	AGATG
AT4G22200.1	Os05t0428700-01	1689	207	A	A	4	11748381	-	AGAGA	5	21042262	-	AGAGA
AT1G49380.1	Os03t0769600-01	1530	1477	A	A	1	18278688	+	AGATG	3	31861371	-	AGATG
AT1G49380.1	Os03t0769600-01	1562	1509	A	A	1	18278820	+	AGACT	3	31861242	-	AGACT
AT5G65490.1	Os08t0447200-01	1447	1610	A	A	5	26178777	-	GAAGT	8	21838164	-	GAAGT
AT5G65260.1	Os06t0219600-01	459	451	A	A	5	26080975	-	AGACA	6	6159138	+	AGACA
AT5G65260.1	Os06t0219600-01	581	573	A	A	5	26080756	-	AGAGA	6	6159363	+	AGAGG
AT5G65260.1	Os06t0219600-01	861	813	A	A	5	26080385	-	GAACT	6	6159710	+	CAACT
AT3G46030.1	Os01t0152300-00	429	421	A	A	3	16913703	-	AGACT	1	2820324	-	AGACC
AT3G55290.2	Os08t0510400-01	812	666	A	A	3	20503492	+	GAACT	8	25319372	-	GAACT
AT1G48480.1	Os03t0712400-02	2214	1279	A	A	1	17920721	+	AGACC	3	28796310	-	AGACT
AT1G48480.1	Os04t0463000-01	1641	1463	A	A	1	17920148	+	AAACA	4	23121175	-	AAACC
AT1G71350.1	Os02t0557600-01	1325	1367	A	A	1	26889163	-	AGACA	2	21117140	-	GGACA
AT1G71350.1	Os02t0557600-01	1615	1654	A	A	1	26888873	-	TGACA	2	21116708	-	TGACA
AT2G17200.1	Os03t0131300-01	1890	1846	A	A	2	7482049	-	TGATA	3	1791813	-	AGATT
AT2G17200.1	Os03t0131300-01	1936	1903	A	A	2	7482003	-	GAACT	3	1791756	-	TAACC
AT2G17200.1	Os03t0131300-01	2042	2013	A	A	2	7481897	-	TAACT	3	1791646	-	TGACC
AT4G31450.2	Os02t0150700-01	1187	1481	A	A	4	15256980	-	TGACA	2	2793801	+	AGACC
AT4G31450.2	Os06t0695600-01	1751	2175	A	A	4	15255887	-	GAACC	6	29060176	-	AGACA
AT4G31450.2	Os06t0695600-01	1907	2313	A	A	4	15255731	-	AGACG	6	29060038	-	GGACC
AT4G31450.2	Os06t0695600-01	1927	2342	A	A	4	15255711	-	GAACT	6	29060009	-	GGACT
AT2G22300.1	Os10t0375600-01	3582	3434	A	A	2	9476579	+	TGACT	10	11942782	+	GTACA
AT2G22300.1	Os10t0375600-01	3610	3463	A	A	2	9476607	+	AAACA	10	11942811	+	GGAGC
AT2G22300.1	Os03t0191000-01	3529	3374	A	A	2	9476526	+	AAACT	3	4726387	-	TAACC
AT2G22300.1	Os07t0623100-01	3582	978	A	A	2	9476579	+	TGACT	7	25776207	-	CGACT
AT2G22300.2	Os10t0375600-01	759	635	A	A	2	9473080	+	AGACG	10	11939024	+	TGACA
AT2G22300.2	Os10t0375600-01	2667	2525	A	A	2	9475569	+	AGACT	10	11941527	+	AGATT
AT2G22300.2	Os03t0191000-01	1375	1259	A	A	2	9474021	+	GGACA	3	4729159	-	GGACA
AT2G22300.2	Os03t0191000-01	2667	2554	A	A	2	9475569	+	AGACT	3	4727630	-	AGACT
AT2G22300.2	Os03t0191000-01	2932	2826	A	A	2	9475834	+	AGACA	3	4727358	-	AGACA
AT4G35230.1	Os10t0542800-01	1321	1122	A	A	4	16756177	-	AGACG	10	21203010	+	AGAGG
AT4G35230.1	Os03t0132800-01	819	604	A	A	4	16757261	-	AGACA	3	1854382	+	AGACT
AT1G12070.1	Os06t0318300-02	936	1038	A	A	1	4078779	-	AGACA	6	12323084	-	AGACA
AT5G42740.2	Os03t0776000-01	603	343	A	A	5	17136513	+	AGACA	3	32176049	+	AAACC
AT5G42740.2	Os03t0776000-01	1574	1314	A	A	5	17139517	+	GAACC	3	32179344	+	GAACC
AT5G42740.2	Os03t0776000-01	2211	1985	A	A	5	17140731	+	GCACT	3	32181824	+	GTACT
AT5G42740.2	Os06t0256500-01	1574	1304	A	A	5	17139517	+	GAACC	6	8156803	+	GAACC
AT2G22240.1	Os03t0192700-01	1948	1710	A	A	2	9451848	-	GGACA	3	4825900	-	AGACG
AT2G22240.1	Os03t0192700-01	2016	1798	A	A	2	9451780	-	GGATA	3	4825812	-	AGACT
AT2G22240.1	Os03t0192700-01	2055	1845	A	A	2	9451741	-	GGATC	3	4825765	-	GGATG
AT2G22240.1	Os10t0369900-01	2081	1896	A	A	2	9451715	-	AGATT	10	11629347	+	AGACT
AT4G08920.1	Os02t0573200-01	2886	2783	A	A	4	5727136	+	AGACC	2	21980226	+	AGACT
AT4G21750.3	Os08t0187500-01	3859	3119	A	A	4	11560620	+	TGACT	8	5116617	+	GTACT
AT4G21750.3	Os08t0187500-01	3961	3240	A	A	4	11560722	+	AAACT	8	5116738	+	AGACT
AT2G34970.1	Os02t0812400-01	1657	1672	A	A	2	14747892	+	AGACG	2	34787591	+	TGACG
AT1G57720.1	Os02t0220500-01	556	219	A	A	1	21378253	+	AGATG	2	6718298	+	AGATG
AT1G57720.1	Os02t0220500-01	592	255	A	A	1	21378289	+	AGATG	2	6718334	+	AGATG
AT1G57720.1	Os06t0571400-01	1034	758	A	A	1	21379151	+	TAACC	6	22137565	-	TAACC
AT1G57720.1	Os06t0571400-01	1793	1496	A	A	1	21380215	+	GAACT	6	22135881	-	AAACA
AT1G57720.1	Os06t0571400-01	1839	1540	A	A	1	21380261	+	ATACA	6	22135837	-	TGACC
AT1G57720.1	Os02t0220600-02	556	232	A	A	1	21378253	+	AGATG	2	6723358	+	AGATG
AT1G57720.1	Os02t0220600-02	592	268	A	A	1	21378289	+	AGATG	2	6723394	+	AGATG
AT1G57720.1	Os02t0220600-02	1034	710	A	A	1	21379151	+	TAACC	2	6724219	+	TAACC
AT1G57720.1	Os02t0220600-02	1256	947	A	A	1	21379373	+	TGACT	2	6724456	+	TGAGT
AT1G57720.1	Os02t0220600-02	1839	1475	A	A	1	21380261	+	ATACA	2	6725772	+	AAACA
AT1G57720.1	Os02t0220600-02	1887	1543	A	A	1	21380309	+	AAACT	2	6725840	+	AGAGT
AT3G17240.1	Os01t0328700-01	1158	1062	A	A	3	5890810	-	AGACA	1	12655731	-	AGACA
AT3G17240.1	Os01t0328700-01	1798	1663	A	A	3	5890073	-	GGATA	1	12655130	-	GGATA
AT1G12330.1	Os03t0249100-01	1765	1620	A	A	1	4196621	+	GGAGG	3	7873191	+	GTAGC
AT1G72830.1	Os03t0174900-01	1823	1189	A	A	1	27405576	-	AGACA	3	4002155	-	AGACT
AT1G72830.1	Os03t0411100-01	1905	1416	A	A	1	27405494	-	AAACT	3	16970518	+	AGATG
AT1G72830.1	Os07t0608200-01	1930	1297	A	A	1	27405469	-	AAACT	7	24996854	-	TGACT
AT2G45860.1	Os02t0824400-01	266	249	A	A	2	18874972	-	AGACA	2	35421792	-	AGACA
AT2G41990.1	Os02t0667600-03	242	68	A	A	2	17527408	+	AGACA	2	27110582	-	AGACG
AT3G55030.1	Os03t0283600-01	810	948	A	A	3	20398069	+	AGATG	3	9733906	-	AGATG
AT1G80280.1	Os01t0647700-01	2498	2250	A	A	1	30183860	-	AGACT	1	26110818	+	GGACT
AT4G30680.1	Os04t0499300-01	403	1934	A	A	4	14959157	-	AGACC	4	24947143	-	AGACG
AT5G41950.1	Os03t0113800-01	1905	1615	A	A	5	16789422	+	TGATC	3	776798	+	TAACC
AT5G44530.1	Os01t0769200-01	1856	1877	A	A	5	17939997	+	AGATT	1	32454291	+	TGACT
AT5G21105.1	Os06t0567200-01	989	938	A	A	5	7176508	+	CGATA	6	21897098	+	CGACA
AT5G21105.1	Os06t0567900-01	989	1032	A	A	5	7176508	+	CGATA	6	21953973	+	CGACA
AT3G08710.1	Os05t0169000-01	643	555	A	A	3	2646041	+	AGATG	5	4137178	-	AGATG
AT4G09570.1	Os11t0171500-01	1447	2054	A	A	4	6051918	+	AGAGA	11	3495832	-	AGATG
AT4G09570.1	Os12t0169800-00	1435	1388	A	A	4	6051906	+	TGACA	12	3553952	-	GGATA
AT4G09570.1	Os12t0169800-00	1447	1400	A	A	4	6051918	+	AGAGA	12	3553940	-	AGATG
AT1G11650.2	Os08t0190200-00	641	723	A	A	1	3915686	+	AGACG	8	5271820	-	AGACG
AT1G11650.2	Os04t0625800-01	641	655	A	A	1	3915686	+	AGACG	4	31820643	+	AGACA
AT1G11650.2	Os04t0625800-01	1428	1446	A	A	1	3918030	+	ATATT	4	31823311	+	AGACT
AT1G11650.2	Os04t0625800-01	1438	1453	A	A	1	3918040	+	AAACA	4	31823318	+	AGATT
AT1G11650.2	Os04t0625800-01	1487	1497	A	A	1	3918089	+	TAACT	4	31823362	+	GAACA
AT1G11650.2	Os04t0625800-01	1547	1549	A	A	1	3918149	+	GAACG	4	31823414	+	AAACA
AT1G11650.2	Os03t0569900-01	1438	1513	A	A	1	3918040	+	AAACA	3	20655219	-	TGACA
AT1G20500.1	Os03t0132000-01	1336	1376	A	A	1	7101203	-	AGAGG	3	1825002	+	AGATG
AT4G37460.1	Os07t0113700-01	2697	2257	A	A	4	17610165	-	AGACG	7	756024	-	TGATG
AT4G37460.1	Os07t0113700-01	2725	2285	A	A	4	17610137	-	AGACA	7	755996	-	AGACA
AT4G37460.1	Os07t0113700-01	3665	3229	A	A	4	17608529	-	AAACC	7	753834	-	AGATT
AT1G49740.1	Os08t0103500-01	972	712	A	A	1	18408779	+	TGACA	8	197412	-	GGACA
AT5G21100.1	Os06t0567200-01	1021	938	A	A	5	7169812	+	CGACA	6	21897098	+	CGACA
AT5G21100.1	Os06t0567200-01	2054	1980	A	A	5	7170845	+	GGACA	6	21898140	+	GGATT
AT5G21100.1	Os06t0567900-01	1021	1032	A	A	5	7169812	+	CGACA	6	21953973	+	CGACA
AT4G32400.1	Os05t0171300-01	1021	1126	A	A	4	15639562	+	AGACT	5	4269183	+	AGACA
AT4G32400.1	Os06t0602700-01	1021	1141	A	A	4	15639562	+	AGACT	6	23824493	-	AGACC
AT4G32400.1	Os06t0602700-01	1605	1702	A	A	4	15640331	+	AGATT	6	23823858	-	GGATG
AT3G15340.3	Os08t0390000-02	1375	1224	A	A	3	5160826	-	AGACA	8	18479598	+	CGACA
AT3G63190.1	Os07t0570700-01	643	552	A	A	3	23343841	-	TGACA	7	23005463	+	TGACA
AT5G03160.1	Os01t0977200-00	724	485	A	A	5	751336	+	AGACT	1	43190471	+	AGACT
AT5G03160.1	Os02t0195300-01	724	756	A	A	5	751336	+	AGACT	2	5334981	-	AGACT
AT5G66100.1	Os03t0859300-02	963	861	A	A	5	26428374	+	AGACG	3	36270334	-	TGACC
AT5G66100.1	Os03t0859300-02	1391	1264	A	A	5	26428879	+	AGATC	3	36266224	-	TGACT
AT5G66100.1	Os03t0859300-02	1691	1539	A	A	5	26429648	+	GGACA	3	36265949	-	GGACA
AT4G27720.1	Os03t0114800-01	1948	1862	A	A	4	13833710	+	AGACA	3	846352	+	TGACA
AT1G74780.1	Os12t0639100-02	2024	1786	A	A	1	28098147	+	AGACA	12	27410747	+	AGACA
AT2G22840.1	Os12t0484900-01	1688	1325	A	A	2	9730875	+	AGACG	12	17919063	+	AGACG
AT4G38510.3	Os06t0568200-01	1276	1228	A	A	4	18012263	-	AGACA	6	21964352	-	AGACA
AT4G38510.3	Os06t0568200-01	1865	1791	A	A	4	18010941	-	AGATT	6	21963356	-	AAACT
AT3G54960.1	Os02t0100100-01	801	799	A	A	3	20365425	-	AGACG	2	7387	-	AGATG
AT3G54960.1	Os02t0100100-01	1236	1237	A	A	3	20364523	-	AGATA	2	6468	-	AGATG
AT3G14110.3	Os02t0586800-01	597	639	A	A	3	4676666	-	AGACA	2	22618886	+	AGACA
AT3G14110.3	Os02t0586800-01	962	1001	A	A	3	4676301	-	AGACT	2	22619636	+	TGACT
AT3G14110.3	Os01t0510600-01	597	570	A	A	3	4676666	-	AGACA	1	17948874	-	AGACA
AT5G11640.1	Os01t0200400-01	1138	996	A	A	5	3743853	+	GGACA	1	5435613	-	GGACA
AT3G03250.2	Os02t0117700-01	572	479	A	A	3	752810	-	TGACA	2	929012	-	AGACA
AT3G03250.2	Os09t0553200-01	572	516	A	A	3	752810	-	TGACA	9	21919270	+	TGACA
AT5G58060.2	Os01t0866300-01	970	937	A	A	5	23500294	+	CAACT	1	37518320	+	GAACT
AT3G02830.1	Os12t0405100-01	1632	1621	A	A	3	616051	+	TGATT	12	12202437	+	GAAGC
AT3G02830.1	Os01t0917400-01	735	700	A	A	3	614970	+	GGACA	1	40008723	-	GGACA
AT4G14570.1	Os10t0415600-03	1007	1004	A	A	4	8363698	+	AGACC	10	14537831	+	AGACC
AT4G14570.1	Os10t0415600-03	1996	1999	A	A	4	8365681	+	AGACC	10	14540956	+	AGATG
AT4G14570.1	Os10t0415600-03	2383	2392	A	A	4	8366333	+	TGACA	10	14542583	+	AGATA
AT4G14570.1	Os10t0415800-01	1969	1929	A	A	4	8365654	+	AGATC	10	14547512	+	AGACT
AT4G14570.1	Os10t0415800-01	1996	1956	A	A	4	8365681	+	AGACC	10	14547539	+	AGACG
AT5G41370.1	Os01t0691600-01	901	792	A	A	5	16552801	+	AGAGA	1	28548567	+	AGACA
AT3G52400.1	Os03t0787000-01	956	801	A	A	3	19426103	-	TGACA	3	32695611	+	CGACA
AT2G36145.1	Os01t0862200-02	627	669	A	A	2	15169401	+	GAATT	1	37316170	+	AAACT
AT3G26560.1	Os06t0343100-01	3426	3069	A	A	3	9750339	-	AGACT	6	13724041	-	AGAGT
AT3G26560.1	Os06t0343100-01	3564	3207	A	A	3	9750201	-	TAAGC	6	13723903	-	GAAGC
AT3G11280.2	Os01t0853700-01	764	276	A	A	3	3534195	-	AGACT	1	36765019	-	AGACG
AT4G22756.1	Os10t0545200-01	560	452	A	A	4	11956281	-	AGATG	10	21309273	+	AGATG
AT2G35840.4	Os01t0376700-01	1828	1504	A	A	2	15055866	+	AAACA	1	15568992	-	TGACT
AT2G35840.4	Os01t0376700-01	1863	1525	A	A	2	15055901	+	AAACT	1	15568971	-	GAACG
AT2G35840.4	Os02t0143100-01	631	307	A	A	2	15054185	+	AGATC	2	2390519	+	AGATC
AT2G35840.4	Os02t0143100-01	1536	1213	A	A	2	15055427	+	AGATC	2	2392066	+	AGACT
AT3G17000.1	Os03t0308000-01	1399	1167	A	A	3	5799570	+	TGACA	3	10965587	+	AGACG
AT4G23040.1	Os09t0525600-01	1688	1634	A	A	4	12075909	-	AGACA	9	20536276	-	AGACA
AT4G23040.1	Os08t0546400-01	1918	1991	A	A	4	12075587	-	AAACA	8	27365287	-	AAACT
AT5G12420.1	Os01t0770000-01	1498	1612	A	A	5	4024647	-	AGACC	1	32475523	-	AGATT
AT5G50840.1	Os03t0288600-01	1432	1381	A	A	5	20688825	+	AAACT	3	9990161	+	AGACA
AT1G09810.1	Os05t0105600-01	1733	2349	A	A	1	3180978	-	GGATT	5	304248	-	AGACT
AT1G09810.1	Os04t0129300-01	1628	2335	A	A	1	3181083	-	GAATT	4	1848150	+	GGACT
AT1G06870.1	Os03t0765200-02	1627	1984	A	A	1	2110845	+	AAACC	3	31682348	-	AAACG
AT1G06870.1	Os03t0765200-02	1665	2040	A	A	1	2110883	+	AAACA	3	31682292	-	AGACA
AT1G06870.1	Os09t0453400-01	1679	1718	A	A	1	2110897	+	AAACT	9	17003187	-	AGACT
AT1G21400.2	Os12t0183100-01	1174	469	A	A	1	7494547	+	AGACG	12	4211224	+	TGACG
AT1G21400.2	Os12t0183100-01	1593	888	A	A	1	7495210	+	AAATG	12	4211941	+	AGATG
AT1G21400.2	Os12t0183100-01	1939	1234	A	A	1	7495838	+	AGATG	12	4212519	+	CGATG
AT1G21400.2	Os12t0183100-01	2053	1348	A	A	1	7495952	+	AGATG	12	4212633	+	AGATG
AT1G21400.2	Os12t0183100-01	2323	1587	A	A	1	7496308	+	AGACT	12	4212959	+	TAACT
AT3G15640.1	Os06t0142700-01	921	638	A	A	3	5301479	+	AAACA	6	2244024	-	AAACA
AT3G15640.1	Os01t0612200-01	989	757	A	A	3	5301547	+	AAACT	1	24259754	+	AAACT
AT3G15640.1	Os01t0612200-01	998	772	A	A	3	5301556	+	TGACC	1	24259769	+	TGACC
AT3G07780.2	Os12t0514400-01	761	491	A	A	3	2485299	+	AGACA	12	19917262	-	GGACA
AT3G07780.2	Os12t0514400-01	1208	933	A	A	3	2485746	+	AGATA	12	19916820	-	AGATG
AT3G07780.2	Os12t0514400-01	2327	2119	A	A	3	2486937	+	GGATT	12	19914565	-	GGAGC
AT1G53650.1	Os02t0244600-01	1277	1201	A	A	1	20029306	-	AGACA	2	8168688	+	AGACA
AT1G53650.1	Os01t0209400-01	1277	1155	A	A	1	20029306	-	AGACA	1	5934964	-	AGACA
AT1G53650.1	Os01t0209400-01	1469	1343	A	A	1	20029114	-	GGATT	1	5934776	-	GGAGT
AT1G53650.1	Os09t0314500-01	1456	1369	A	A	1	20029127	-	GAACA	9	8618446	+	GAACC
AT4G39610.1	Os08t0171800-01	1054	1096	A	A	4	18393763	-	TGACC	8	4211819	-	AGACG
AT3G47990.1	Os05t0145000-01	441	445	A	A	3	17715396	-	TTACA	5	2603097	-	CTACA
AT3G47990.1	Os05t0145000-01	1562	1578	A	A	3	17713180	-	AAACT	5	2598602	-	AGAGT
AT3G49660.1	Os03t0725400-02	448	387	A	A	3	18414011	+	AGACG	3	29486444	+	AGACG
AT3G49660.1	Os03t0725400-02	1233	1159	A	A	3	18415376	+	AGACT	3	29490338	+	AGACA
AT1G64680.1	Os08t0114100-01	995	927	A	A	1	24037174	+	AGACG	8	752916	+	CGACA
AT3G49850.2	Os01t0589300-01	671	574	A	A	3	18489781	+	TAACG	1	22989424	+	TAAGG
AT4G10590.3	Os10t0160000-01	2077	1309	A	A	4	6541213	-	AGACA	10	3837385	-	AGACA
AT4G10590.3	Os10t0160000-01	3959	3296	A	A	4	6538641	-	AGATG	10	3831705	-	GGATG
AT1G50920.1	Os07t0110200-01	1787	644	A	A	1	18872143	+	GGACA	7	560247	-	AGACA
AT1G50920.1	Os07t0110200-01	2343	1206	A	A	1	18872799	+	GGATT	7	559586	-	GGATT
AT1G50920.1	Os06t0195900-01	1568	195	A	A	1	18871924	+	AGACA	6	4871997	-	AGATA
AT1G50920.1	Os06t0195900-01	1787	417	A	A	1	18872143	+	GGACA	6	4871775	-	AGACA
AT1G50920.1	Os06t0195900-01	2343	1013	A	A	1	18872799	+	GGATT	6	4871088	-	AGACA
AT1G50920.1	Os06t0195900-01	2399	1049	A	A	1	18872855	+	AAACC	6	4871052	-	CTACA
AT1G21000.1	Os06t0624900-01	597	539	A	A	1	7338373	+	AGACA	6	25159370	+	AGACG
AT4G30170.1	Os04t0656800-01	1208	1219	A	A	4	14764609	+	AGATG	4	33500104	-	AGATG
AT3G12280.1	Os08t0538700-01	1438	1153	A	A	3	3916532	-	AGACG	8	26925537	-	AGACT
AT3G12280.1	Os08t0538700-01	3238	2943	A	A	3	3914043	-	AGATG	8	26922910	-	AGATG
AT3G12280.1	Os11t0533500-01	1289	906	A	A	3	3916781	-	AGATG	11	19435176	+	AGACC
AT3G12280.1	Os11t0533500-01	1621	1244	A	A	3	3916349	-	GGACA	11	19435700	+	AGACA
AT3G62030.2	Os01t0284700-01	1076	1169	A	A	3	22975273	+	GGATA	1	10196523	+	GGATA
AT2G18770.1	Os08t0524000-01	728	701	A	A	2	8136017	+	AGACA	8	26047485	-	AGACA
AT5G62560.1	Os08t0421850-00	1014	790	A	A	5	25110853	+	AGATG	8	20196698	-	AGACG
AT3G23280.1	Os07t0446100-01	1832	2217	A	A	3	8324293	+	GGACA	7	15237285	-	GAACG
AT2G34420.1	Os09t0346500-04	999	994	A	A	2	14522570	-	AGACT	9	10846772	+	AGATG
AT1G14380.2	Os05t0535900-01	2234	1901	A	A	1	4918415	-	GGACA	5	26619696	+	AGACG
AT1G14380.2	Os05t0535900-01	2526	2218	A	A	1	4918027	-	AGACA	5	26620725	+	AGACA
AT5G04895.1	Os03t0748800-01	2562	2493	A	A	5	1432795	+	AGACA	3	30818010	-	GGACA
AT5G59140.1	Os11t0707700-01	552	630	A	A	5	23874517	-	TTACT	11	28957994	-	AGACT
AT5G06130.2	Os02t0535000-01	457	312	A	A	5	1855308	-	AGACT	2	19716846	-	AGACT
AT5G06130.2	Os02t0535000-01	666	515	A	A	5	1855003	-	AGACT	2	19716448	-	AGACA
AT5G06130.2	Os02t0535000-01	1274	1152	A	A	5	1853643	-	TTACA	2	19715058	-	GTACG
AT5G06130.2	Os02t0535000-01	1288	1171	A	A	5	1853629	-	TAACA	2	19715039	-	TGACT
AT5G06130.2	Os02t0535000-01	1320	1197	A	A	5	1853597	-	AAACA	2	19715013	-	GAACT
AT5G06130.2	Os02t0535000-01	1348	1235	A	A	5	1853569	-	GTACT	2	19714975	-	TTACT
AT3G63150.1	Os03t0810600-01	1840	1568	A	A	3	23329932	-	GGACA	3	33930006	-	AGATG
AT3G63150.1	Os03t0810600-01	2184	1912	A	A	3	23329424	-	AGACA	3	33928446	-	AGACT
AT3G63150.1	Os03t0810600-01	2405	2169	A	A	3	23329113	-	TAACC	3	33927860	-	GAACC
AT4G11160.2	Os09t0515500-01	924	671	A	A	4	6804637	+	AGAGC	9	20079730	+	AGACA
AT4G11160.2	Os09t0515500-01	2245	1973	A	A	4	6806329	+	AGACA	9	20081884	+	AGAAA
AT4G11160.2	Os09t0515500-01	2747	2482	A	A	4	6806831	+	AAACT	9	20082393	+	AAACT
AT5G02850.1	Os09t0540500-01	568	437	A	A	5	652615	+	AGACT	9	21275864	-	AGACC
AT4G24560.1	Os08t0478500-01	3273	2737	A	A	4	12679695	-	AGACA	8	23594191	-	CGACA
AT4G03020.1	Os05t0407200-01	1228	973	A	A	4	1332806	-	TGATG	5	19842493	-	TGACG
AT4G03020.1	Os05t0407200-01	2006	1710	A	A	4	1331566	-	AGAGG	5	19838705	-	GGATA
AT4G03020.1	Os05t0144100-01	1493	589	A	A	4	1332333	-	AGATG	5	2539424	+	AGATG
AT2G34355.2	Os12t0639100-02	1916	1655	A	A	2	14498329	+	AAACC	12	27410616	+	GAACC
AT3G15710.1	Os06t0273800-02	398	461	A	A	3	5324354	-	TGACT	6	9258668	-	TGAGC
AT3G15710.1	Os05t0297900-01	398	307	A	A	3	5324354	-	TGACT	5	13284670	+	TGAGC
AT3G15710.1	Os05t0297900-01	807	732	A	A	3	5323481	-	AAACT	5	13285839	+	GAACA
AT5G66690.1	Os11t0599200-01	1109	1206	A	A	5	26626157	+	GTACT	11	22926830	-	GGACG
AT1G78900.1	Os02t0175400-01	555	423	A	A	1	29661341	+	AGACT	2	4122032	+	AAACT
AT1G78900.1	Os02t0175400-01	1729	1597	A	A	1	29663920	+	AGATG	2	4126083	+	AGACG
AT1G78900.1	Os02t0175400-01	2083	1951	A	A	1	29664562	+	AGATG	2	4127190	+	AGACG
AT1G78900.1	Os02t0175400-01	2373	2234	A	A	1	29664852	+	TGATT	2	4127473	+	AAATA
AT1G78900.1	Os06t0662000-01	1729	1642	A	A	1	29663920	+	AGATG	6	27288224	-	AGATG
AT1G78900.1	Os06t0662000-01	2083	1996	A	A	1	29664562	+	AGATG	6	27286636	-	AGATG
AT1G78900.1	Os06t0662000-01	2201	2119	A	A	1	29664680	+	CAACT	6	27286513	-	TTACG
AT1G78900.1	Os06t0662000-01	2382	2281	A	A	1	29664861	+	GTACC	6	27286351	-	TGACC
AT1G64770.3	Os03t0158300-01	1446	974	A	A	1	24059261	+	AGAGA	3	3120689	-	GGACA
AT4G33920.1	Os03t0207400-01	1564	1363	A	A	4	16262756	+	AAACT	3	5627380	+	CGACT
AT4G33920.1	Os03t0761100-01	1708	1579	A	A	4	16262900	+	TGACA	3	31472232	-	TGACT
AT5G64300.1	Os02t0572400-01	798	554	A	A	5	25719072	+	AGATG	2	21934391	-	AGATG
AT5G64300.1	Os02t0572400-01	1191	959	A	A	5	25719633	+	GGATT	2	21933215	-	AGACT
AT5G64300.1	Os02t0572400-01	2182	1981	A	A	5	25720889	+	AGACA	2	21930883	-	AGATG
AT5G64300.1	Os08t0481950-01	544	333	A	A	5	25718818	+	GGACT	8	23830274	+	GGACA
AT5G64300.1	Os08t0481950-01	1191	922	A	A	5	25719633	+	GGATT	8	23831317	+	AGACT
AT5G64300.1	Os08t0481950-01	1948	1682	A	A	5	25720655	+	AGAGT	8	23832890	+	AGAGT
AT1G48520.1	Os11t0544800-01	1076	1161	A	A	1	17941335	+	AGACC	11	20031910	-	TGATC
AT1G60550.1	Os01t0662700-01	940	774	A	A	1	22306537	-	AGAGA	1	27051839	-	AGACA
AT5G45560.1	Os10t0455900-01	1903	1894	A	A	5	18469791	+	AGACA	10	16657943	+	AGATG
AT5G45560.1	Os10t0455900-01	2083	2074	A	A	5	18470144	+	TGATG	10	16659140	+	TGATG
AT1G72125.1	Os01t0872500-01	1084	992	A	A	1	27135595	+	TGACT	1	37835868	+	TGATT
AT1G72125.1	Os04t0691400-00	1084	475	A	A	1	27135595	+	TGACT	4	35362659	+	TGACG
AT5G60620.1	Os07t0531600-01	1022	924	A	A	5	24369118	+	TGACA	7	20808771	-	TGACA
AT5G60620.1	Os07t0531600-01	1381	1292	A	A	5	24369773	+	AAACA	7	20808217	-	CAACA
AT1G75100.1	Os03t0198300-02	1864	1490	A	A	1	28191882	-	GGATA	3	5164411	+	AGATA
AT1G75100.1	Os03t0198300-02	2146	1782	A	A	1	28191317	-	AGACA	3	5165772	+	AGATA
AT3G56350.1	Os05t0323900-01	852	849	A	A	3	20894038	-	TAACG	5	15051321	+	GGACC
AT1G72440.1	Os09t0116400-01	1327	1161	A	A	1	27272063	-	AGACA	9	1304055	+	AGACG
AT1G72440.1	Os09t0116400-01	2585	2347	A	A	1	27269303	-	AGACC	9	1310018	+	AGACC
AT1G72440.1	Os09t0116400-01	3611	3338	A	A	1	27268185	-	AGAGA	9	1312356	+	GGACA
AT4G17950.1	Os04t0589900-01	1507	1418	A	A	4	9967333	-	AGATG	4	29814434	-	AGATG
AT3G12100.1	Os02t0832700-01	583	469	A	A	3	3856508	-	AGACT	2	35807614	+	AGATT
AT3G12100.1	Os02t0832700-01	1398	1267	A	A	3	3854574	-	AGACC	2	35812303	+	CTACT
AT1G17940.3	Os04t0527400-01	1688	1930	A	A	1	6169519	-	TGACG	4	26367784	+	AAACA
AT3G21810.1	Os02t0161200-01	1492	1215	A	A	3	7688087	+	TGATG	2	3303202	+	TGATC
AT3G44720.1	Os04t0406600-01	1194	1091	A	A	3	16272704	+	AGACT	4	20170675	+	AGACC
AT5G16210.1	Os01t0514300-01	3335	3137	A	A	5	5291693	-	AGATG	1	18171417	+	AGATG
AT2G17410.3	Os02t0714300-01	2734	1735	A	A	2	7563580	+	CAACA	2	29611494	-	AGACT
AT5G20280.1	Os02t0184400-01	3423	3107	A	A	5	6844943	-	AAATG	2	4715899	+	AAACC
AT5G20280.1	Os02t0184400-01	3429	3114	A	A	5	6844937	-	GAACT	2	4715906	+	GAACC
AT5G20280.1	Os02t0184400-01	3505	3202	A	A	5	6844861	-	TAACT	2	4715994	+	TAACT
AT5G20280.1	Os08t0301500-01	812	820	A	A	5	6848647	-	TGACA	8	12416324	+	AGACA
AT5G20280.1	Os08t0301500-01	2486	2482	A	A	5	6846045	-	GGAGA	8	12419047	+	TGAGA
AT5G20280.1	Os08t0301500-01	2780	2779	A	A	5	6845751	-	AGACG	8	12419344	+	AGACA
AT5G20280.1	Os08t0301500-01	2854	2871	A	A	5	6845677	-	AGACT	8	12419436	+	AGACA
AT2G17520.1	Os07t0471000-01	1234	1425	A	A	2	7618760	+	GGACA	7	16872566	+	TGATC
AT2G17520.1	Os07t0471000-01	2944	3122	A	A	2	7621079	+	TAACT	7	16875321	+	TGACT
AT1G57765.2	Os05t0419600-01	674	780	A	A	1	21394863	+	AAACA	5	20581121	-	AAACA
AT1G80420.5	Os06t0144000-01	1602	1132	A	A	1	30235497	-	TGACT	6	2334227	+	TGACG
AT2G30100.1	Os05t0353300-00	1870	1605	A	A	2	12849568	+	AGACA	5	16690760	+	AGACT
AT5G24690.1	Os12t0283800-01	1566	480	A	A	5	8456026	-	AGACA	12	10757272	-	AGACG
AT1G74230.1	Os03t0123200-01	985	864	A	A	1	27916799	+	AGAGA	3	1324088	+	AGATA
AT4G09640.1	Os01t0882300-01	1633	1560	A	A	4	6088352	-	AGAGA	1	38305381	+	AGATT
AT3G04580.1	Os04t0169100-02	2413	2371	A	A	3	1236115	-	AGATG	4	4741341	+	AGATG
AT3G04580.1	Os04t0169100-02	2594	2543	A	A	3	1235934	-	AGACG	4	4741513	+	GGACA
AT3G04580.1	Os07t0259100-01	2413	1812	A	A	3	1236115	-	AGATG	7	9006068	-	AGATG
AT1G05055.1	Os04t0508900-00	755	949	A	A	1	1449745	-	AAACT	4	25436688	-	AGACT
AT1G05055.1	Os04t0508900-00	1395	1607	A	A	1	1448833	-	GGATG	4	25435521	-	AGATG
AT1G19910.1	Os11t0169900-01	742	597	A	A	1	6914250	+	GAAGC	11	3378459	-	GAAGC
AT1G19910.1	Os11t0169900-01	1022	932	A	A	1	6914530	+	TGACG	11	3378124	-	TTACA
AT1G19910.1	Os02t0550100-01	924	773	A	A	1	6914432	+	CAACA	2	20685773	-	CAACT
AT1G19910.1	Os02t0550100-01	984	824	A	A	1	6914492	+	GCACA	2	20685722	-	GAACA
AT1G19910.1	Os05t0106100-01	1022	830	A	A	1	6914530	+	TGACG	5	326157	-	AGACT
AT1G19910.1	Os12t0168900-01	924	896	A	A	1	6914432	+	CAACA	12	3499679	-	AAACA
AT2G25310.1	Os06t0644100-01	961	915	A	A	2	10777249	-	CAACT	6	26266659	+	AGACT
AT4G25530.1	Os08t0292000-01	2326	2756	A	A	4	13042321	+	AGACT	8	11710900	+	AGACT
AT3G18860.1	Os07t0123700-00	879	878	A	A	3	6504362	+	AGATG	7	1234427	-	AGATG
AT3G18860.1	Os07t0123700-00	1767	1778	A	A	3	6506632	+	TGACA	7	1231407	-	TGACA
AT5G52920.1	Os01t0660300-01	2037	1400	A	A	5	21466696	+	GTACT	1	26888469	-	GAACA
AT4G30800.1	Os04t0502300-01	740	583	A	A	4	15002396	+	AGAGA	4	25077052	-	AGATA
AT4G10430.1	Os02t0106800-01	1287	1149	A	A	4	6455017	-	AAACT	2	403231	+	GAATG
AT4G10430.1	Os02t0106800-01	1293	1155	A	A	4	6455011	-	TGACC	2	403237	+	TGACA
AT2G34590.1	Os12t0616900-01	634	373	A	A	2	14569916	-	AGATG	12	26202370	+	AGATG
AT2G34590.1	Os12t0616900-01	1209	948	A	A	2	14569267	-	AGACG	12	26202945	+	AGACA
AT2G34590.1	Os12t0616900-01	1606	1358	A	A	2	14568870	-	AAACT	12	26203355	+	AGACA
AT5G44200.2	Os02t0612300-01	502	452	A	A	5	17803317	-	AGATG	2	24101907	-	AGATG
AT5G44200.2	Os02t0612300-01	1225	1117	A	A	5	17801844	-	GTACT	2	24100236	-	TGACA
AT1G16460.2	Os12t0608600-02	436	608	A	A	1	5621505	-	AGATC	12	25705554	-	AGACA
AT1G16460.2	Os12t0608600-02	822	994	A	A	1	5620541	-	AGACT	12	25703980	-	AGACA
AT5G60120.2	Os05t0121600-01	1444	1035	A	A	5	24210037	+	AGATA	5	1157948	-	ATATC
AT1G79520.2	Os01t0130000-01	1143	1149	A	A	1	29912571	-	AGACA	1	1674039	-	CGACA
AT1G79520.2	Os01t0130000-01	1257	1263	A	A	1	29912457	-	GAAGC	1	1673925	-	GAAGC
AT1G28420.1	Os05t0562400-01	2769	1140	A	A	1	9984147	+	AGACA	5	27980664	-	AGACA
AT1G28420.1	Os05t0562400-01	4350	2841	A	A	1	9985953	+	AGAGA	5	27978097	-	AGACA
AT1G28420.1	Os05t0562400-01	4721	3272	A	A	1	9986498	+	AGACT	5	27977033	-	AGATT
AT3G47490.6	Os03t0169800-01	869	593	A	A	3	17500327	+	AGACG	3	3744792	-	AGACG
AT3G47490.4	Os03t0169800-01	697	393	A	A	3	17500108	+	AGAGC	3	3745480	-	AGAGC
AT3G47490.4	Os03t0169800-01	1028	739	A	A	3	17500865	+	GGACA	3	3744646	-	GGATT
AT3G47490.4	Os03t0169800-01	1053	762	A	A	3	17500890	+	TAACA	3	3744623	-	GAATT
AT5G13500.1	Os05t0386000-01	1322	1088	A	A	5	4339756	+	TGATA	5	18682234	+	AGACA
AT5G46340.1	Os05t0582100-01	1410	1219	A	A	5	18797290	-	AGACT	5	28962144	-	AGACT
AT5G46340.1	Os05t0582100-01	1817	1626	A	A	5	18796455	-	AGACA	5	28960837	-	AGACA
AT5G46340.1	Os05t0582100-01	2038	1860	A	A	5	18796154	-	GGACG	5	28960507	-	GGACC
AT5G46340.1	Os05t0582100-01	2235	2070	A	A	5	18795957	-	GAATT	5	28960297	-	GAATG
AT5G46340.1	Os01t0631100-01	2193	2292	A	A	5	18795999	-	AAACA	1	25233679	+	AGACT
AT5G26742.2	Os03t0827700-01	574	470	A	A	5	9288160	-	AGACA	3	34767471	+	AGACA
AT5G26742.2	Os03t0827700-01	2172	2043	A	A	5	9285823	-	AGAGG	3	34771181	+	AGACA
AT5G26742.2	Os03t0827700-01	2736	2658	A	A	5	9285183	-	CTACT	3	34772213	+	CGACT
AT3G11410.1	Os09t0325700-01	1447	1216	A	A	3	3584135	-	ATAGC	9	9568686	+	TAAGC
AT5G55630.1	Os03t0752300-01	1560	1589	A	A	5	22533043	+	TAACT	3	31014915	-	GAACA
AT5G01940.2	Os07t0681000-01	800	1045	A	A	5	363487	-	AGACG	7	28859680	-	TGATT
AT5G52882.1	Os01t0226400-01	2076	1499	A	A	5	21435712	-	AGATC	1	6973134	-	GGATA
AT5G52882.1	Os01t0226400-01	3442	2897	A	A	5	21433974	-	AAACT	1	6970927	-	GGACT
AT5G52882.1	Os05t0584600-02	1811	1162	A	A	5	21436064	-	AGACG	5	29096120	-	AGACA
AT5G52882.1	Os05t0584600-02	2844	2150	A	A	5	21434855	-	AGAGA	5	29094707	-	AGAGA
AT1G10760.1	Os06t0498400-01	2535	2118	A	A	1	3585767	-	AGACG	6	17493854	+	AGATG
AT1G10760.1	Os06t0498400-01	4643	4229	A	A	1	3581227	-	AGACA	6	17500235	+	AGACA
AT1G10760.1	Os06t0498400-01	4713	4323	A	A	1	3581157	-	AAACT	6	17500329	+	TAACA
AT1G10760.1	Os06t0498400-01	4739	4359	A	A	1	3581131	-	AGAGT	6	17500365	+	ATACT
AT1G10760.1	Os06t0498400-01	4747	4368	A	A	1	3581123	-	ATACA	6	17500374	+	ATACA
AT1G08370.1	Os12t0156400-01	1530	1323	A	A	1	2640475	+	AGATA	12	2783465	+	GGATG
AT3G51840.1	Os05t0163700-01	568	332	A	A	3	19228302	-	TGACA	5	3733627	-	TGACA
AT5G43930.4	Os02t0290300-01	1095	803	A	A	5	17678685	+	TGAGA	2	10980617	-	TAATC
AT3G09740.1	Os05t0553700-01	949	836	A	A	3	2991068	+	AGACT	5	27533062	+	AGACT
AT3G09740.1	Os05t0553700-01	1208	1079	A	A	3	2991502	+	CGACT	5	27533593	+	GGACT
AT4G16410.1	Os07t0607200-01	213	297	A	A	4	9262389	-	CAAGC	7	24954515	-	GCAGC
AT3G57120.1	Os09t0572100-02	1680	1123	A	A	3	21140500	+	AGATG	9	22853195	-	ATATT
AT5G67280.1	Os06t0638500-00	480	620	A	A	5	26844815	-	AGACT	6	25948986	-	CCACC
AT5G50020.2	Os01t0868200-02	479	547	A	A	5	20352955	+	AGACA	1	37620373	-	GGACA
AT5G50020.2	Os05t0436900-01	1132	1171	A	A	5	20353871	+	AGACG	5	21391997	+	AGATG
AT1G09830.1	Os08t0191200-01	1783	2035	A	A	1	3192707	-	AGATG	8	5345155	+	AAACC
AT3G26030.1	Os04t0485100-01	789	571	A	A	3	9517741	+	AGATG	4	24247177	-	AGATG
AT3G26030.1	Os04t0485100-01	2435	2252	A	A	3	9519473	+	AAACA	4	24244108	-	GAACT
AT3G26030.1	Os07t0274800-02	1345	1136	A	A	3	9518297	+	AGACC	7	10249216	+	AGATG
AT3G26030.1	Os07t0274800-02	1973	1764	A	A	3	9519011	+	AGACA	7	10251678	+	AGACA
AT3G26030.1	Os08t0122000-01	1299	1006	A	A	3	9518251	+	AGATT	8	1208655	-	AGATT
AT3G26030.1	Os08t0122000-01	2376	2128	A	A	3	9519414	+	AAACA	8	1206306	-	AGATG
AT1G52370.3	Os01t0616500-01	1613	1068	A	A	1	19508806	+	GAACC	1	24483533	+	GAATT
AT1G27850.1	Os12t0239200-01	4333	4285	A	A	1	9703859	+	GGATA	12	7689086	-	AGATC
AT4G07390.1	Os07t0479200-01	670	619	A	A	4	4196567	+	AGATA	7	17408028	+	AGATA
AT4G07390.1	Os07t0479200-01	1004	975	A	A	4	4197427	+	AGACT	7	17409562	+	AGACT
AT5G45050.1	Os01t0656400-00	4097	716	A	A	5	18177206	-	TGACG	1	26687486	-	CGACG
AT1G12680.1	Os09t0466900-02	1430	1026	A	A	1	4320847	-	AGAGA	9	17735687	-	TGAGA
AT1G12680.1	Os09t0466900-02	2186	1789	A	A	1	4319953	-	AAATG	9	17734834	-	ATATC
AT2G42790.1	Os02t0232400-01	1819	1832	A	A	2	17802925	-	GAACG	2	7497615	+	TAACT
AT2G42790.1	Os02t0232400-01	1854	1865	A	A	2	17802890	-	GGATT	2	7497648	+	GGATA
AT2G42790.1	Os02t0232400-01	1893	1908	A	A	2	17802851	-	AGACG	2	7497691	+	AGATT
AT4G03290.1	Os04t0492800-01	857	830	A	A	4	1443402	+	AGACA	4	24641329	+	AGATT
AT3G02710.1	Os02t0831300-01	1730	1749	A	A	3	585849	+	GGACC	2	35747392	-	GGACT
AT5G65110.1	Os11t0605500-01	470	351	A	A	5	26012215	-	AGACG	11	23357968	-	AGACG
AT5G65110.1	Os11t0605500-01	856	737	A	A	5	26011601	-	GGAGC	11	23356381	-	GGAGC
AT5G65110.1	Os11t0605500-01	1892	1776	A	A	5	26010398	-	AGACT	11	23355059	-	AGACG
AT2G30980.1	Os06t0547900-02	308	337	A	A	2	13184342	-	AGACC	6	20719231	+	AGACT
AT2G30980.1	Os02t0236200-01	298	349	A	A	2	13184565	-	GAACC	2	7722441	-	GAACC
AT2G30980.1	Os02t0236200-01	308	359	A	A	2	13184342	-	AGACC	2	7722342	-	AGACG
AT1G59650.1	Os03t0693000-01	1486	1403	A	A	1	21922149	+	AGATA	3	27737314	-	AGATA
AT1G59650.1	Os03t0693000-01	1682	1599	A	A	1	21922435	+	AGACA	3	27736934	-	GGACA
AT2G47490.1	Os05t0357200-01	1122	839	A	A	2	19488315	+	AGACT	5	16930422	+	AGACA
AT4G08170.2	Os10t0103800-01	1425	1495	A	A	4	5163536	-	GGACC	10	301922	-	GGACG
AT5G65410.1	Os09t0466400-01	1084	1077	A	A	5	26137085	+	AGACA	9	17704169	-	GGACT
AT2G24360.1	Os04t0608900-01	1355	1333	A	A	2	10364978	-	TGACA	4	30826286	-	TGACA
AT2G24360.1	Os04t0608900-01	1580	1558	A	A	2	10364753	-	TGACG	4	30826061	-	TGACA
AT2G24360.1	Os04t0608900-01	1744	1751	A	A	2	10364589	-	AGATA	4	30825868	-	AGACT
AT2G24360.1	Os08t0224100-01	491	500	A	A	2	10365940	-	AGACG	8	7554790	+	AGACA
AT2G24360.1	Os08t0224100-01	1155	1176	A	A	2	10365276	-	AGATA	8	7555466	+	AGACA
AT2G24360.1	Os08t0224100-01	1355	1376	A	A	2	10364978	-	TGACA	8	7558127	+	TGACA
AT2G24360.1	Os06t0663400-01	813	797	A	A	2	10365618	-	AGATG	6	27385485	+	AGACG
AT2G24360.1	Os06t0663400-01	1155	1139	A	A	2	10365276	-	AGATA	6	27385827	+	AGACA
AT2G24360.1	Os06t0663400-01	1290	1274	A	A	2	10365043	-	GGATG	6	27386049	+	AGATG
AT2G24360.1	Os06t0663400-01	1587	1571	A	A	2	10364746	-	TGACT	6	27386346	+	AGACT
AT2G24360.1	Os02t0174200-01	1355	1343	A	A	2	10364978	-	TGACA	2	4079031	-	TGACG
AT5G38660.2	Os08t0359000-01	820	878	A	A	5	15473645	-	AGACA	8	16509395	+	AGACA
AT5G38660.1	Os08t0359000-01	2007	1082	A	A	5	15473195	-	AAAGT	8	16510092	+	AGAGT
AT2G28150.1	Os03t0692400-01	992	1512	A	A	2	12000960	+	AGAGA	3	27708257	-	CGAGA
AT1G17880.1	Os03t0851000-01	714	701	A	A	1	6152473	-	CGACC	3	35824112	+	CAATT
AT2G40270.1	Os05t0353500-01	2434	1552	A	A	2	16822005	-	AAACA	5	16702207	-	GAACA
AT3G19480.1	Os04t0650800-01	1097	1067	A	A	3	6753600	+	AGATA	4	33168670	+	AGACA
AT5G02470.3	Os01t0678700-01	939	779	A	A	5	542887	-	AGATA	1	27925387	-	AGATT
AT1G25350.1	Os05t0182800-01	2448	2452	A	A	1	8889321	-	GGACG	5	4977056	-	GAACC
AT1G25350.1	Os01t0185200-03	1301	1296	A	A	1	8891339	-	AGACG	1	4516839	-	AGACG
AT3G22630.1	Os03t0695600-01	728	795	A	A	3	8009684	-	AGATG	3	27858866	-	GAACC
AT3G22630.1	Os03t0695600-01	770	841	A	A	3	8009642	-	GGAGT	3	27858820	-	GGATC
AT3G16860.1	Os03t0301200-01	1662	1598	A	A	3	5760103	-	AGACT	3	10600739	+	AGACT
AT2G02360.1	Os12t0129700-01	1202	2728	A	A	2	619373	-	GGATA	12	1445023	+	GGACT
AT4G11840.1	Os10t0524400-01	3117	3644	A	A	4	7122071	-	TGATT	10	20379833	-	TGACA
AT4G22520.1	Os03t0103200-01	315	658	A	A	4	11858928	+	AGACT	3	211739	+	AGATC
AT5G11680.1	Os09t0512900-02	988	848	A	A	5	3760751	+	AAACC	9	19957564	+	AAACC
AT1G06960.4	Os03t0298800-01	717	501	A	A	1	2137289	+	AGACA	3	10478883	-	AGACT
AT1G06960.1	Os03t0298800-01	868	809	A	A	1	2137599	+	AAACT	3	10478575	-	AGACT
AT1G06960.1	Os03t0298800-01	928	851	A	A	1	2137659	+	AGACC	3	10478533	-	TAACA
AT2G40860.1	Os01t0541900-01	1438	1345	A	A	2	17055018	-	AGATA	1	19965623	-	AGATA
AT5G24870.2	Os06t0695600-01	1953	1690	A	A	5	8545703	-	AGACG	6	29061176	-	AGATG
AT4G33890.1	Os03t0762700-01	1267	1016	A	A	4	16251059	+	AGATC	3	31543499	-	AGATA
AT2G30200.1	Os03t0297400-01	890	649	A	A	2	12884235	-	GGACG	3	10402383	-	GGATG
AT2G30200.1	Os03t0297400-01	1298	1057	A	A	2	12883513	-	AGACA	3	10401450	-	TGACA
AT3G28500.1	Os02t0529700-01	622	547	A	A	3	10682650	+	TGATG	2	19455294	-	AGATG
AT3G28500.1	Os02t0529700-01	652	568	A	A	3	10682680	+	TGACT	2	19455273	-	TGACT
AT3G28500.1	Os01t0191100-01	557	470	A	A	3	10682585	+	AGACT	1	4854164	+	AGACT
AT4G05390.1	Os07t0147900-01	1010	675	A	A	4	2739492	-	AGATC	7	2478211	-	AGACC
AT4G05390.1	Os03t0784700-01	787	446	A	A	4	2739828	-	AGACT	3	32568466	-	AGACA
AT4G05390.1	Os03t0784700-01	1313	972	A	A	4	2739107	-	AGAAA	3	32567204	-	AGACA
AT5G55050.1	Os03t0310000-01	1311	1342	A	A	5	22339802	+	GGATT	3	11062055	+	GAACT
AT1G07370.1	Os02t0805200-01	424	351	A	A	1	2263460	+	TGACA	2	34351757	+	CGACA
AT5G43350.1	Os03t0150600-01	1244	1019	A	A	5	17400537	-	GAAGG	3	2808521	-	GAAGG
AT5G43350.1	Os04t0185600-00	1330	1063	A	A	5	17400451	-	AGACT	4	5812020	-	AGACG
AT5G43350.1	Os04t0186400-01	1244	2100	A	A	5	17400537	-	GAAGG	4	5848385	+	GAAGG
AT5G43350.1	Os10t0444700-02	1244	1046	A	A	5	17400537	-	GAAGG	10	16037062	-	GAAGG
AT3G10480.3	Os08t0562200-02	1238	1354	A	A	3	3266376	+	AGACG	8	28146572	-	AGACA
AT3G10480.3	Os08t0562200-02	1748	2071	A	A	3	3266886	+	AGACG	8	28145430	-	AGACG
AT2G37890.1	Os03t0267700-01	448	388	A	A	2	15863681	-	AGACA	3	8866351	+	AGACT
AT2G37890.1	Os03t0267700-01	1526	1484	A	A	2	15861784	-	AAACA	3	8868976	+	TAACA
AT2G37890.1	Os01t0143100-01	1391	1172	A	A	2	15861919	-	AAACA	1	2350246	-	AGACA
AT4G15475.1	Os10t0148800-01	2063	1985	A	A	4	8848816	+	GAACT	10	2925451	-	GAATG
AT1G30400.2	Os04t0620000-01	1859	1375	A	A	1	10731987	+	AGACT	4	31510659	-	AGACT
AT1G30400.2	Os04t0620000-01	2766	2288	A	A	1	10733957	+	AGACG	4	31508354	-	AGATG
AT1G30400.2	Os04t0620000-01	3517	3051	A	A	1	10735369	+	GGACG	4	31506713	-	GGACG
AT1G30400.2	Os04t0620000-01	4551	4085	A	A	1	10736642	+	AGATA	4	31505496	-	AGATG
AT1G30400.2	Os04t0620000-01	4733	4267	A	A	1	10736896	+	AGACC	4	31505001	-	AGACA
AT1G30400.2	Os04t0620000-01	5360	4895	A	A	1	10737698	+	AAACG	4	31503256	-	TGACT
AT1G30400.2	Os04t0620000-01	5432	4968	A	A	1	10737770	+	ATACA	4	31503183	-	AGACA
AT1G07320.1	Os03t0265400-01	926	855	A	A	1	2249892	+	GGACA	3	8754405	+	GGACT
AT1G07320.1	Os03t0265400-01	1216	1149	A	A	1	2250333	+	AGAGT	3	8755859	+	GAAGC
AT1G07320.1	Os03t0265400-01	1313	1221	A	A	1	2250430	+	TAACG	3	8755931	+	AAACT
AT3G48430.1	Os01t0907400-01	4565	4084	A	A	3	17940585	+	GGATT	1	39499878	+	GGATT
AT3G48430.1	Os12t0279100-01	4401	4223	A	A	3	17940421	+	AGACC	12	10468664	-	AGACT
AT3G48430.1	Os12t0279100-01	4614	4415	A	A	3	17940634	+	AGACG	12	10468472	-	TAACA
AT3G48430.1	Os12t0279100-01	4630	4445	A	A	3	17940650	+	AGACA	12	10468442	-	CAACT
AT4G32040.1	Os08t0292900-01	1460	881	A	A	4	15496179	+	CGACT	8	11764957	+	AAACA
AT4G32040.1	Os06t0646600-01	1460	1196	A	A	4	15496179	+	CGACT	6	26411816	-	TGACT
AT3G01060.1	Os05t0512200-01	765	625	A	A	3	17788	-	AGACA	5	25383129	+	AGACG
AT5G39990.1	Os12t0639700-01	1308	1012	A	A	5	16006151	+	AGACA	12	27437940	+	AGACT
AT4G29900.1	Os04t0605500-02	1772	1605	A	A	4	14614870	-	AGACT	4	30578674	-	AGACA
AT4G29900.1	Os04t0605500-02	3629	3473	A	A	4	14611128	-	AAACG	4	30572401	-	TAACT
AT4G29900.1	Os04t0605500-02	3663	3512	A	A	4	14611094	-	AAACC	4	30572362	-	GGATA
AT4G29900.1	Os04t0605500-02	3732	3570	A	A	4	14611025	-	AAACG	4	30572304	-	TGACG
AT4G29900.1	Os02t0176700-00	1772	1168	A	A	4	14614870	-	AGACT	2	4202433	-	AGACT
AT1G34750.2	Os04t0452000-01	1412	1272	A	A	1	12736292	-	AGATA	4	22534763	-	TGATG
AT2G30600.5	Os05t0345500-03	2588	2200	A	A	2	13040872	+	AGACG	5	16268273	-	AGATG
AT5G65220.1	Os02t0754300-01	736	673	A	A	5	26062584	+	GAACC	2	31721338	+	AAACC
AT3G04980.2	Os11t0578500-01	3905	3567	A	A	3	1378688	-	AGACT	11	21843351	+	TGACT
AT1G06410.3	Os01t0749400-02	1968	1969	A	A	1	1957022	+	AGACC	1	31375576	-	AGATT
AT1G06410.3	Os01t0730300-02	2793	2643	A	A	1	1958032	+	AAAGC	1	30463924	+	GAAGC
AT5G09740.1	Os07t0626600-01	1503	1496	A	A	5	3022028	-	GTACT	7	25958921	-	CGACA
AT1G71980.1	Os03t0167500-02	1974	2177	A	A	1	27099961	+	GTACT	3	3651369	+	AGACC
AT1G71980.1	Os03t0167500-02	2009	2212	A	A	1	27099996	+	TAACG	3	3651404	+	GTACT
AT1G71980.1	Os08t0104300-02	879	639	A	A	1	27098693	+	AGACC	8	229775	+	AGACA
AT4G02580.1	Os05t0509200-01	1135	1056	A	A	4	1137116	+	AAACA	5	25217698	+	TGACG
AT4G14000.1	Os09t0359900-01	846	1062	A	A	4	8092159	+	AGACG	9	11709695	+	AGATG
AT4G14000.1	Os09t0359900-01	1052	1251	A	A	4	8092468	+	TGACT	9	11710354	+	GTACT
AT3G47420.2	Os08t0156600-01	2003	1238	A	A	3	17473094	-	GGACG	8	3283430	+	AGATG
AT4G11600.1	Os04t0556300-01	927	770	A	A	4	7009869	-	AGATC	4	27840665	+	GTACC
AT4G33650.2	Os01t0920400-01	859	763	A	A	4	16161767	+	ATACT	1	40189176	-	AGACA
AT4G33650.2	Os01t0920400-01	2033	1940	A	A	4	16165217	+	AGATG	1	40185273	-	TGAGG
AT4G33650.2	Os01t0920400-01	2506	2422	A	A	4	16166414	+	AGACA	1	40183460	-	AGACT
AT4G33650.2	Os01t0920400-01	2798	2668	A	A	4	16166706	+	AAACC	1	40183214	-	GAACC
AT4G33650.2	Os04t0381000-01	2506	2203	A	A	4	16166414	+	AGACA	4	18660036	-	AGACG
AT3G61240.1	Os04t0533000-02	793	487	A	A	3	22667208	+	GGATG	4	26646163	+	GGATG
AT3G61240.1	Os04t0533000-02	2101	1831	A	A	3	22669420	+	AGACA	4	26649820	+	AGACA
AT3G61240.1	Os04t0533000-02	2193	1934	A	A	3	22669512	+	TGACT	4	26649923	+	GGACT
AT3G61240.1	Os10t0503700-01	739	518	A	A	3	22667055	+	AGACT	10	19240906	-	AGATT
AT3G61240.1	Os10t0503700-01	1989	1779	A	A	3	22669203	+	AGATG	10	19236987	-	AGATG
AT3G61240.1	Os10t0503700-01	2153	1956	A	A	3	22669472	+	AGACT	10	19236723	-	GAACC
AT3G61240.1	Os10t0503700-01	2257	2038	A	A	3	22669576	+	GGATC	10	19236641	-	GGATA
AT5G25630.1	Os01t0228400-01	2050	2328	A	A	5	8949580	+	AGACT	1	7095194	+	AGATG
AT1G48630.1	Os01t0686800-02	1213	1255	A	A	1	17981854	-	TGATA	1	28333216	+	GGATA
AT5G06670.2	Os02t0775400-01	3264	3180	A	A	5	2048231	-	TGACA	2	32731119	-	AGAGA
AT1G67090.1	Os12t0291100-01	501	126	A	A	1	25049167	-	TAAGT	12	11262712	+	CAAGT
AT3G19460.3	Os04t0670000-01	1183	955	A	A	3	6749175	+	AGATT	4	34169206	+	AGATG
AT5G23580.1	Os11t0171500-01	938	1487	A	A	5	7951364	-	AGAGA	11	3497315	-	TGACA
AT5G23580.1	Os11t0171500-01	1117	1666	A	A	5	7951113	-	AGATG	11	3497026	-	AGATG
AT5G23580.1	Os11t0171500-01	1505	2054	A	A	5	7950626	-	AGACA	11	3495832	-	AGATG
AT5G23580.1	Os12t0169800-00	1117	1012	A	A	5	7951113	-	AGATG	12	3555478	-	AGATG
AT5G23580.1	Os12t0169800-00	1505	1400	A	A	5	7950626	-	AGACA	12	3553940	-	AGATG
AT3G23160.1	Os04t0169500-01	1852	163	A	A	3	8260238	-	AGACT	4	4770517	-	AGACA
AT5G11280.1	Os01t0555300-01	653	674	A	A	5	3598265	+	TGACT	1	20942577	-	TAACT
AT2G32920.1	Os09t0451500-02	1524	1525	A	A	2	13962426	-	AGAAA	9	16935787	+	GGACA
AT3G27530.1	Os12t0538900-01	1062	1013	A	A	3	10196958	-	AGACT	12	21497973	-	AGACA
AT3G27530.1	Os12t0538900-01	3069	3015	A	A	3	10193681	-	TGACA	12	21493903	-	AGACA
AT5G13290.1	Os01t0927500-02	2182	1736	A	A	5	4253036	-	AGACG	1	40682857	+	AGATG
AT4G01860.2	Os03t0111800-01	3857	3823	A	A	4	801947	-	AGATG	3	680777	+	AGATG
AT4G01860.2	Os03t0111800-01	4053	4065	A	A	4	801532	-	GAACT	3	681095	+	GAACT
AT5G35980.1	Os02t0702500-01	1872	1280	A	A	5	14132653	+	GTAGT	2	28943722	-	AGAGA
AT5G35980.1	Os02t0702500-01	3628	2963	A	A	5	14136150	+	AAACA	2	28939950	-	GAACT
AT5G35980.1	Os04t0602800-01	2936	2932	A	A	5	14134842	+	TGACT	4	30417675	-	TGAGT
AT2G34070.1	Os01t0652100-01	158	77	A	A	2	14390160	-	AGATG	1	26374025	-	AGACA
AT2G34070.1	Os01t0652100-01	1070	996	A	A	2	14387876	-	AGATG	1	26370060	-	AGACG
AT4G32551.2	Os01t0607400-01	3412	3069	A	A	4	15713479	+	AGATG	1	23938484	-	TAACT
AT4G32551.2	Os01t0607400-01	3462	3100	A	A	4	15713529	+	AAATT	1	23938453	-	TAACT
AT4G32551.2	Os01t0607400-01	3469	3107	A	A	4	15713536	+	GAACA	1	23938446	-	CAACA
AT1G04980.1	Os09t0451500-02	1487	1467	A	A	1	1413824	-	AGACT	9	16935729	+	AGACT
AT4G11240.1	Os06t0164100-02	1251	1174	A	A	4	6849093	+	AAACA	6	3264475	-	AAACT
AT4G11240.1	Os06t0164100-02	1268	1189	A	A	4	6849110	+	AGATT	6	3264460	-	AGATT
AT1G52340.1	Os03t0810800-01	1051	1030	A	A	1	19489927	-	TAACT	3	33941184	+	GAACT
AT1G52340.1	Os03t0810800-01	1132	1128	A	A	1	19489846	-	AGACA	3	33941282	+	GGACA
AT2G22540.1	Os02t0761000-01	1594	1013	A	A	2	9583704	+	AAATG	2	32044609	+	AAACC
AT2G22540.1	Os02t0761000-01	1702	1131	A	A	2	9583812	+	AAACT	2	32044727	+	AAACT
AT2G22540.1	Os06t0217300-01	1640	982	A	A	2	9583750	+	TGATT	6	5952834	-	TGACT
AT2G22540.1	Os03t0186600-01	1640	1160	A	A	2	9583750	+	TGATT	3	4519613	-	GGATG
AT5G42790.1	Os02t0133800-01	1137	1011	A	A	5	17159151	-	AAACT	2	1787961	+	CAACT
AT3G60210.1	Os10t0566700-00	731	663	A	A	3	22251319	-	GGAGA	10	22456416	+	GAATT
AT5G20020.1	Os01t0611100-01	1024	875	A	A	5	6764491	+	GGATT	1	24189720	+	GGAGT
AT5G20020.1	Os01t0611100-01	1042	893	A	A	5	6764509	+	GGACC	1	24189738	+	TGACC
AT5G20020.1	Os05t0574500-01	461	307	A	A	5	6763576	+	GGACA	5	28623619	-	GGACA
AT5G20020.1	Os05t0574500-01	895	738	A	A	5	6764362	+	TGATG	5	28622784	-	TGACG
AT5G20020.1	Os05t0574500-01	1102	887	A	A	5	6764569	+	AAACT	5	28622635	-	AAACT
AT5G20020.1	Os05t0574500-01	1191	975	A	A	5	6764658	+	AAACA	5	28622547	-	AAACT
AT3G13060.4	Os04t0608800-01	2310	1584	A	A	3	4183406	+	AGACC	4	30824821	+	AGACA
AT3G13060.2	Os08t0556000-01	1496	1481	A	A	3	4182786	+	AGACA	8	27826448	-	AGACA
AT1G47380.1	Os09t0459600-01	1540	1279	A	A	1	17373177	-	AGACG	9	17367030	-	AGACG
AT1G47380.1	Os03t0395100-01	1923	2025	A	A	1	17372676	-	AGACA	3	15936502	+	AGACT
AT2G31260.1	Os03t0248000-02	3193	3026	A	A	2	13322163	-	GAATA	3	7820070	-	GAACC
AT2G31260.1	Os10t0163100-01	2672	2486	A	A	2	13322684	-	AGAGA	10	4281665	-	CGACA
AT5G57120.1	Os12t0613500-01	1093	1346	A	A	5	23122780	-	AGACG	12	25992899	+	AGATG
AT2G31610.1	Os07t0608500-01	662	605	A	A	2	13451346	+	AGACA	7	25020019	-	AGACA
AT2G31610.1	Os07t0608500-01	677	620	A	A	2	13451361	+	AGACA	7	25020004	-	AGACA
AT2G31610.1	Os07t0608500-01	947	852	A	A	2	13451720	+	TAACT	7	25019679	-	TAACA
AT2G31610.1	Os03t0577000-01	677	659	A	A	2	13451361	+	AGACA	3	21098105	-	AGACA
AT2G31610.1	Os03t0577000-01	947	875	A	A	2	13451720	+	TAACT	3	21097803	-	AAACT
AT2G31610.1	Os03t0577000-01	1087	995	A	A	2	13451860	+	AGACT	3	21097683	-	AAACT
AT2G29390.1	Os11t0707600-02	883	825	A	A	2	12610789	-	TTACA	11	28954319	-	TTACC
AT2G29390.1	Os07t0101500-01	675	648	A	A	2	12611140	-	AGACA	7	89770	+	AGACA
AT2G29390.1	Os07t0101500-01	1114	1079	A	A	2	12610558	-	GGACT	7	90416	+	GGACT
AT3G57520.1	Os07t0209100-01	785	791	A	A	3	21291835	-	AGACA	7	5892884	-	AGACG
AT1G66410.2	Os05t0491100-01	381	297	A	A	1	24774729	-	AGACA	5	24133159	-	GGACA
AT1G66410.2	Os05t0491100-01	458	374	A	A	1	24774652	-	AGATG	5	24133082	-	AGATG
AT1G66410.2	Os05t0491100-01	816	758	A	A	1	24774294	-	AGACT	5	24132698	-	AGATG
AT1G14990.2	Os01t0606050-00	304	210	A	A	1	5167808	-	CGACA	1	23883552	+	TGACA
AT1G14990.2	Os01t0606050-00	637	521	A	A	1	5167229	-	GGATT	1	23884233	+	AGATT
AT1G70180.2	Os04t0465000-01	1776	1522	A	A	1	26429167	+	AAACT	4	23234834	+	GAACA
AT1G70180.2	Os04t0465000-01	1785	1531	A	A	1	26429176	+	TAACT	4	23234843	+	TGACC
AT1G70180.2	Os04t0465000-01	1869	1608	A	A	1	26429260	+	GGATT	4	23234920	+	AGATT
AT4G15260.1	Os07t0503500-01	1409	1461	A	A	4	8715097	+	AGACG	7	19047291	+	AGACG
AT5G08610.1	Os01t0618500-01	2689	1766	A	A	5	2794097	+	AAACT	1	24605197	+	TGACT
AT5G08610.1	Os01t0618400-01	1360	560	A	A	5	2791956	+	AGATG	1	24599312	+	AGATG
AT5G08610.1	Os01t0618400-01	1380	580	A	A	5	2791976	+	AAACA	1	24599332	+	AGACA
AT5G08610.1	Os01t0618400-01	2613	1813	A	A	5	2794021	+	AGATG	1	24601300	+	AGATG
AT5G08610.1	Os01t0618400-01	2712	1914	A	A	5	2794120	+	AGACG	1	24601401	+	CGACA
AT5G08610.1	Os01t0618400-01	2749	1956	A	A	5	2794157	+	AGACT	1	24601443	+	AAACT
AT5G08610.1	Os06t0526600-01	1666	1787	A	A	5	2792531	+	AGACC	6	19520530	-	GGATC
AT5G08610.1	Os06t0526600-01	2613	2734	A	A	5	2794021	+	AGATG	6	19517358	-	AGATG
AT5G08610.1	Os06t0526600-01	2749	2872	A	A	5	2794157	+	AGACT	6	19517220	-	AAACA
AT1G55480.1	Os07t0171100-02	1461	1278	A	A	1	20715481	+	TAACC	7	3761840	+	GAACG
AT1G55480.1	Os07t0171100-02	1525	1341	A	A	1	20715545	+	GGATC	7	3761903	+	CAACC
AT5G57655.2	Os07t0669100-01	1530	1286	A	A	5	23349379	+	AGACT	7	28273119	-	GGACA
AT5G57655.2	Os07t0669100-01	1930	1680	A	A	5	23349946	+	GTACT	7	28272449	-	GAACT
AT5G57655.2	Os07t0669100-01	1952	1703	A	A	5	23349968	+	TTACT	7	28272426	-	GAACT
AT1G30500.2	Os12t0613000-01	924	1076	A	A	1	10804605	-	AAACG	12	25953709	-	AGACA
AT3G06440.1	Os01t0328900-01	1539	1399	A	A	3	1973541	-	AGACG	1	12668250	-	AAACA
AT1G30460.1	Os06t0677700-00	568	520	A	A	1	10774736	-	AGATA	6	28152362	+	AGATT
AT2G38000.1	Os05t0316200-01	849	1063	A	A	2	15904011	-	AGATG	5	14618104	+	AGATG
AT2G38000.1	Os05t0316200-01	1379	1582	A	A	2	15903311	-	AAACC	5	14619676	+	GAACT
AT2G38000.1	Os05t0316200-01	1493	1680	A	A	2	15903197	-	GGATT	5	14619774	+	AGATT
AT2G01450.1	Os06t0708000-01	325	595	A	A	2	201872	-	AGATG	6	29951393	+	AGATC
AT1G03270.1	Os05t0395300-01	749	728	A	A	1	800972	+	AGACT	5	19236888	+	AGACT
AT5G07100.1	Os05t0474800-01	741	1256	A	A	5	2205306	+	AGACA	5	23311587	-	AGACG
AT3G46460.1	Os05t0460200-01	824	771	A	A	3	17095947	-	AAATG	5	22619941	+	TGATG
AT2G26060.1	Os07t0252000-01	679	697	A	A	2	11103447	+	AGATG	7	8478326	+	AGATG
AT2G26060.1	Os07t0252000-01	758	773	A	A	2	11103634	+	AGATG	7	8478554	+	TGACG
AT2G26060.1	Os07t0252000-01	1304	1310	A	A	2	11105195	+	AAACA	7	8482437	+	GAACG
AT2G26060.1	Os07t0252000-01	1418	1452	A	A	2	11105309	+	TAACA	7	8482579	+	TAACA
AT2G03510.1	Os03t0421400-01	564	565	A	A	2	1067721	+	TGACA	3	17553051	-	TGACA
AT2G03510.1	Os03t0421400-01	1270	1296	A	A	2	1068994	+	AAACA	3	17551428	-	GGACT
AT5G53800.1	Os04t0530300-01	1256	1206	A	A	5	21849990	+	GAACT	4	26524379	-	ATACT
AT5G53800.1	Os04t0530300-01	1265	1214	A	A	5	21849999	+	TAACA	4	26524371	-	GAACC
AT4G21570.2	Os07t0506000-01	824	667	A	A	4	11471569	-	GGACA	7	19162585	-	GGACA
AT2G25737.1	Os08t0387200-01	875	682	A	A	2	10977836	+	TGACA	8	18295231	+	GGACA
AT1G71790.1	Os03t0381200-01	962	942	A	A	1	26998912	+	TGACT	3	15118103	+	GGACA
AT5G18550.1	Os01t0257400-01	1821	1721	A	A	5	6162734	+	AGACA	1	8594390	-	GGACT
AT4G21270.1	Os07t0105700-01	2511	2152	A	A	4	11329734	-	AGACC	7	307527	-	AGACA
AT3G22850.1	Os03t0744600-01	1044	884	A	A	3	8090315	+	GGACT	3	30561047	-	GGACT
AT3G22850.1	Os03t0744600-01	1109	969	A	A	3	8090380	+	GGACT	3	30560962	-	AAACT
AT5G52660.2	Os02t0680700-01	549	382	A	A	5	21360943	-	AGACA	2	27780103	-	AGACT
AT5G52660.2	Os02t0680700-01	970	773	A	A	5	21359900	-	GGACT	2	27778792	-	AGATT
AT5G52660.2	Os06t0105800-02	549	351	A	A	5	21360943	-	AGACA	6	402582	-	AGACT
AT5G52660.2	Os06t0105800-02	970	757	A	A	5	21359900	-	GGACT	6	400630	-	AGACT
AT4G05330.1	Os02t0198300-02	953	1142	A	A	4	2721019	-	TGACA	2	5507939	+	CGACC
AT4G05330.1	Os02t0198300-02	1359	1603	A	A	4	2720613	-	GGATT	2	5508400	+	GGATT
AT4G38890.1	Os04t0117600-01	1231	1105	A	A	4	18137390	-	AGACT	4	1051644	+	AGACT
AT4G38890.1	Os04t0117600-01	1982	1856	A	A	4	18136253	-	AGACA	4	1053262	+	AAACA
AT4G38890.1	Os04t0117600-01	2235	2109	A	A	4	18135916	-	AAACG	4	1053607	+	AAACG
AT2G42490.1	Os04t0476100-01	1744	490	A	A	2	17693725	-	GGATG	4	23832207	-	AGATG
AT5G54670.1	Os07t0105700-01	1718	1421	A	A	5	22212412	+	AGATG	7	309095	-	AGATG
AT5G54670.1	Os07t0105700-01	2458	2152	A	A	5	22213688	+	AGACG	7	307527	-	AGACA
AT5G54670.1	Os07t0105700-01	2873	2471	A	A	5	22214103	+	GGATT	7	307208	-	AGATA
AT1G21065.1	Os02t0187500-01	826	608	A	A	1	7375721	+	TGACT	2	4856121	-	TGACT
AT1G21065.1	Os06t0638200-01	826	375	A	A	1	7375721	+	TGACT	6	25934863	+	AAACT
AT1G21065.1	Os06t0638200-01	840	387	A	A	1	7375735	+	AAACC	6	25934875	+	AAACC
AT4G17830.2	Os02t0690800-01	468	504	A	A	4	9916485	+	AGATG	2	28363846	+	AGACA
AT4G17830.2	Os02t0690800-01	1383	1407	A	A	4	9917991	+	AGACA	2	28366599	+	AGATA
AT3G05940.1	Os03t0827600-02	954	754	A	A	3	1778465	-	AGATC	3	34760397	-	AGATC
AT3G05940.1	Os03t0827600-02	1566	1376	A	A	3	1777656	-	TGACA	3	34759513	-	TGACA
AT3G05940.1	Os03t0827600-02	1716	1540	A	A	3	1777506	-	AGATC	3	34759349	-	AAATG
AT3G59770.4	Os01t0355600-01	4946	3014	A	A	3	22079463	-	AGAGA	1	14315254	+	AGATG
AT2G32480.1	Os03t0579000-01	1078	1054	A	A	2	13788996	-	AGACA	3	21224883	-	AGACG
AT2G32480.1	Os03t0579000-01	1422	1388	A	A	2	13788652	-	AAACT	3	21224549	-	AAACT
AT3G18220.1	Os01t0693300-01	381	506	A	A	3	6248545	+	AGACA	1	28605770	+	AGACA
AT3G18220.1	Os05t0549900-00	345	194	A	A	3	6248509	+	TGACA	5	27314100	-	AGACA
AT3G18220.1	Os08t0359100-01	345	362	A	A	3	6248509	+	TGACA	8	16516206	-	TGACA
AT3G18220.1	Os09t0308900-01	345	401	A	A	3	6248509	+	TGACA	9	8154218	-	GGACA
AT5G32440.1	Os02t0184500-01	731	544	A	A	5	12077833	+	TGACA	2	4719643	+	AGACA
AT5G32440.1	Os06t0642900-01	935	871	A	A	5	12078137	+	AGACC	6	26184223	-	CGAGA
AT5G32440.1	Os06t0642900-01	1247	1199	A	A	5	12078551	+	GGATT	6	26183798	-	GAATT
AT5G11340.1	Os01t0610400-01	426	516	A	A	5	3620925	+	AGACA	1	24148485	+	AGACG
AT5G11340.1	Os01t0610400-01	769	839	A	A	5	3621268	+	GGACA	1	24148808	+	TGACT
AT2G33860.1	Os05t0515400-01	2316	2264	A	A	2	14325320	-	AAACT	5	25561445	+	AAACT
AT2G36850.1	Os06t0112800-01	5724	879	A	A	2	15455224	-	AGACA	6	725807	-	TGATC
AT2G36850.1	Os06t0112800-01	6107	1260	A	A	2	15454841	-	AGACT	6	725203	-	TAACT
AT2G36850.1	Os06t0113150-00	639	406	A	A	2	15469018	-	AGACC	6	746984	-	AGACC
AT2G36850.1	Os06t0113150-00	1125	895	A	A	2	15467778	-	AGACA	6	744541	-	AGATA
AT4G18440.1	Os03t0313600-01	1227	1224	A	A	4	10187152	-	AGACA	3	11212794	+	AGATA
AT2G30950.2	Os06t0669400-01	981	868	A	A	2	13175343	+	AAATG	6	27726846	-	AGATG
AT2G30950.2	Os06t0669400-01	1398	1285	A	A	2	13175760	+	AGATG	6	27726429	-	AGATG
AT4G00380.1	Os01t0126600-01	2113	1983	A	A	4	170807	+	AGACT	1	1450178	+	AGACT
AT1G04080.3	Os03t0210400-01	1537	1432	A	A	1	1054683	+	AGATG	3	5764055	-	AGATG
AT1G04080.3	Os03t0210400-01	2289	2184	A	A	1	1055925	+	AGATA	3	5761820	-	AGACA
AT1G04080.3	Os03t0210400-01	2796	2701	A	A	1	1056660	+	TGACA	3	5760943	-	GTACT
AT4G31120.1	Os02t0139200-01	1096	1107	A	A	4	15134290	-	GGACA	2	2090240	-	GGACA
AT4G31120.1	Os02t0139200-01	1122	1133	A	A	4	15134264	-	AGACG	2	2090214	-	AGACT
AT4G31120.1	Os02t0139200-01	1528	1539	A	A	4	15133278	-	AGACG	2	2088439	-	AGATG
AT4G31120.1	Os02t0139200-01	1828	1839	A	A	4	15132593	-	AGATG	2	2087728	-	AGATG
AT2G36835.1	Os01t0776700-01	762	743	A	A	2	15449677	-	AGACA	1	32856321	-	AGACA
AT3G45700.1	Os05t0338900-00	1545	758	A	A	3	16780914	+	TGACA	5	15873300	+	CAACA
AT5G08630.3	Os02t0556900-02	2858	2116	A	A	5	2798438	-	TTACA	2	21064445	-	GAACA
AT5G08630.3	Os02t0556900-02	2985	2246	A	A	5	2798311	-	CGAGG	2	21064315	-	AGAGC
AT3G58040.3	Os02t0128800-01	1881	1370	A	A	3	21491319	+	GAACT	2	1481277	-	GAACT
AT4G09040.1	Os08t0483200-01	1220	1077	A	A	4	5794797	-	AGACA	8	23873284	-	TGACA
AT5G17070.1	Os06t0300700-01	719	715	A	A	5	5613874	-	AGACA	6	11214725	+	TGACA
AT5G17070.1	Os06t0300700-01	1043	1063	A	A	5	5613450	-	GGATC	6	11215073	+	AGATG
AT5G27120.1	Os03t0350100-02	1431	1629	A	A	5	9543382	+	AGACA	3	13126855	-	AGACA
AT5G27120.1	Os03t0350300-01	1116	1188	A	A	5	9542817	+	AGACC	3	13134888	-	AGACA
AT5G27120.1	Os03t0350300-01	1264	1336	A	A	5	9542965	+	AGACA	3	13134740	-	AGACA
AT5G27120.1	Os03t0350300-01	1431	1503	A	A	5	9543382	+	AGACA	3	13134210	-	AGACA
AT2G37060.2	Os05t0573500-01	606	529	A	A	2	15577271	+	AGATG	5	28574146	+	AGATG
AT1G69670.1	Os04t0643000-01	2554	2497	A	A	1	26202070	-	AAACA	4	32730682	+	TAACA
AT1G69670.1	Os08t0170900-01	1607	1560	A	A	1	26203017	-	AGACG	8	4154362	-	AGACA
AT1G69670.1	Os08t0170900-01	2427	2380	A	A	1	26202197	-	AGACC	8	4153542	-	AGACA
AT1G69670.1	Os02t0746000-01	1607	1456	A	A	1	26203017	-	AGACG	2	31310831	-	AGACA
AT1G69670.1	Os02t0746000-01	1998	1850	A	A	1	26202626	-	AGAGA	2	31310437	-	AGACA
AT2G17110.1	Os09t0547300-01	2558	3450	A	A	2	7443140	-	AGACA	9	21636125	+	AGACA
AT5G47720.2	Os09t0252100-01	365	359	A	A	5	19332200	+	AGACA	9	3971225	+	AGACA
AT5G47720.2	Os09t0252100-01	1442	1423	A	A	5	19334208	+	AGACT	9	3975467	+	GGACA
AT3G42850.2	Os02t0141300-01	2503	2654	A	A	3	14940811	-	AGACA	2	2232323	-	AGACA
AT2G33380.1	Os04t0510900-01	425	467	A	A	2	14145857	-	AGACT	4	25555831	-	AAACC
AT2G33380.1	Os04t0511200-01	864	788	A	A	2	14145012	-	AGAGA	4	25563666	-	AGAGA
AT2G33380.1	Os04t0511200-01	888	841	A	A	2	14144988	-	AGACT	4	25563613	-	GGACC
AT3G11960.3	Os07t0203700-01	2633	442	A	A	3	3790023	+	AGACA	7	5575253	-	TGACA
AT3G11960.3	Os07t0203700-01	4535	2263	A	A	3	3793549	+	AGACG	7	5567789	-	TAACG
AT3G11960.3	Os07t0203700-01	4579	2292	A	A	3	3793593	+	GGACA	7	5567760	-	GGATA
AT1G32230.6	Os10t0577800-01	1321	916	A	A	1	11613851	+	AGACA	10	23038085	-	AGACA
AT1G32230.6	Os10t0577800-01	2902	2548	A	A	1	11616133	+	AAACA	10	23035410	-	AAACA
AT3G46820.1	Os03t0268000-01	942	795	A	A	3	17242818	-	AGATG	3	8887375	+	AGACG
AT3G46820.1	Os03t0268000-01	1090	943	A	A	3	17242585	-	AGACA	3	8887608	+	AGACA
AT4G18300.1	Os02t0812400-01	1378	1414	A	A	4	10120161	+	AGACA	2	34787041	+	AGACA
AT1G12360.1	Os02t0452500-01	2021	2144	A	A	1	4205406	+	AGACG	2	14944224	-	AGACG
AT1G12360.1	Os02t0452500-01	2476	2664	A	A	1	4206311	+	AGATC	2	14942710	-	AGATG
AT1G12360.1	Os06t0135900-01	414	152	A	A	1	4201984	+	AGACA	6	1908682	-	AGATA
AT1G12360.1	Os06t0135900-01	708	445	A	A	1	4202649	+	AGAAA	6	1907538	-	AGAAC
AT1G12360.1	Os06t0135900-01	2513	2224	A	A	1	4206348	+	AAATT	6	1901177	-	AGACA
AT5G25757.1	Os01t0229100-02	325	172	A	A	5	8967316	-	AGATG	1	7128719	-	AGATG
AT5G25757.1	Os01t0229100-02	1586	1457	A	A	5	8965833	-	AGACA	1	7126279	-	AGACT
AT5G25757.1	Os01t0229100-02	1962	1817	A	A	5	8965278	-	CGAGT	1	7125465	-	TGATT
AT5G25757.1	Os05t0227700-01	325	234	A	A	5	8967316	-	AGATG	5	7768083	-	AGATG
AT5G25757.1	Os05t0227700-01	953	868	A	A	5	8966557	-	TTACA	5	7766850	-	CTACA
AT5G25757.1	Os05t0227700-01	1516	1428	A	A	5	8965903	-	GGACC	5	7763812	-	GGACA
AT5G25757.1	Os05t0227700-01	1528	1440	A	A	5	8965891	-	TAACA	5	7763800	-	TGACA
AT5G25757.1	Os05t0227700-01	1586	1498	A	A	5	8965833	-	AGACA	5	7763742	-	AGACT
AT5G25757.1	Os05t0227700-01	1930	1834	A	A	5	8965310	-	GAACT	5	7762261	-	CAACT
AT3G56850.1	Os05t0489700-01	994	734	A	A	3	21047621	-	AGACT	5	24063571	+	AGACG
AT3G56850.1	Os01t0813100-01	994	289	A	A	3	21047621	-	AGACT	1	34568002	-	AGACG
AT1G07970.1	Os03t0288800-01	1055	924	A	A	1	2471443	-	AGACA	3	9996238	+	AGACA
AT1G07970.1	Os03t0288800-01	2496	2329	A	A	1	2469402	-	GTACA	3	9998766	+	AAACT
AT2G26600.1	Os06t0607000-01	1688	1972	A	A	2	11318355	+	AGAGA	6	24130337	+	AGATG
AT4G21445.1	Os04t0635700-01	521	532	A	A	4	11425531	+	AGAGA	4	32339177	+	AGAGG
AT5G11170.2	Os01t0550000-01	1758	1621	A	A	5	3556863	+	GTACA	1	20576098	+	GTACT
AT5G11170.2	Os01t0550000-01	1763	1628	A	A	5	3556868	+	AGAGA	1	20576105	+	CGAGA
AT5G11170.2	Os01t0550000-01	1788	1642	A	A	5	3556893	+	GGATT	1	20576119	+	GGATG
AT5G11170.2	Os01t0549700-01	1763	1735	A	A	5	3556868	+	AGAGA	1	20546945	+	CGAGA
AT4G16800.1	Os02t0654100-01	596	581	A	A	4	9455508	-	AAACA	2	26388304	+	AAACT
AT1G23900.1	Os06t0167100-01	1459	1517	A	A	1	8444734	+	AGATG	6	3381971	+	GGACG
AT1G23900.1	Os02t0805000-01	1419	1481	A	A	1	8444542	+	AGATG	2	34340647	-	AGATG
AT2G33470.1	Os02t0622400-01	1159	887	A	A	2	14176474	-	GAATG	2	24782626	+	GAACG
AT1G13380.1	Os09t0281300-02	258	277	A	A	1	4589852	-	AGACC	9	5992199	-	AGACA
AT1G50630.1	Os02t0566400-01	1897	1534	A	A	1	18751491	-	AGATT	2	21528688	+	AGATA
AT4G35630.1	Os03t0157900-01	807	705	A	A	4	16904865	+	AGACT	3	3111429	+	AGACC
AT5G22370.3	Os02t0555000-01	1328	1079	A	A	5	7408575	+	TGACG	2	20963305	-	TGACC
AT3G62910.1	Os11t0657100-01	1389	1366	A	A	3	23257635	-	AAACT	11	26310167	+	GGACA
AT1G16280.1	Os07t0633500-00	1163	1040	A	A	1	5569351	-	CGAGC	7	26293576	-	AGAGC
AT2G45030.1	Os03t0565500-01	1636	1525	A	A	2	18575256	+	AAAGA	3	20410173	+	AAAGA
AT2G45030.1	Os03t0565500-01	2016	1905	A	A	2	18576007	+	TGAGA	3	20414287	+	TGAGA
AT2G45030.1	Os03t0565500-01	2161	2050	A	A	2	18576267	+	AGACT	3	20414521	+	AGACA
AT2G45030.1	Os03t0565500-01	2534	2439	A	A	2	18576805	+	TGACA	3	20417261	+	GGACA
AT3G60240.3	Os07t0555200-01	3164	3439	A	A	3	22265602	+	AGATG	7	22119435	+	AGATG
AT4G10920.1	Os01t0706000-01	797	832	A	A	4	6697758	-	GTACT	1	29280435	-	AGACG
AT3G58670.3	Os09t0316000-01	762	484	A	A	3	21704452	-	TGACA	9	8727897	-	TGACT
AT3G58670.3	Os09t0316000-01	1371	1085	A	A	3	21703503	-	TTACT	9	8726853	-	TAACG
AT3G58670.3	Os04t0151900-01	762	2460	A	A	3	21704452	-	TGACA	4	3576819	-	TGACA
AT3G58670.3	Os04t0151900-01	1360	3090	A	A	3	21703514	-	CAACT	4	3575575	-	AAACT
AT3G58670.3	Os04t0151900-01	1371	3103	A	A	3	21703503	-	TTACT	4	3575562	-	TGACA
AT4G34110.1	Os08t0314800-02	2374	2211	A	A	4	16339935	+	ATACA	8	13479005	+	GAACT
AT4G34110.1	Os08t0314800-02	2416	2281	A	A	4	16339977	+	GAATT	8	13479075	+	GGATC
AT4G34110.1	Os08t0314800-02	2422	2287	A	A	4	16339983	+	GGATT	8	13479081	+	GGATT
AT4G34110.1	Os04t0504800-01	1232	1075	A	A	4	16337942	+	AAATG	4	25198476	-	AGAGC
AT4G34110.1	Os04t0504800-01	1379	1223	A	A	4	16338089	+	AGACA	4	25198328	-	TGACA
AT4G34110.1	Os04t0504800-01	1634	1478	A	A	4	16338508	+	AGACA	4	25197920	-	AGACA
AT4G34110.1	Os09t0115400-01	756	460	A	A	4	16337279	+	AAACC	9	1216605	-	AAACC
AT4G34110.1	Os09t0115400-01	1130	834	A	A	4	16337840	+	TGACT	9	1216153	-	TGACT
AT4G34110.1	Os09t0115400-01	1634	1338	A	A	4	16338508	+	AGACA	9	1215491	-	AGACA
AT2G26930.1	Os01t0802100-01	1244	1336	A	A	2	11491798	-	GGATT	1	33976189	+	GGATA
AT5G43960.1	Os04t0510500-01	578	586	A	A	5	17691181	-	AGACG	4	25544823	+	AGACA
AT5G43960.1	Os04t0510500-01	677	685	A	A	5	17691082	-	AGACC	4	25544922	+	AGACT
AT5G43960.1	Os04t0510500-01	1844	1872	A	A	5	17689024	-	AAACA	4	25548683	+	GAACA
AT5G43960.1	Os04t0510500-01	1850	1877	A	A	5	17689018	-	AGATT	4	25548688	+	AAACC
AT5G43960.1	Os02t0131700-00	677	511	A	A	5	17691082	-	AGACC	2	1654400	-	AGATG
AT5G43960.1	Os02t0131700-00	954	773	A	A	5	17690709	-	AGACT	2	1653761	-	AGACA
AT4G34040.1	Os04t0648800-01	2835	2695	A	A	4	16304404	-	TGACT	4	33028310	+	CAACT
AT1G03330.1	Os08t0154700-01	671	534	A	A	1	818038	-	TAACA	8	3149830	+	TGACA
AT5G15470.1	Os12t0578500-01	1190	1133	A	A	5	5022609	-	AGATA	12	23938267	-	TGACA
AT5G15470.1	Os12t0578500-01	2026	1966	A	A	5	5021588	-	AGACC	12	23936681	-	AGACA
AT5G15470.1	Os03t0211800-01	2405	2271	A	A	5	5021209	-	AGAGA	3	5829445	-	AGACT
AT4G10840.1	Os02t0109800-01	1678	1456	A	A	4	6658544	+	AGATG	2	536472	-	AGATG
AT4G10840.1	Os02t0109800-01	1708	1486	A	A	4	6658574	+	AGATT	2	536442	-	AGATT
AT4G10840.1	Os02t0109800-01	1781	1559	A	A	4	6658647	+	GGACA	2	536369	-	AGATA
AT4G10840.1	Os02t0109800-01	2187	2002	A	A	4	6659150	+	GAATT	2	535118	-	GAATT
AT5G44180.1	Os05t0562400-01	5751	4212	A	A	5	17789889	+	GAACC	5	27975919	-	GAATT
AT2G45850.1	Os02t0824300-01	1659	1996	A	A	2	18871706	-	TGACT	2	35415505	-	GGATG
AT2G45710.1	Os04t0399000-00	273	478	A	A	2	18831904	+	AGACC	4	19716526	+	AGACA
AT2G45710.1	Os02t0478700-01	273	270	A	A	2	18831904	+	AGACC	2	16446962	+	AGACT
AT2G45710.1	Os04t0346100-01	436	394	A	A	2	18832067	+	GAATT	4	16459292	+	GAACA
AT5G15440.1	Os03t0427000-01	1059	1036	A	A	5	5013841	+	GGACA	3	17842996	-	GGACA
AT5G15440.1	Os03t0427000-01	1386	1403	A	A	5	5014260	+	TGACT	3	17840119	-	TGACA
AT4G26190.2	Os03t0755600-00	3988	1058	A	A	4	13262317	-	AGAGA	3	31178071	+	GGACA
AT4G02060.2	Os12t0560700-01	2457	2443	A	A	4	905444	+	AAACT	12	22954305	-	AAACT
AT5G23550.1	Os02t0564500-01	958	952	A	A	5	7939682	-	GGATG	2	21432284	-	GAACG
AT3G52990.1	Os11t0148500-02	529	317	A	A	3	19649462	+	AGATG	11	2242827	-	AGACG
AT3G52990.1	Os11t0148500-02	1482	1270	A	A	3	19651359	+	AGACT	11	2240661	-	GGACT
AT3G52990.1	Os11t0148500-02	1982	1765	A	A	3	19652300	+	TAACT	11	2239507	-	TGACT
AT3G52990.1	Os12t0145700-01	772	624	A	A	3	19649904	+	AGACA	12	2248627	-	TGACA
AT3G52990.1	Os12t0145700-01	1482	1334	A	A	3	19651359	+	AGACT	12	2246931	-	GAACT
AT3G52990.1	Os12t0145700-01	1982	1827	A	A	3	19652300	+	TAACT	12	2245690	-	TGACT
AT3G52990.1	Os12t0145700-01	2003	1839	A	A	3	19652321	+	AAATA	12	2245678	-	AAACG
AT3G52990.1	Os12t0145700-01	2082	1918	A	A	3	19652400	+	TTACC	12	2245599	-	TTACA
AT3G52990.1	Os12t0145700-01	2094	1928	A	A	3	19652412	+	GTACG	12	2245589	-	AAACC
AT3G52990.1	Os12t0145700-01	2126	1956	A	A	3	19652444	+	CAATT	12	2245561	-	AAATT
AT1G47840.1	Os07t0197100-01	1582	582	A	A	1	17616295	-	AGACG	7	5259362	+	AGACG
AT1G56010.2	Os06t0675600-01	1209	1250	A	A	1	20946755	-	AAACA	6	28041689	+	AAACT
AT1G56010.2	Os06t0675600-01	1268	1296	A	A	1	20946696	-	AGACA	6	28041735	+	AGACG
AT5G07180.1	Os06t0130100-02	872	579	A	A	5	2231954	-	AGACC	6	1607391	+	AGACA
AT5G07180.1	Os06t0130100-02	2447	2211	A	A	5	2228767	-	AGACC	6	1610893	+	AGACA
AT1G16190.1	Os02t0179300-01	1251	1347	A	A	1	5545888	+	AGACT	2	4412344	+	AGATT
AT1G16190.1	Os02t0179300-01	1322	1404	A	A	1	5545959	+	GAACT	2	4412502	+	AGACT
AT2G03690.1	Os05t0188800-00	879	617	A	A	2	1122180	-	AGACT	5	5451906	+	AGATT
AT2G03690.1	Os04t0674200-01	879	810	A	A	2	1122180	-	AGACT	4	34415268	+	AGATT
AT3G03300.1	Os09t0315100-01	3049	1344	A	A	3	770200	-	AGACG	9	8650694	-	AGACT
AT3G03300.1	Os03t0583900-01	3049	2806	A	A	3	770200	-	AGACG	3	21507676	-	AGATG
AT4G26650.1	Os11t0637700-01	2190	2028	A	A	4	13447840	+	GGATG	11	25196983	+	AGAGT
AT1G35670.1	Os11t0171500-01	293	905	A	A	1	13205637	+	AAAGC	11	3498940	-	GAAGC
AT1G35670.1	Os12t0169800-00	293	251	A	A	1	13205637	+	AAAGC	12	3557979	-	GAAGC
AT1G35670.1	Os12t0169800-00	701	659	A	A	1	13206734	+	AGAGG	12	3556026	-	TGAGG
AT1G35670.1	Os12t0169800-00	1430	1388	A	A	1	13207804	+	CGACA	12	3553952	-	GGATA
AT3G03380.1	Os02t0712000-01	3658	3688	A	A	3	808463	+	GGATT	2	29483537	-	GGATT
AT2G35940.3	Os11t0158600-00	1420	40	A	A	2	15090506	-	AGATG	11	2841294	-	AGATG
AT4G27585.1	Os08t0158500-02	640	555	A	A	4	13768952	-	AGACC	8	3422319	+	AGACT
AT4G27585.1	Os08t0158500-02	1409	1271	A	A	4	13766940	-	AAACT	8	3424414	+	GAACT
AT4G27585.1	Os08t0158500-02	1541	1438	A	A	4	13766808	-	GGATT	8	3424581	+	GGATG
AT1G66900.1	Os01t0689800-01	1425	1371	A	A	1	24961559	+	AGAGA	1	28482535	+	GGACC
AT5G11700.2	Os01t0187400-01	4893	4735	A	A	5	3762756	-	GGACA	1	4684531	+	AGACA
AT5G11700.2	Os01t0187400-01	4914	4777	A	A	5	3762735	-	AGATC	1	4684573	+	AGATG
AT1G78660.1	Os05t0517500-01	1186	1128	A	A	1	29588152	+	GAACT	5	25653496	-	TGAGT
AT1G78660.1	Os05t0517500-01	1312	1270	A	A	1	29588278	+	TGACT	5	25653354	-	GGACC
AT2G01350.1	Os09t0553600-01	1238	1329	A	A	2	165191	-	GTACA	9	21934636	+	TAACA
AT5G01220.2	Os07t0100300-02	750	655	A	A	5	88732	-	TGACA	7	18355	+	TGACA
AT5G01220.2	Os01t0142300-03	750	624	A	A	5	88732	-	TGACA	1	2276636	+	TGACA
AT5G01220.2	Os01t0142300-03	1078	952	A	A	5	88032	-	AGACT	1	2277504	+	AGACT
AT5G01220.2	Os01t0142300-03	2011	1756	A	A	5	86753	-	AGATA	1	2278737	+	GGACA
AT5G01220.2	Os03t0265100-01	809	940	A	A	5	88571	-	AAATG	3	8738739	+	AGATG
AT3G49050.1	Os07t0481200-01	1497	506	A	A	3	18183004	+	AGATA	7	17515320	+	AGATA
AT1G17580.1	Os03t0686300-00	4804	5031	A	A	1	6049347	+	GGACA	3	27375250	-	AAACA
AT1G17580.1	Os03t0686300-00	4859	5079	A	A	1	6049402	+	TTAGT	3	27375202	-	TAACT
AT5G53170.1	Os01t0590700-01	1539	1425	A	A	5	21564990	-	AGACA	1	23077190	+	AGACC
AT5G53170.1	Os01t0590700-01	2764	2596	A	A	5	21562781	-	AAACA	1	23079612	+	AAACA
AT5G53170.1	Os01t0618800-01	2434	850	A	A	5	21563111	-	AGAGG	1	24616680	-	AGATG
AT5G53170.1	Os01t0618800-01	2764	1258	A	A	5	21562781	-	AAACA	1	24616272	-	GAACT
AT5G53170.1	Os01t0618800-01	2767	1265	A	A	5	21562778	-	CAACA	1	24616265	-	TAACA
AT2G44530.1	Os02t0127700-02	1496	1305	A	A	2	18386068	+	AGACT	2	1437584	-	GAACT
AT2G44530.1	Os02t0127700-02	1522	1325	A	A	2	18386094	+	GAACA	2	1437564	-	GAACC
AT4G28440.1	Os01t0754100-01	921	794	A	A	4	14061271	+	AAACT	1	31638661	-	GAACC
AT4G27180.1	Os07t0105700-01	2412	2152	A	A	4	13615212	-	AGACG	7	307527	-	AGACA
AT1G27350.1	Os12t0514100-01	340	92	A	A	1	9498784	-	AGACA	12	19904873	-	AGACT
AT1G27350.1	Os12t0514100-01	362	114	A	A	1	9498762	-	AGACA	12	19904851	-	TGACA
AT1G27350.1	Os12t0514100-01	670	434	A	A	1	9498192	-	AGATT	12	19903438	-	AGATG
AT1G27350.1	Os11t0637501-00	362	117	A	A	1	9498762	-	AGACA	11	25178752	-	TGACA
AT1G27350.1	Os11t0637501-00	670	462	A	A	1	9498192	-	AGATT	11	25177846	-	GGATT
AT1G27350.1	Os07t0583000-01	702	490	A	A	1	9498160	-	CAACG	7	23601336	-	TAACA
AT5G11670.1	Os01t0188400-01	2290	2135	A	A	5	3758198	+	AAATA	1	4739395	-	AAATC
AT4G03280.1	Os07t0556200-01	529	404	A	A	4	1441207	+	AGACT	7	22185923	+	AGACA
AT1G79150.1	Os06t0498500-02	1544	1520	A	A	1	29775189	-	AGACC	6	17509396	+	AGACT
AT2G40810.1	Os01t0168500-01	1586	1637	A	A	2	17034558	+	TAACA	1	3510251	+	GAACA
AT5G65930.3	Os04t0666900-01	3984	3737	A	A	5	26370239	-	AAACT	4	34040276	-	GAACC
AT1G14000.1	Os07t0632800-01	1610	1277	A	A	1	4800088	+	AGAAA	7	26245768	-	TGACA
AT2G47510.1	Os03t0337900-01	772	647	A	A	2	19499414	+	GAACA	3	12550728	-	GAACA
AT2G47510.1	Os03t0337900-01	1924	1808	A	A	2	19502181	+	CAATT	3	12546170	-	AAACA
AT3G27260.3	Os02t0601800-03	1172	998	A	A	3	10069036	+	TGACT	2	23553042	-	AGATT
AT3G27260.3	Os02t0601800-03	1537	1366	A	A	3	10069401	+	TGACA	2	23552674	-	TGACA
AT2G30550.2	Os05t0390000-01	1184	958	A	A	2	13015713	+	AGACA	5	18886939	-	GGACC
AT5G47820.1	Os09t0114500-01	3386	3542	A	A	5	19372135	+	AAAGC	9	1167115	+	AAAGC
AT5G20380.2	Os09t0556400-01	1965	1223	A	A	5	6887738	-	TGACT	9	22107564	-	TGACA
AT2G05220.1	Os10t0411800-01	668	631	A	A	2	1894640	-	AGACT	10	14331319	+	GAACT
AT2G05220.1	Os10t0411800-01	721	677	A	A	2	1894587	-	AAACA	10	14331365	+	GGACA
AT2G05220.1	Os03t0109500-00	606	565	A	A	2	1894702	-	GGACA	3	559347	-	GGACA
AT2G05220.1	Os03t0109500-00	668	616	A	A	2	1894640	-	AGACT	3	559296	-	AGATT
AT4G26600.5	Os09t0551300-02	1396	1412	A	A	4	13422171	+	TGACA	9	21831383	+	GGACA
AT4G26600.5	Os02t0724600-01	866	791	A	A	4	13420753	+	AGACC	2	30111926	+	AGACC
AT4G26600.5	Os02t0724600-01	1396	1324	A	A	4	13422171	+	TGACA	2	30113528	+	GGACA
AT1G09420.2	Os03t0318500-01	1963	1848	A	A	1	3038743	-	AGACA	3	11470054	-	TGATC
AT5G08670.1	Os05t0553000-02	1854	1806	A	A	5	2818314	-	CGACT	5	27509984	-	TGACA
AT5G08670.1	Os01t0685800-01	1877	1881	A	A	5	2818291	-	TGAGT	1	28281770	+	TGATC
AT5G08670.1	Os01t0685800-01	1931	1918	A	A	5	2818237	-	TGATA	1	28281807	+	GGATT
AT3G55770.7	Os03t0266100-01	560	447	A	A	3	20704411	+	AGACA	3	8798994	+	AGACA
AT1G07110.1	Os05t0164100-01	884	802	A	A	1	2182884	-	TGACA	5	3765200	+	TGACA
AT1G07110.1	Os05t0164100-01	1058	979	A	A	1	2182616	-	AGATG	5	3765711	+	AGATG
AT1G07110.1	Os05t0164100-01	1416	1343	A	A	1	2181782	-	GAAGG	5	3767312	+	GAAGG
AT1G07110.1	Os05t0164100-01	1460	1387	A	A	1	2181560	-	GGACA	5	3767950	+	GGACA
AT1G07110.1	Os05t0164100-01	2444	2371	A	A	1	2178367	-	GGACT	5	3771168	+	GGACT
AT1G07110.1	Os03t0294200-01	2598	2161	A	A	1	2178213	-	TTACT	3	10270346	+	TGACT
AT1G07110.1	Os03t0294200-01	2620	2180	A	A	1	2178191	-	TTAAA	3	10270365	+	GGATA
AT1G66260.1	Os08t0427900-01	582	540	A	A	1	24696774	-	AGATA	8	20581814	-	GGATA
AT1G66260.1	Os08t0427900-01	1181	1154	A	A	1	24695819	-	AAAGT	8	20579242	-	AGATT
AT1G66260.1	Os06t0256200-01	1289	1226	A	A	1	24695711	-	AGATT	6	8129600	-	GGATT
AT1G70600.1	Os03t0408300-00	687	622	A	A	1	26621093	-	GGATT	3	16787804	+	GGATG
AT1G70600.1	Os03t0408300-00	743	672	A	A	1	26621037	-	GGATT	3	16787854	+	GGAGT
AT2G19730.2	Os02t0821200-01	250	3	A	A	2	8512387	+	AGACT	2	35257357	-	AGACC
AT2G19730.2	Os02t0821200-01	307	63	A	A	2	8512444	+	AGACC	2	35257297	-	AGACC
AT2G19730.2	Os02t0821200-01	593	362	A	A	2	8513072	+	GAAGT	2	35256476	-	AGACT
AT2G19730.2	Os01t0706500-00	307	269	A	A	2	8512444	+	AGACC	1	29315702	+	AGACA
AT5G41600.1	Os01t0736900-01	1021	950	A	A	5	16637518	+	AGACA	1	30740346	+	CGACT
AT5G41600.1	Os01t0736900-01	1089	1008	A	A	5	16637586	+	AAATT	1	30740404	+	ATACT
AT1G76900.1	Os05t0437900-01	1679	900	A	A	1	28883455	+	CGACA	5	21461541	-	AGACA
AT1G76900.1	Os05t0437900-01	2108	1335	A	A	1	28883977	+	CGACA	5	21461016	-	AGACA
AT1G76900.1	Os05t0437900-01	2603	1836	A	A	1	28884472	+	AGATT	5	21460515	-	GGATT
AT1G76900.1	Os08t0103300-01	1353	708	A	A	1	28882953	+	AGACT	8	188626	+	AGACT
AT1G76900.1	Os08t0103300-01	1361	720	A	A	1	28882961	+	AGAGA	8	188638	+	GGAGA
AT1G76900.1	Os01t0866800-01	2108	1357	A	A	1	28883977	+	CGACA	1	37538709	+	TGACA
AT1G76900.1	Os01t0866800-01	2603	1850	A	A	1	28884472	+	AGATT	1	37539202	+	AGACG
AT1G10130.1	Os03t0730800-01	1124	966	A	A	1	3315581	+	GAAGG	3	29900285	-	GAAGG
AT4G16845.1	Os09t0306800-01	1048	1566	A	A	4	9478529	+	AGACA	9	7929339	-	AGACA
AT4G16845.1	Os09t0306800-01	1310	1828	A	A	4	9479318	+	AGATG	9	7926252	-	GGATG
AT4G25650.1	Os03t0805700-00	1339	1220	A	A	4	13081474	-	AGACG	3	33647026	+	TGACA
AT3G04730.1	Os03t0633500-01	1303	762	A	A	3	1288877	-	GGAGT	3	24198864	-	GGATA
AT1G78200.3	Os04t0452000-01	1100	770	A	A	1	29421119	+	AGATG	4	22539474	-	AGATG
AT1G78200.3	Os04t0452000-01	1606	1256	A	A	1	29421782	+	GGACT	4	22534779	-	GGATG
AT2G26300.2	Os05t0333200-01	1718	872	A	A	2	11200180	+	GGACG	5	15610547	-	AGATG
AT2G26300.2	Os05t0333200-01	2198	1360	A	A	2	11200914	+	GGACA	5	15609732	-	GGACC
AT2G26300.2	Os05t0341300-01	2198	2735	A	A	2	11200914	+	GGACA	5	15998711	-	CGACC
AT2G26300.2	Os05t0341300-01	2205	2742	A	A	2	11200921	+	AGACT	5	15998704	-	TGATT
AT5G19860.1	Os03t0693400-01	717	703	A	A	5	6714443	-	AGACA	3	27763111	-	AGACA
AT1G54610.1	Os01t0367700-01	1252	1103	A	A	1	20395610	-	AGATT	1	15063150	+	AGATT
AT3G48530.1	Os04t0382300-01	1365	1387	A	A	3	17989501	+	AGACA	4	18747232	-	GGACA
AT3G48530.1	Os04t0382300-01	1502	1543	A	A	3	17989638	+	TGATA	4	18747076	-	CGACA
AT3G48530.1	Os01t0921500-01	1365	1228	A	A	3	17989501	+	AGACA	1	40238934	-	AGACA
AT5G03220.1	Os04t0661800-01	304	319	A	A	5	768361	-	AGATG	4	33775669	-	AGATG
AT5G03220.1	Os04t0661800-01	446	464	A	A	5	768055	-	AGACC	4	33775327	-	AGACC
AT5G03220.1	Os04t0661800-01	598	616	A	A	5	767816	-	AGACA	4	33775090	-	AGATA
AT5G03220.1	Os04t0661800-01	658	676	A	A	5	767627	-	AGATG	4	33774750	-	AGATG
AT3G11630.1	Os02t0537700-01	626	529	A	A	3	3673424	+	AGACA	2	19884259	+	AGACA
AT3G11630.1	Os02t0537700-01	860	763	A	A	3	3673843	+	AAACC	2	19885430	+	CAACC
AT3G11630.1	Os02t0537700-01	1075	944	A	A	3	3674058	+	AAAAC	2	19885611	+	GTACC
AT5G13760.1	Os07t0656100-01	2127	2002	A	A	5	4444738	+	GGACA	7	27590788	-	GGACC
AT1G10840.1	Os04t0376500-01	420	216	A	A	1	3609915	-	AGATA	4	18404614	-	AGATC
AT1G01790.1	Os04t0682800-01	2655	2537	A	A	1	288110	+	GAAGC	4	34864864	-	GAAGC
AT1G01790.1	Os04t0682800-01	4055	3964	A	A	1	290997	+	TGACT	4	34860729	-	GGACA
AT4G03410.1	Os09t0315000-01	1751	1144	A	A	4	1503544	+	GAACA	9	8647212	+	AGACT
AT5G24710.1	Os01t0653800-02	1942	1843	A	A	5	8463642	-	CAAGC	1	26460401	-	CAAGC
AT5G24710.1	Os01t0653800-02	3564	3474	A	A	5	8460065	-	AGACA	1	26455027	-	AGACA
AT5G24710.1	Os01t0653800-02	4406	4299	A	A	5	8459129	-	AGATC	1	26454017	-	GGATT
AT5G55160.2	Os01t0918200-01	552	512	A	A	5	22383699	-	GGATT	1	40061751	-	GAACT
AT5G55160.2	Os01t0918300-01	176	125	A	A	5	22384750	-	AGACA	1	40066251	-	GGACA
AT5G03290.1	Os01t0276100-01	1277	1305	A	A	5	796022	+	TTACG	1	9669894	+	TTAGC
AT5G03290.1	Os01t0276100-01	1450	1502	A	A	5	796195	+	ATACT	1	9670091	+	TTACT
AT1G79550.2	Os06t0668200-01	1518	1417	A	A	1	29924241	-	AGATT	6	27676663	-	GAACT
AT5G18170.1	Os03t0794500-01	268	270	A	A	5	6006540	+	AGACG	3	33040901	-	AGATG
AT5G18170.1	Os03t0794500-01	347	349	A	A	5	6006619	+	AGATA	3	33040822	-	AGATA
AT5G18170.1	Os03t0794500-01	399	401	A	A	5	6006780	+	TGACA	3	33040384	-	TGACA
AT5G18170.1	Os03t0794500-01	582	584	A	A	5	6007053	+	AGACA	3	33040101	-	AGACA
AT5G18170.1	Os03t0794500-01	1432	1417	A	A	5	6008307	+	AAACT	3	33038322	-	GCACT
AT4G20890.1	Os02t0167300-01	1537	1470	A	A	4	11183916	+	GAATT	2	3622524	+	TGATT
AT4G20890.1	Os02t0167300-01	1580	1518	A	A	4	11183959	+	GAATT	2	3622572	+	CAACT
AT4G20890.1	Os02t0167300-01	1600	1539	A	A	4	11183979	+	AGATT	2	3622593	+	AGATG
AT1G29220.2	Os01t0759700-02	755	969	A	A	1	10211678	-	AGATT	1	31971951	+	AGATA
AT4G17460.1	Os10t0561800-01	918	728	A	A	4	9740708	+	AGACC	10	22153580	+	AGACG
AT3G14050.1	Os08t0457600-01	1547	1401	A	A	3	4652274	-	AGACG	8	22448704	+	AGACA
AT3G14050.1	Os08t0457600-01	1847	1701	A	A	3	4651974	-	AGATG	8	22449004	+	AGATG
AT3G14050.1	Os08t0457600-01	2212	2063	A	A	3	4651430	-	GAAGC	8	22449534	+	GAAGC
AT3G14050.1	Os09t0442600-01	1323	569	A	A	3	4652629	-	TGACG	9	16456239	+	TGACG
AT3G14050.1	Os09t0442600-01	1595	841	A	A	3	4652226	-	AGACG	9	16456967	+	AGACC
AT3G14050.1	Os09t0442600-01	1758	1004	A	A	3	4652063	-	AGAGA	9	16457130	+	GGACA
AT2G32500.2	Os03t0110900-01	1013	1042	A	A	2	13795306	-	AAACG	3	639138	+	AAACT
AT3G20260.1	Os08t0519600-01	2396	1850	A	A	3	7064086	-	AGACA	8	25823032	+	AAACG
AT5G57930.2	Os02t0732900-01	416	446	A	A	5	23455255	+	AGACG	2	30558812	+	AGACG
AT5G57930.2	Os02t0732900-01	1379	1406	A	A	5	23456303	+	AGACT	2	30560602	+	AGACT
AT5G57930.2	Os02t0732900-01	1441	1464	A	A	5	23456365	+	AGACC	2	30560660	+	AGACG
AT1G63110.1	Os02t0688900-01	939	760	A	A	1	23406371	+	AGACT	2	28254435	-	AGATG
AT1G63110.1	Os02t0688900-01	1102	919	A	A	1	23406699	+	AGATC	2	28253948	-	GGACC
AT1G63110.1	Os02t0688900-01	1763	1597	A	A	1	23407928	+	GTACT	2	28252686	-	AGACA
AT5G07590.3	Os10t0563300-01	1430	1454	A	A	5	2401824	-	GGACC	10	22237415	-	GGACT
AT3G61700.3	Os05t0212400-01	2013	2182	A	A	3	22838787	+	AGATG	5	6957718	-	AGACG
AT3G61700.3	Os05t0212400-01	2194	2364	A	A	3	22838968	+	AGACT	5	6957536	-	TGACT
AT1G63980.1	Os03t0125300-01	1478	1437	A	A	1	23743203	+	TTACA	3	1448485	+	GTACA
AT1G09840.7	Os03t0841800-01	666	502	A	A	1	3199397	-	AGAGA	3	35391027	-	AGATG
AT1G09840.7	Os03t0841800-01	888	724	A	A	1	3198876	-	AGACA	3	35390290	-	AGATA
AT1G09840.7	Os03t0841800-01	2038	1896	A	A	1	3195880	-	AAACT	3	35386041	-	GGACT
AT5G49820.1	Os05t0419200-01	1322	1049	A	A	5	20247370	-	TAAAG	5	20549660	-	TAAGG
AT5G49820.1	Os05t0419200-01	1784	1562	A	A	5	20246653	-	AAACA	5	20548807	-	AGACA
AT5G49820.1	Os01t0886900-00	1413	1505	A	A	5	20247196	-	AGATG	1	38539200	+	AGATG
AT2G38950.1	Os05t0196500-01	877	1037	A	A	2	16262923	+	AGATA	5	5941891	+	AGATG
AT2G38950.1	Os05t0196500-01	973	1100	A	A	2	16263019	+	AGACA	5	5941954	+	AGATA
AT4G30996.1	Os04t0501800-00	652	384	A	A	4	15102195	+	AGATG	4	25058416	+	AGATG
AT4G30996.1	Os04t0501800-00	1102	857	A	A	4	15102645	+	CAACT	4	25058889	+	ATACA
AT1G69450.3	Os12t0582800-01	1739	1600	A	A	1	26107924	-	TGACT	12	24195476	+	TTACT
AT1G69450.3	Os12t0582800-01	2552	2334	A	A	1	26107017	-	AAACT	12	24197365	+	TGACT
AT5G47390.1	Os08t0144000-01	1318	1144	A	A	5	19228534	+	ATACA	8	2436476	+	GGACT
AT1G64190.1	Os11t0484500-01	911	912	A	A	1	23826226	-	AGACT	11	17065306	+	AGACG
AT1G78300.1	Os08t0480800-01	871	494	A	A	1	29462261	+	AGATG	8	23750830	+	AGATG
AT4G01020.1	Os07t0621500-01	5275	3739	A	A	4	444859	+	AGAGA	7	25683642	-	CGAGA
AT1G35160.2	Os08t0480800-01	1251	1095	A	A	1	12868739	+	AAACT	8	23752452	+	GGACA
AT5G26780.2	Os03t0738400-01	654	593	A	A	5	9419395	+	AGACT	3	30301385	+	AGACT
AT5G26780.2	Os03t0738400-01	1342	1233	A	A	5	9420990	+	AGATG	3	30303039	+	AGATG
AT5G26780.2	Os03t0738400-01	1944	1836	A	A	5	9422051	+	GGATA	3	30304104	+	GGACA
AT5G26780.2	Os03t0738400-01	1971	1852	A	A	5	9422078	+	AAACG	3	30304120	+	ATACT
AT5G26780.4	Os03t0738400-01	1819	1729	A	A	5	9421828	+	GGACT	3	30303997	+	GGACC
AT4G21810.1	Os03t0852200-01	285	82	A	A	4	11576970	-	AGATG	3	35888058	-	AGATG
AT4G21810.1	Os03t0852200-01	447	244	A	A	4	11576567	-	AGATG	3	35887777	-	AGATG
AT4G21810.1	Os03t0852200-01	654	451	A	A	4	11575956	-	TGACT	3	35886514	-	TGACA
AT4G21810.1	Os03t0852200-01	1188	976	A	A	4	11575143	-	GTACA	3	35883790	-	GGACA
AT4G14510.1	Os11t0592400-00	2903	2623	A	A	4	8337328	-	TGACA	11	22523725	-	TGACA
AT5G22400.1	Os12t0155200-01	1173	1149	A	A	5	7423602	-	TGACA	12	2709430	-	TGACT
AT5G22400.1	Os12t0155200-01	1236	1212	A	A	5	7423454	-	AGACA	12	2709288	-	AGATG
AT1G33270.1	Os11t0546300-01	1249	990	A	A	1	12068562	-	AGACA	11	20145110	-	CGACA
AT1G33270.1	Os11t0546300-01	1284	1025	A	A	1	12068448	-	GGACG	11	20144993	-	AGACG
AT4G12230.1	Os10t0169800-01	286	193	A	A	4	7285426	+	AGACT	10	4784804	+	AGACT
AT4G12230.1	Os10t0169800-01	727	634	A	A	4	7286364	+	AGACA	10	4787402	+	AGACG
AT4G12230.1	Os10t0169800-01	1150	1042	A	A	4	7287148	+	CGACA	10	4788220	+	AGACA
AT4G12230.1	Os10t0169800-01	1338	1206	A	A	4	7287336	+	AGACA	10	4788384	+	AGACA
AT1G66510.2	Os04t0132300-01	221	162	A	A	1	24813322	+	AGATG	4	2019489	+	AGATG
AT1G66510.2	Os04t0132300-01	1490	1378	A	A	1	24816506	+	ATACT	4	2026358	+	GTACG
AT5G49230.1	Os12t0556100-01	885	843	A	A	5	19959058	-	AGACA	12	22621700	+	TGACA
AT5G49230.1	Os12t0556100-01	1011	1008	A	A	5	19958932	-	GGATG	12	22621865	+	GGATG
AT4G31300.1	Os02t0770000-01	764	766	A	A	4	15190814	+	AGAGG	2	32465363	-	AGATG
AT4G31300.1	Os02t0770000-01	964	961	A	A	4	15191014	+	AGACT	2	32465168	-	GAACT
AT4G31300.1	Os06t0139900-01	845	813	A	A	4	15190895	+	AGACA	6	2091475	-	CGACA
AT4G31300.1	Os06t0139900-01	964	899	A	A	4	15191014	+	AGACT	6	2091389	-	TGACT
AT4G31300.1	Os06t0139900-01	1001	926	A	A	4	15191051	+	TGACC	6	2091362	-	GGACT
AT4G31300.1	Os06t0139900-01	1025	948	A	A	4	15191075	+	GGATA	6	2091340	-	CGACT
AT4G23440.2	Os01t0760400-01	2343	2261	A	A	4	12239353	+	AGACT	1	31993482	-	AGACT
AT3G56200.1	Os01t0825800-01	1802	1547	A	A	3	20851948	+	AGAGA	1	35321045	-	GGATT
AT3G16640.1	Os11t0660500-01	795	778	A	A	3	5669534	-	AAACG	11	26511065	-	AAACC
AT1G44910.1	Os01t0532200-01	3179	1514	A	A	1	16982931	+	GGATA	1	19178599	-	GGACA
AT4G28770.2	Os06t0731400-02	1213	990	A	A	4	14212015	-	GTACA	6	31184153	+	GTACT
AT1G78560.1	Os04t0381100-02	1402	1670	A	A	1	29546752	-	GAACC	4	18680839	+	GAACC
AT1G78560.1	Os04t0381100-02	1464	1750	A	A	1	29546690	-	AGATT	4	18680919	+	AGATA
AT1G27520.1	Os02t0741300-01	1114	975	A	A	1	9560586	+	AGACA	2	31007010	+	CGACA
AT1G79990.1	Os06t0143900-01	3038	3030	A	A	1	30092064	+	AAACT	6	2321196	-	AGACC
AT1G79990.1	Os06t0143900-01	3151	3169	A	A	1	30092177	+	GAATA	6	2321057	-	AGATG
AT1G79990.1	Os02t0209100-01	3075	2016	A	A	1	30092101	+	ATACA	2	6131907	-	AGATA
AT1G79990.1	Os02t0209000-01	3075	2323	A	A	1	30092101	+	ATACA	2	6119381	-	AGATA
AT1G79990.1	Os02t0209000-01	3081	2337	A	A	1	30092107	+	ATACA	2	6119367	-	GTACC
AT1G79990.1	Os02t0209000-01	3135	2420	A	A	1	30092161	+	AGAGA	2	6119284	-	AGAGG
AT1G07140.1	Os05t0350600-01	879	833	A	A	1	2192316	-	TAAGC	5	16562215	+	AGAGT
AT1G07140.1	Os03t0292800-01	698	642	A	A	1	2192497	-	AGACA	3	10187896	-	AGACA
AT1G07140.1	Os03t0292800-01	1099	964	A	A	1	2192096	-	GTACA	3	10187574	-	GTACA
AT1G60860.1	Os02t0632500-01	2158	2081	A	A	1	22401679	-	AGATG	2	25340152	+	AGATG
AT2G17760.1	Os04t0228000-01	819	766	A	A	2	7714606	+	AGATC	4	8582334	+	AGATG
AT2G17760.1	Os04t0228000-01	1910	1900	A	A	2	7716383	+	TGATA	4	8585569	+	CGACA
AT2G28450.1	Os04t0105000-01	2612	2999	A	A	2	12162166	-	AAACT	4	328742	+	GAATT
AT2G19480.1	Os05t0539700-01	1493	1470	A	A	2	8441248	+	GAATT	5	26809224	-	GAAGC
AT2G19480.1	Os06t0149400-01	933	930	A	A	2	8440340	+	TGACA	6	2561203	+	AGACA
AT4G21680.1	Os02t0689900-01	533	478	A	A	4	11519173	-	AGACT	2	28314993	-	AGACC
AT3G53410.1	Os10t0204100-01	1048	1508	A	A	3	19801081	-	GAACT	10	7415128	-	GAACT
AT1G51160.3	Os01t0513700-02	1090	744	A	A	1	18951673	+	CGACT	1	18135417	-	AGACT
AT1G51160.3	Os01t0513700-02	1121	780	A	A	1	18951704	+	TTACC	1	18135381	-	GTACA
AT2G18110.1	Os07t0614500-01	641	609	A	A	2	7873419	+	AGATG	7	25314803	-	AGATG
AT2G18110.1	Os07t0614500-01	963	962	A	A	2	7873847	+	AGACA	7	25313960	-	GCACT
AT2G18110.1	Os03t0406200-01	450	422	A	A	2	7873139	+	AGATG	3	16655895	+	AGATG
AT2G18110.1	Os03t0406200-01	912	892	A	A	2	7873796	+	GTACT	3	16658015	+	GGACC
AT2G18110.1	Os03t0406200-01	963	951	A	A	2	7873847	+	AGACA	3	16658074	+	GGACT
AT1G61780.1	Os08t0190800-01	555	425	A	A	1	22812710	-	AAACA	8	5318821	-	AAATA
AT4G38630.1	Os03t0243300-01	1356	1308	A	A	4	18057301	-	AGATT	3	7580038	-	AGATT
AT4G38630.1	Os03t0243300-01	1452	1414	A	A	4	18057205	-	GGACT	3	7579932	-	AAACT
AT3G29170.1	Os12t0129000-01	311	335	A	A	3	11137496	-	TGAAG	12	1388757	-	GGACA
AT3G29170.1	Os12t0129000-01	700	754	A	A	3	11136170	-	GTACT	12	1387944	-	TAACA
AT3G29170.1	Os12t0129000-01	761	836	A	A	3	11136109	-	AGACA	12	1387862	-	AGACA
AT3G29170.1	Os11t0132400-01	761	363	A	A	3	11136109	-	AGACA	11	1473218	-	AGACA
AT1G12240.1	Os04t0535600-01	458	525	A	A	1	4154098	+	TGAAC	4	26765912	+	TGAAC
AT1G12240.1	Os04t0535600-01	1305	1381	A	A	1	4156429	+	TGATG	4	26767082	+	TGACA
AT2G29990.1	Os01t0830100-01	659	639	A	A	2	12795129	-	AGACT	1	35510214	+	AGACA
AT3G16950.2	Os05t0156700-01	1734	584	A	A	3	5787006	-	GGACA	5	3314061	-	GGACA
AT3G16950.2	Os01t0337900-01	1734	1742	A	A	3	5787006	-	GGACA	1	13281528	+	GGACA
AT1G07810.1	Os03t0281600-01	1287	1277	A	A	1	2417752	+	AGATG	3	9640817	-	AGATG
AT1G07810.1	Os03t0281600-01	2239	2229	A	A	1	2419149	+	AGATA	3	9639030	-	AGATA
AT1G07810.1	Os03t0281600-01	2380	2370	A	A	1	2419290	+	AGATG	3	9638889	-	AGATG
AT1G07810.1	Os03t0281600-01	2746	2736	A	A	1	2419835	+	AGATA	3	9637535	-	AGATA
AT1G07810.1	Os03t0281600-01	3163	3153	A	A	1	2420334	+	GAACC	3	9636440	-	TAACC
AT1G07810.1	Os05t0120700-01	2746	199	A	A	1	2419835	+	AGATA	5	1084951	+	AGACA
AT1G07810.1	Os05t0120700-01	3130	583	A	A	1	2420301	+	AGACG	5	1085437	+	AGACA
AT1G07810.1	Os05t0120700-01	3163	616	A	A	1	2420334	+	GAACC	5	1085470	+	AAACC
AT1G07810.1	Os05t0120700-01	3431	871	A	A	1	2420602	+	AGACT	5	1085725	+	AGACT
AT1G07810.1	Os05t0120700-01	3520	980	A	A	1	2420691	+	AAATG	5	1085834	+	AGATT
AT5G51820.1	Os10t0189100-01	638	317	A	A	5	21067602	-	AGACT	10	6173645	-	AGACC
AT5G51820.1	Os10t0189100-01	1824	1503	A	A	5	21064418	-	AGATG	10	6168450	-	AGATG
AT5G51820.1	Os10t0189100-01	2266	1945	A	A	5	21063531	-	TGAAG	10	6167385	-	TAAAC
AT5G66560.1	Os03t0738900-00	1842	1564	A	A	5	26566317	+	AGACC	3	30327510	+	AGACG
AT3G20290.1	Os06t0687800-01	1046	867	A	A	3	7076423	-	AGATA	6	28691843	+	AGACA
AT3G20290.1	Os02t0158100-01	1325	1137	A	A	3	7076046	-	TGACA	2	3167984	-	TGACA
AT3G20290.1	Os02t0158100-01	1553	1365	A	A	3	7075593	-	AGACA	2	3167373	-	AGACA
AT3G20290.1	Os02t0158100-01	2032	1835	A	A	3	7074936	-	AGACA	2	3166654	-	AGACA
AT1G09010.1	Os05t0391500-01	1640	1674	A	A	1	2896932	-	AGATT	5	19017345	+	AGACC
AT1G09010.1	Os05t0391500-01	2095	2132	A	A	1	2896310	-	GGACG	5	19017900	+	GGACA
AT1G09010.1	Os05t0391500-01	2468	2505	A	A	1	2895785	-	AGACA	5	19018354	+	AGACA
AT4G02620.1	Os02t0824700-01	208	249	A	A	4	1150356	-	AGACA	2	35428789	+	AGACA
AT4G02620.1	Os02t0824700-01	575	610	A	A	4	1149318	-	TAACT	2	35430451	+	AAACT
AT4G02620.1	Os02t0824700-01	594	633	A	A	4	1149299	-	GGAGA	2	35430474	+	TGAGA
AT4G02620.1	Os02t0824700-01	600	639	A	A	4	1149293	-	GAATG	2	35430480	+	GGACG
AT4G02620.1	Os04t0137500-00	208	248	A	A	4	1150356	-	AGACA	4	2513134	+	AGACA
AT4G02620.1	Os04t0137500-00	246	286	A	A	4	1150065	-	AGACA	4	2513785	+	AAACA
AT4G02620.1	Os04t0137500-00	475	523	A	A	4	1149418	-	AAACA	4	2514543	+	GAACT
AT3G26300.1	Os12t0512800-01	683	764	A	A	3	9640143	-	AGATG	12	19850467	-	CGACG
AT2G23930.1	Os03t0410900-01	457	396	A	A	2	10183138	+	ATACT	3	16943241	+	GTACC
AT5G24650.1	Os02t0526500-01	788	1838	A	A	5	8438677	+	AGACG	2	19257436	-	AGATG
AT5G24650.1	Os04t0405100-01	963	1039	A	A	5	8438943	+	AAATA	4	20100383	-	AGATA
AT4G19140.1	Os04t0600400-01	1085	980	A	A	4	10471282	+	AAACA	4	30295075	-	GAACT
AT2G27760.1	Os01t0968700-01	1557	1580	A	A	2	11827500	+	GGACC	1	42726162	+	AGACT
AT4G36970.1	Os02t0767000-01	903	948	A	A	4	17430600	-	AGATA	2	32289208	-	AGATG
AT2G34510.1	Os01t0531400-00	1119	524	A	A	2	14544455	-	AGACA	1	19130616	-	AGACA
AT2G34510.1	Os01t0756600-01	396	276	A	A	2	14545277	-	AGACA	1	31751788	+	AGACA
AT2G21290.1	Os09t0528100-01	253	193	A	A	2	9113050	+	AGACG	9	20659904	+	AGACC
AT3G02290.3	Os11t0629300-01	1219	564	A	A	3	459787	+	AGACC	11	24649542	+	AGACC
AT1G22270.1	Os07t0623000-01	545	569	A	A	1	7865979	+	GAACC	7	25774663	-	CAACT
AT1G32540.1	Os02t0807700-01	1608	1700	A	A	1	11769867	+	AGACT	2	34504549	+	GGACT
AT1G05410.1	Os03t0747200-01	1665	1389	A	A	1	1585464	-	TGACG	3	30727136	-	TGAGT
AT5G26850.3	Os03t0308200-01	3467	3344	A	A	5	9450657	+	GAACT	3	10971031	-	GAACT
AT2G21160.1	Os06t0715500-01	1093	1058	A	A	2	9070347	+	AGACA	6	30374371	+	CGACC
AT2G21160.1	Os06t0715500-01	1132	1099	A	A	2	9070386	+	AAACA	6	30374412	+	AAACA
AT5G14760.1	Os02t0134400-01	2329	1986	A	A	5	4771888	+	AGACT	2	1825892	+	AGACT
AT5G59160.1	Os03t0268000-01	1132	943	A	A	5	23880964	+	AGACA	3	8887608	+	AGACA
AT5G59160.1	Os03t0268000-01	1469	1315	A	A	5	23881576	+	TGACT	3	8889367	+	AGATG
AT1G05940.1	Os02t0655700-01	1860	1915	A	A	1	1801273	-	ATACA	2	26490834	+	CTATT
AT2G30590.1	Os03t0741400-01	1820	1547	A	A	2	13035507	+	AGACT	3	30425139	+	AGACT
AT1G75630.2	Os11t0169900-01	649	597	A	A	1	28401960	+	GAAGC	11	3378459	-	GAAGC
AT1G75630.2	Os02t0550100-01	834	733	A	A	1	28402145	+	AGACA	2	20685813	-	AGACT
AT1G75630.2	Os02t0550100-01	866	786	A	A	1	28402177	+	TGACT	2	20685760	-	TGACT
AT1G75630.2	Os05t0106100-01	847	745	A	A	1	28402158	+	TAACT	5	326242	-	GAATT
AT1G50600.2	Os07t0583600-01	1552	1649	A	A	1	18737742	-	AGACA	7	23653416	+	AGACG
AT1G50600.2	Os07t0583600-01	1811	1908	A	A	1	18737483	-	AGAGA	7	23653675	+	GGACA
AT2G44350.2	Os02t0194100-01	1004	1029	A	A	2	18319044	+	AGACC	2	5244486	-	AGACC
AT2G44350.2	Os02t0194100-01	1655	1711	A	A	2	18320622	+	TGACA	2	5242935	-	AAACA
AT2G44350.2	Os02t0194100-01	1664	1722	A	A	2	18320631	+	AAACA	2	5242924	-	AGATG
AT2G44350.2	Os02t0194100-01	1682	1740	A	A	2	18320649	+	AAATT	2	5242906	-	GGATT
AT2G44350.2	Os02t0194100-01	1730	1792	A	A	2	18320697	+	AAACT	2	5242854	-	CAACA
AT2G44350.2	Os11t0538900-01	1664	1865	A	A	2	18320631	+	AAACA	11	19655615	+	AGATG
AT5G38140.1	Os02t0170500-01	994	941	A	A	5	15220356	-	AGACA	2	3846520	-	AGAGC
AT5G38140.1	Os02t0170500-01	1079	1015	A	A	5	15220271	-	AAACT	2	3846446	-	GAACT
AT1G63050.1	Os02t0676000-01	1662	1618	A	A	1	23375974	-	AGATT	2	27566806	+	TGACT
AT2G39360.1	Os06t0334300-01	731	600	A	A	2	16439814	-	AGACC	6	13298686	+	AGACC
AT2G39360.1	Os01t0155500-01	591	297	A	A	2	16439954	-	TGACA	1	2983354	+	AGACA
AT4G15420.2	Os01t0534800-01	2063	1861	A	A	4	8825906	+	AGACA	1	19392517	+	GGACA
AT4G24570.1	Os09t0465400-00	382	520	A	A	4	12686840	+	AGACG	9	17643275	-	AGACG
AT5G36950.1	Os05t0417100-01	793	899	A	A	5	14596275	+	AGATG	5	20435583	+	AGATG
AT2G35260.1	Os03t0100030-01	1285	1348	A	A	2	14851452	+	AGACG	3	16133	+	AGACA
AT2G35260.1	Os03t0100030-01	1565	1646	A	A	2	14851732	+	AGATA	3	16431	+	AGATA
AT2G35260.1	Os03t0100030-01	1585	1675	A	A	2	14851752	+	GTACA	3	16460	+	AGACA
AT2G28720.1	Os01t0152300-00	816	656	A	A	2	12327623	+	TGACT	1	2820089	-	AGACT
AT1G78870.2	Os01t0673600-01	763	725	A	A	1	29652291	+	AGAAA	1	27668752	-	TGACT
AT1G04620.1	Os04t0320100-02	1592	1612	A	A	1	1282793	-	CTACT	4	14716516	+	GTACA
AT4G02485.2	Os11t0657200-01	883	897	A	A	4	1094518	+	GGACT	11	26310998	-	AGATT
AT4G39170.1	Os05t0545000-01	1037	929	A	A	4	18241900	+	AGACC	5	27045811	+	AGACG
AT4G39170.1	Os02t0133100-01	2207	1414	A	A	4	18243724	+	GAACA	2	1748146	+	CGACA
AT4G39170.1	Os02t0133100-01	2210	1418	A	A	4	18243727	+	CAACT	2	1748150	+	AGACG
AT1G29050.1	Os01t0652100-01	1380	1321	A	A	1	10136285	-	AAACA	1	26369735	-	GGAGA
AT5G01960.1	Os05t0316000-01	1793	1474	A	A	5	372794	+	AGACT	5	14588480	-	AAACT
AT5G01960.1	Os05t0316000-01	1810	1495	A	A	5	372811	+	AGACC	5	14588459	-	GGACA
AT1G80360.2	Os01t0178000-01	1796	1458	A	A	1	30208654	-	AGAGT	1	4052159	-	AGAGC
AT2G46680.1	Os02t0649300-01	993	1049	A	A	2	19165755	-	AGAAG	2	26144446	+	AGACG
AT2G18280.2	Os02t0705300-01	1111	1383	A	A	2	7947624	+	AGACT	2	29111103	+	CGACA
AT2G18280.2	Os02t0705300-01	1787	2085	A	A	2	7948300	+	GAACT	2	29111805	+	AGACA
AT2G18280.2	Os02t0705300-01	1938	2250	A	A	2	7948451	+	AGACT	2	29111970	+	GGACG
AT1G51510.1	Os05t0140500-01	960	876	A	A	1	19102901	-	GGATT	5	2334076	+	GGAGC
AT1G30825.1	Os01t0654300-01	1264	321	A	A	1	10963108	+	AGATA	1	26531759	+	GGATA
AT1G70980.1	Os01t0372700-01	1449	1277	A	A	1	26763574	+	TGACA	1	15358449	-	AGACA
AT1G70980.1	Os01t0372700-01	1739	1555	A	A	1	26763941	+	AGACA	1	15358084	-	AGACT
AT1G18500.1	Os11t0142500-01	1796	1625	A	A	1	6372085	+	GGACA	11	1993711	+	AGACA
AT1G18500.1	Os11t0142500-01	2342	2191	A	A	1	6372926	+	GTACA	11	1994847	+	AAACA
AT1G18500.1	Os11t0142500-01	2408	2270	A	A	1	6372992	+	AGAGT	11	1994947	+	GGACG
AT1G18500.1	Os12t0138900-01	1796	1625	A	A	1	6372085	+	GGACA	12	1893527	+	AGACA
AT3G46450.1	Os03t0820900-01	876	903	A	A	3	17094515	-	AGACT	3	34441859	-	TAACT
AT3G46450.1	Os03t0820900-01	1013	1040	A	A	3	17094278	-	AGACA	3	34441268	-	AGACA
AT3G46450.1	Os03t0820900-01	1031	1058	A	A	3	17094260	-	AGACT	3	34441250	-	AAACC
AT3G46450.1	Os03t0820900-01	1400	1427	A	A	3	17093798	-	AGACT	3	34440565	-	AGACT
AT1G34120.1	Os01t0716800-01	859	984	A	A	1	12428129	+	AGACG	1	29833207	+	AGATT
AT3G17510.1	Os01t0292200-01	1643	1470	A	A	3	5989463	-	AGACA	1	10627091	+	AGACA
AT3G17510.1	Os05t0136200-01	1643	1324	A	A	3	5989463	-	AGACA	5	2114038	-	AGACA
AT3G17510.1	Os05t0136200-01	1889	1546	A	A	3	5989129	-	AGAAT	5	2113720	-	AGACT
AT3G17510.1	Os05t0136200-01	1897	1553	A	A	3	5989121	-	AGATT	5	2113713	-	AGAGG
AT3G12390.1	Os05t0373700-01	302	303	A	A	3	3943096	+	CAAGC	5	18013500	+	GAAGC
AT3G12390.1	Os05t0373700-01	751	771	A	A	3	3943647	+	AGATT	5	18014060	+	AGATG
AT3G12390.1	Os05t0373700-01	841	862	A	A	3	3943737	+	TGATT	5	18014151	+	AGATG
AT5G60800.2	Os03t0152000-01	534	514	A	A	5	24461585	-	AGACT	3	2867387	-	CGACG
AT3G55440.1	Os01t0841600-01	1400	1053	A	A	3	20556322	+	GGAGT	1	36132513	+	GAAGT
AT5G65240.1	Os03t0703200-02	2642	2340	A	A	5	26074771	-	GAACA	3	28254489	-	AGACT
AT4G01810.2	Os01t0321700-01	1768	1439	A	A	4	778337	-	AGACA	1	12261375	-	AGACA
AT4G01810.2	Os01t0321700-01	2393	2064	A	A	4	777712	-	AGACA	1	12260750	-	GGACT
AT4G01810.2	Os01t0321700-01	2528	2199	A	A	4	777577	-	AGATG	1	12260615	-	AGATG
AT1G04900.1	Os01t0911900-01	1311	1304	A	A	1	1387472	+	AGACG	1	39737485	-	AGACT
AT1G04900.1	Os01t0911900-01	1605	1638	A	A	1	1387766	+	ATACT	1	39737151	-	GAACT
AT3G13510.1	Os07t0573400-02	1392	1090	A	A	3	4405452	+	AGAAA	7	23181481	+	AGACA
AT3G13510.1	Os03t0807100-01	1125	834	A	A	3	4405005	+	AGACA	3	33733356	+	CGACA
AT3G13510.1	Os07t0205500-01	1125	949	A	A	3	4405005	+	AGACA	7	5683976	+	AGATA
AT4G29430.1	Os02t0255200-01	690	665	A	A	4	14473546	+	AGATC	2	8766979	-	AGATT
AT1G54570.1	Os01t0361500-01	1270	942	A	A	1	20382966	-	AGACA	1	14735277	-	AGACA
AT1G54570.1	Os01t0361500-01	1515	1178	A	A	1	20382506	-	GGACA	1	14734656	-	GGACT
AT1G54570.1	Os01t0361500-01	1755	1419	A	A	1	20381897	-	AGATA	1	14734178	-	TGACA
AT1G54570.1	Os01t0362100-01	1515	1153	A	A	1	20382506	-	GGACA	1	14757180	-	AGACA
AT1G54570.1	Os01t0362100-01	2136	1780	A	A	1	20381250	-	AGACG	1	14756136	-	AGATG
AT5G25900.1	Os06t0569500-01	455	223	A	A	5	9036432	+	AGACT	6	22024496	-	AGACG
AT5G25900.1	Os06t0569500-01	1586	1354	A	A	5	9038078	+	AGACA	6	22021331	-	AGACG
AT5G25900.1	Os06t0570100-01	503	324	A	A	5	9036480	+	AGATG	6	22076531	-	AGAAC
AT5G25900.1	Os06t0570100-01	1586	1402	A	A	5	9038078	+	AGACA	6	22074340	-	AGACG
AT5G25900.1	Os06t0570100-01	1864	1715	A	A	5	9038356	+	GTACT	6	22074027	-	AAACA
AT5G64813.1	Os10t0135200-01	1270	800	A	A	5	25911901	+	TGAGA	10	2180105	-	TGAGA
AT5G64813.1	Os03t0242200-01	1951	1396	A	A	5	25912834	+	GAATG	3	7517504	+	AGATT
AT1G80490.2	Os03t0254700-01	815	928	A	A	1	30265766	-	TAATC	3	8173567	-	AAACC
AT1G80490.2	Os03t0254700-01	877	990	A	A	1	30265612	-	AGACT	3	8172816	-	AGACT
AT1G80490.2	Os03t0254700-01	2848	3006	A	A	1	30262233	-	TGACG	3	8168185	-	TGACT
AT1G80490.2	Os03t0254700-01	2857	3015	A	A	1	30262134	-	AGACA	3	8168104	-	AGACG
AT1G80490.2	Os03t0254700-01	3170	3328	A	A	1	30261739	-	AGACA	3	8167619	-	AGACA
AT4G18240.1	Os01t0720600-01	2314	2282	A	A	4	10085458	+	AGACA	1	30035810	-	AGACA
AT4G18240.1	Os05t0533600-02	2314	1976	A	A	4	10085458	+	AGACA	5	26489551	+	AGACA
AT4G18240.1	Os05t0533600-02	2931	2587	A	A	4	10086535	+	TGAGA	5	26493083	+	TGAGA
AT3G04600.1	Os12t0540900-01	54	24	A	A	3	1242982	+	AAAGA	12	21629646	-	AGAGC
AT3G04600.1	Os12t0540900-01	1159	1158	A	A	3	1245574	+	AGACG	12	21626250	-	AGATG
AT3G04600.1	Os12t0540900-01	1547	1582	A	A	3	1246156	+	AAACT	12	21625514	-	AAATG
AT4G20330.1	Os10t0397200-01	687	792	A	A	4	10982984	-	GGACA	10	13353585	-	GGACA
AT4G20330.1	Os10t0397200-01	1063	1158	A	A	4	10982608	-	TTACA	10	13353219	-	CTACC
AT2G29580.1	Os07t0281000-01	1250	1168	A	A	2	12653771	+	AGACC	7	10679231	-	GGACA
AT3G53930.2	Os03t0268200-02	2451	2441	A	A	3	19970672	+	AAACG	3	8896441	-	AAACT
AT3G53930.2	Os03t0268200-02	2512	2553	A	A	3	19970733	+	TGACG	3	8896329	-	AGACT
AT2G04390.1	Os10t0411800-01	752	631	A	A	2	1528434	+	AGACT	10	14331319	+	GAACT
AT2G04390.1	Os10t0411800-01	805	677	A	A	2	1528487	+	AAACA	10	14331365	+	GGACA
AT2G04390.1	Os03t0109500-00	690	565	A	A	2	1528372	+	GGACA	3	559347	-	GGACA
AT5G17550.1	Os02t0661000-00	768	815	A	A	5	5786933	-	CAACC	2	26764528	-	CAACC
AT5G17550.1	Os02t0661000-00	791	838	A	A	5	5786910	-	AGAGA	2	26764505	-	AGACA
AT5G17550.1	Os02t0661000-00	963	1023	A	A	5	5786656	-	GTACA	2	26762982	-	ATACA
AT5G17550.1	Os02t0661000-00	1006	1061	A	A	5	5786613	-	GAATA	2	26762944	-	AGATA
AT3G23750.1	Os11t0448000-00	2991	3023	A	A	3	8561195	+	AGACA	11	14967792	+	AGATA
AT1G74560.3	Os02t0576700-01	570	573	A	A	1	28018681	-	AGACA	2	22154059	-	AGACA
AT1G74560.3	Os02t0576700-01	1049	1037	A	A	1	28017658	-	GAACC	2	22151873	-	GAACT
AT1G74560.3	Os04t0459700-02	496	492	A	A	1	28018875	-	AGATG	4	22944933	-	AGATA
AT1G74560.3	Os04t0459700-02	1084	1189	A	A	1	28017623	-	TAACT	4	22943228	-	GGATT
AT2G21790.1	Os02t0804900-01	1350	1509	A	A	2	9295258	+	AGATT	2	34330465	+	TGACT
AT4G14160.2	Os11t0433500-01	1488	1	A	A	4	8170011	+	AGACA	11	14018013	+	GGACA
AT4G14160.2	Os11t0433500-01	2660	1155	A	A	4	8173144	+	ATACA	11	14022265	+	TGACC
AT4G14160.2	Os11t0433500-01	2711	1193	A	A	4	8173195	+	AGAGA	11	14022303	+	CGACA
AT3G23210.1	Os02t0116600-01	1195	1077	A	A	3	8283189	-	AGATG	2	876211	-	AAACT
AT5G18230.3	Os03t0652100-01	3078	2574	A	A	5	6021626	-	AGATG	3	25344806	+	GGATG
AT5G18230.3	Os03t0652100-01	3095	2591	A	A	5	6021609	-	AGAAT	3	25344823	+	AGACA
AT5G18230.3	Os03t0652100-01	3163	2662	A	A	5	6021541	-	GTACT	3	25344894	+	GAACG
AT1G68550.2	Os09t0309700-01	808	1032	A	A	1	25726487	-	AGATA	9	8201102	-	AGACT
AT1G68550.2	Os09t0309700-01	1136	1374	A	A	1	25726159	-	TGACG	9	8200760	-	AGACC
AT3G54270.1	Os05t0144900-01	1772	1828	A	A	3	20087051	-	GGATT	5	2598333	+	GGATT
AT3G54270.1	Os02t0143100-01	1700	1650	A	A	3	20087123	-	AAACC	2	2394309	+	AAACT
AT3G21750.1	Os07t0510400-01	549	401	A	A	3	7664893	+	AGACA	7	19455770	-	CGACA
AT3G21750.1	Os07t0503500-01	1620	1461	A	A	3	7665964	+	AGACG	7	19047291	+	AGACG
AT4G37190.1	Os03t0240900-01	1929	1998	A	A	4	17509601	+	TGACT	3	7453852	-	ATACT
AT5G42810.1	Os04t0661200-01	1474	1279	A	A	5	17168866	+	AGACT	4	33735884	-	AGATT
AT2G20210.1	Os12t0228900-01	890	954	A	A	2	8723266	-	AGACA	12	7019176	-	AGACA
AT1G80670.1	Os01t0635400-01	876	664	A	A	1	30321961	-	AGACG	1	25468442	+	AGACA
AT1G80670.1	Os01t0635400-01	1420	1226	A	A	1	30320717	-	TGACA	1	25474057	+	AGACG
AT1G80670.1	Os08t0176800-01	837	748	A	A	1	30322000	-	AGACT	8	4500286	-	AGACG
AT1G80670.1	Os08t0176800-01	876	787	A	A	1	30321961	-	AGACG	8	4500247	-	AGACT
AT3G26070.1	Os03t0704100-01	1104	973	A	A	3	9528357	+	AGATT	3	28307836	+	AAACT
AT3G57050.1	Os06t0175800-01	1687	1592	A	A	3	21111863	-	AAACA	6	3827249	+	AGACA
AT3G17300.3	Os12t0566100-00	656	417	A	A	3	5908772	+	CAACT	12	23256292	-	CAACT
AT3G17300.3	Os12t0566100-00	700	488	A	A	3	5908816	+	TGACT	12	23256221	-	TGACT
AT2G03710.1	Os09t0507200-01	1238	1036	A	A	2	1131735	+	AAACT	9	19659600	+	GGACT
AT2G03710.1	Os09t0507200-01	1270	1066	A	A	2	1131767	+	AAACA	9	19659630	+	TGACA
AT2G03710.1	Os08t0531700-01	1183	919	A	A	2	1131680	+	AGATC	8	26512126	+	GGATT
AT2G03710.1	Os08t0531700-01	1238	981	A	A	2	1131735	+	AAACT	8	26512188	+	AAACT
AT2G03710.1	Os06t0162800-01	854	639	A	A	2	1131178	+	AGATC	6	3164577	-	AGACT
AT2G03710.1	Os06t0162800-01	1238	992	A	A	2	1131735	+	AAACT	6	3162889	-	GAACA
AT1G78070.1	Os08t0408200-01	1716	1767	A	A	1	29358554	+	AAACT	8	19528384	+	GAACT
AT4G14240.1	Os05t0395300-01	889	728	A	A	4	8205984	-	AGACT	5	19236888	+	AGACT
AT4G14240.1	Os05t0395300-01	1445	1299	A	A	4	8205111	-	AGATG	5	19238040	+	AGATG
AT2G38560.1	Os03t0815900-01	1527	1361	A	A	2	16136450	+	GGATA	3	34195288	-	AGATT
AT3G20010.1	Os04t0629300-02	3262	3344	A	A	3	6976038	+	AGACA	4	32010407	-	AGACA
AT1G14980.1	Os03t0366000-01	732	518	A	A	1	5165780	-	GAATT	3	14298543	-	GAATT
AT1G14980.1	Os07t0641700-01	683	448	A	A	1	5165829	-	GGACT	7	26707718	+	GGACA
AT5G24760.1	Os02t0637700-01	1689	1580	A	A	5	8494825	-	GGACA	2	25566000	-	TGACT
AT5G23210.1	Os02t0634700-01	1886	1630	A	A	5	7814976	+	TGACC	2	25450019	+	AGACT
AT1G72040.1	Os05t0430200-01	1909	1425	A	A	1	27112144	-	TGACT	5	21117044	+	CGACA
AT1G72040.1	Os01t0874100-01	2041	1715	A	A	1	27112012	-	AAACA	1	37914835	-	AAACT
AT1G07830.1	Os06t0128500-01	801	681	A	A	1	2423491	+	AGACT	6	1516210	+	AGACT
AT1G05630.1	Os02t0477700-01	3453	2158	A	A	1	1686834	+	AGACG	2	16360565	-	AGACG
AT3G05090.1	Os12t0165000-01	2763	2535	A	A	3	1418473	-	TGACA	12	3305581	-	AGACA
AT3G05090.2	Os12t0165000-01	743	507	A	A	3	1421966	-	AGATG	12	3314700	-	AGATG
AT3G05090.2	Os12t0165000-01	902	666	A	A	3	1421670	-	TGACG	12	3314453	-	AGATG
AT3G05090.2	Os12t0165000-01	2900	2716	A	A	3	1418018	-	AAACA	12	3305400	-	AAACT
AT3G18600.1	Os03t0802700-01	719	638	A	A	3	6402145	-	AGACT	3	33492361	-	AGACA
AT3G18600.1	Os03t0802700-01	957	876	A	A	3	6401542	-	AGACA	3	33491878	-	AGATA
AT3G18600.1	Os03t0802700-01	1707	1647	A	A	3	6400003	-	AGACA	3	33490489	-	AGACA
AT2G20340.1	Os07t0437500-01	711	699	A	A	2	8780898	+	AGACT	7	14672107	+	AGACA
AT4G17260.1	Os02t0105400-01	1187	1311	A	A	4	9675274	+	AGACT	2	298890	+	AGACG
AT1G08830.1	Os07t0665200-01	265	179	A	A	1	2827908	+	TAAGC	7	28076749	-	CAAGC
AT1G52710.2	Os01t0612200-01	775	750	A	A	1	19638518	-	AGACA	1	24259747	+	AAACA
AT1G03860.3	Os03t0814600-00	880	1073	A	A	1	979919	-	AGACA	3	34126227	-	AGACA
AT1G03860.3	Os03t0841700-02	880	773	A	A	1	979919	-	AGACA	3	35383579	-	AGACA
AT1G03860.3	Os03t0841700-02	1352	1238	A	A	1	979356	-	AAACT	3	35382925	-	ATACT
AT1G03860.3	Os07t0262200-02	880	743	A	A	1	979919	-	AGACA	7	9222142	-	AGACA
AT1G03860.3	Os07t0262200-02	1237	1077	A	A	1	979471	-	GGACA	7	9221668	-	GAACT
AT1G03860.3	Os07t0262200-02	1251	1089	A	A	1	979457	-	AGACG	7	9221656	-	TGACT
AT1G03860.3	Os07t0262200-02	1295	1134	A	A	1	979413	-	AAACT	7	9221611	-	AAACT
AT3G06050.1	Os01t0266600-01	303	302	A	A	3	1827604	-	AGATA	1	9121110	-	GGACA
AT3G06050.1	Os01t0266600-01	781	772	A	A	3	1826233	-	AGACC	1	9118321	-	AAACG
AT3G06050.1	Os01t0266600-01	789	778	A	A	3	1826225	-	TAACA	1	9118315	-	AAACT
AT2G38770.1	Os03t0387000-01	3234	168	A	A	2	16204947	-	AGACA	3	15417186	+	AGACA
AT2G38770.1	Os03t0387000-01	4881	2014	A	A	2	16203009	-	CGACT	3	15419230	+	AAACT
AT3G46290.1	Os05t0162500-01	3026	1115	A	A	3	17015651	+	AGATT	5	3673650	+	AGATA
AT3G46290.1	Os03t0281500-01	1081	940	A	A	3	17013706	+	TGAGA	3	9633745	+	CGAGA
AT3G46290.1	Os06t0334300-01	1704	1677	A	A	3	17014329	+	AGACT	6	13299763	+	AGACT
AT3G46290.1	Os06t0334300-01	3045	3002	A	A	3	17015670	+	AAACG	6	13301088	+	GAACG
AT2G04865.2	Os07t0507500-01	1770	1247	A	A	2	1713718	+	AGACT	7	19273170	-	AGATG
AT2G04865.2	Os07t0507600-01	2834	2270	A	A	2	1714876	+	AGATA	7	19276538	-	TGACT
AT1G10280.1	Os08t0110400-01	1294	1188	A	A	1	3367126	-	AGACT	8	547564	-	AGACA
AT1G76400.1	Os05t0301500-01	1925	1951	A	A	1	28658671	-	AGACT	5	13534081	+	AGACT
AT1G19400.1	Os03t0775600-02	1826	1366	A	A	1	6712115	-	GGATA	3	32163633	+	AGATA
AT5G19450.2	Os07t0568600-01	1271	1358	A	A	5	6559851	-	AGACT	7	22860052	-	AGACT
AT5G19450.2	Os07t0568600-01	1928	2001	A	A	5	6558618	-	AAACA	7	22858955	-	AAACC
AT4G21580.1	Os02t0805600-01	1230	1184	A	A	4	11477653	+	AGACA	2	34369645	+	ATACA
AT5G02120.1	Os05t0292800-01	420	445	A	A	5	419667	+	AAACA	5	12896716	+	ATACT
AT5G50400.1	Os09t0506000-01	580	622	A	A	5	20525721	-	TGACA	9	19584623	-	AGACT
AT4G23010.3	Os03t0118200-01	1324	1067	A	A	4	12060545	-	TAACA	3	994264	+	TGACG
AT4G37680.3	Os03t0232900-01	1780	1801	A	A	4	17702693	+	GGATT	3	7047060	-	AGACT
AT4G22220.1	Os05t0568100-01	616	565	A	A	4	11759508	-	AGACT	5	28292860	+	GGATT
AT4G22220.1	Os01t0662600-02	616	507	A	A	4	11759508	-	AGACT	1	27047873	-	AGACT
AT3G54440.1	Os01t0952600-01	731	722	A	A	3	20155341	-	AGACT	1	41956571	+	TGATT
AT3G54440.1	Os01t0952600-01	1447	1435	A	A	3	20153405	-	AGACG	1	41958832	+	AGACA
AT3G54440.1	Os01t0952600-01	2729	2717	A	A	3	20149419	-	TGATA	1	41961441	+	CGACA
AT5G53140.2	Os01t0618200-01	1647	1257	A	A	5	21551882	+	AGACA	1	24589234	+	CGACA
AT3G56960.2	Os03t0356596-01	2636	804	A	A	3	21083004	+	AGACG	3	13721622	+	AGACG
AT1G17420.1	Os04t0447100-02	1658	1478	A	A	1	5979890	+	TTACC	4	22307595	+	TTACC
AT1G53400.1	Os01t0731000-01	766	559	A	A	1	19926472	+	TTACA	1	30501826	-	TGACA
AT1G53400.1	Os01t0731000-01	839	642	A	A	1	19926545	+	TGACT	1	30501743	-	TGACT
AT1G53400.1	Os09t0345000-02	384	52	A	A	1	19925043	+	AGATG	9	10771026	-	AGATG
AT1G53400.1	Os09t0345000-02	812	442	A	A	1	19926518	+	AGATT	9	10770462	-	AGATT
AT1G53400.1	Os09t0345000-02	839	463	A	A	1	19926545	+	TGACT	9	10770441	-	TAACT
AT3G07890.3	Os08t0337700-01	1558	1574	A	A	3	2517131	-	AGACA	8	15164661	-	AGACA
AT3G07890.3	Os08t0337700-01	1636	1652	A	A	3	2516966	-	AGATG	8	15164477	-	AGATG
AT3G02020.1	Os01t0927900-01	1403	1104	A	A	3	341953	-	TGAGG	1	40710604	-	AGAGG
AT3G02020.1	Os03t0850400-01	2226	1835	A	A	3	340592	-	TAAGT	3	35795346	+	GGAGC
AT3G02020.1	Os07t0300900-02	2145	1802	A	A	3	340673	-	AGACT	7	11865731	-	GTACT
AT5G17380.1	Os01t0505400-01	1094	1104	A	A	5	5725819	-	AGATG	1	17561864	+	AGATG
AT1G04250.1	Os12t0601300-01	453	432	A	A	1	1136530	+	AAACA	12	25315719	-	CGACA
AT1G04250.1	Os12t0601300-01	852	942	A	A	1	1137556	+	AGACA	12	25311792	-	GGACA
AT1G04250.1	Os12t0601300-01	1189	1332	A	A	1	1138535	+	AGACA	12	25311105	-	GAACA
AT1G08210.3	Os01t0777200-01	1688	1793	A	A	1	2577083	-	GGACT	1	32892292	+	TGACA
AT5G05000.3	Os03t0240500-01	1049	746	A	A	5	1474943	-	AGATC	3	7435960	-	AGATC
AT2G33180.1	Os09t0481800-01	818	450	A	A	2	14067277	+	AGATG	9	18509849	-	AGATG
AT2G33180.1	Os09t0481800-01	1016	681	A	A	2	14067475	+	AGACT	9	18509075	-	AGACT
AT2G47060.6	Os05t0135800-01	1623	1326	A	A	2	19332974	-	TTACC	5	2100256	+	GTACA
AT3G28730.1	Os01t0184900-01	2100	2247	A	A	3	10788591	+	GGAGT	1	4504117	+	GGATG
AT3G28730.1	Os05t0182600-01	898	1059	A	A	3	10786618	+	AGACA	5	4968332	+	AGACA
AT5G22080.2	Os03t0261500-01	489	515	A	A	5	7312324	-	AGACA	3	8503160	+	AGACA
AT2G35605.1	Os02t0130000-01	389	419	A	A	2	14946966	+	AGACA	2	1563866	-	GGACA
AT2G35605.1	Os02t0130000-01	554	601	A	A	2	14947131	+	AGACT	2	1563684	-	AGACT
AT5G43830.1	Os03t0744600-01	979	921	A	A	5	17622490	-	AAACC	3	30561010	-	GAACC
AT5G01270.2	Os01t0857000-01	340	265	A	A	5	111972	-	AGACG	1	37031229	-	AGACC
AT2G41680.1	Os07t0657900-02	759	742	A	A	2	17378020	-	AGAGG	7	27696029	+	AGAGG
AT2G41680.1	Os07t0657900-02	1501	1484	A	A	2	17376548	-	GAAGC	7	27698645	+	GAAGC
AT1G24120.1	Os02t0741100-01	933	959	A	A	1	8530345	-	GGACA	2	30997404	+	AGACA
AT1G24120.1	Os02t0741100-01	1608	1619	A	A	1	8529302	-	GGACA	2	30998380	+	AGACA
AT1G24120.1	Os02t0741100-01	1732	1804	A	A	1	8529178	-	CAACT	2	30998646	+	TGACG
AT2G20860.3	Os04t0455800-01	877	957	A	A	2	8980595	+	AGACT	4	22804205	-	AGACA
AT1G22300.1	Os11t0609600-01	1192	2253	A	A	1	7879011	-	GAACT	11	23553362	-	GGATT
AT1G22300.1	Os11t0609600-01	1327	2382	A	A	1	7878876	-	GAATA	11	23553233	-	GGATG
AT1G12730.1	Os02t0688900-01	1791	1561	A	A	1	4337799	+	AGACC	2	28252722	-	GGACC
AT1G12730.1	Os02t0688900-01	1822	1585	A	A	1	4337830	+	AGACG	2	28252698	-	AGACT
AT2G22010.2	Os07t0626900-01	3763	301	A	A	2	9364563	-	AGACG	7	25978883	+	AGACG
AT2G22010.2	Os07t0626900-01	4428	891	A	A	2	9363824	-	AAACA	7	25979592	+	AGACA
AT4G00360.1	Os04t0560100-01	504	494	A	A	4	161146	+	AGACA	4	28063139	-	AGACG
AT4G00360.1	Os02t0666500-01	1713	1538	A	A	4	162521	+	AGATG	2	27063696	-	AGATG
AT1G69340.2	Os10t0444400-01	645	409	A	A	1	26066542	+	CGAGA	10	16017237	+	CGAGA
AT1G69340.2	Os03t0151100-01	2142	1902	A	A	1	26069697	+	AAATA	3	2823236	-	AGATT
AT1G69340.2	Os03t0151100-01	2188	1946	A	A	1	26069743	+	GGAGC	3	2823192	-	GCAGT
AT4G09150.1	Os02t0556700-01	1425	1333	A	A	4	5830243	+	AGATG	2	21056585	+	AGATG
AT4G09150.1	Os02t0556700-01	3047	3099	A	A	4	5832883	+	CAATC	2	21059210	+	AGAGT
AT2G22450.1	Os02t0572400-01	633	629	A	A	2	9531180	+	AGATA	2	21934316	-	AGATA
AT2G22450.1	Os02t0572400-01	963	959	A	A	2	9531685	+	AGATT	2	21933215	-	AGACT
AT2G22450.1	Os08t0481950-01	963	922	A	A	2	9531685	+	AGATT	8	23831317	+	AGACT
AT1G29680.1	Os01t0749000-02	745	813	A	A	1	10377899	-	GAACA	1	31360113	+	GAACA
AT4G14950.1	Os01t0778700-01	1980	1906	A	A	4	8547959	+	AAACG	1	32963060	+	GAACC
AT5G20830.1	Os06t0194900-03	3316	3344	A	A	5	7050391	-	AGATT	6	4796758	-	AGATT
AT5G20830.1	Os07t0616800-01	1199	618	A	A	5	7053264	-	TGACA	7	25431849	+	TGACA
AT5G20830.1	Os07t0616800-01	3316	2735	A	A	5	7050391	-	AGATT	7	25435097	+	GGATA
AT1G21900.1	Os02t0768200-01	876	816	A	A	1	7691072	-	GAATT	2	32353566	-	GAACT
AT1G21900.1	Os06t0210100-01	896	794	A	A	1	7691052	-	GAACG	6	5621626	+	TGACG
AT1G21900.1	Os06t0210100-01	924	817	A	A	1	7691024	-	AAACT	6	5621649	+	ATACT
AT4G36290.1	Os10t0181700-01	709	538	A	A	4	17172191	-	AGACA	10	5607444	-	AGACA
AT4G36290.1	Os10t0181700-01	2224	2064	A	A	4	17169527	-	TAACG	10	5596023	-	GAACT
AT4G37100.1	Os12t0590900-01	2860	3356	A	A	4	17479288	-	AGATG	12	24745355	+	AGACG
AT2G43110.1	Os04t0348100-01	835	858	A	A	2	17924211	+	AGAGA	4	16567928	-	AGAAA
AT1G50370.1	Os01t0691700-01	728	574	A	A	1	18659986	+	AGACA	1	28557559	+	AGACA
AT1G50370.1	Os01t0691700-01	1242	1088	A	A	1	18661616	+	AGACA	1	28560162	+	AGACA
AT1G04400.1	Os02t0625000-01	1675	1497	A	A	1	1186643	-	GGATG	2	24918907	+	GGACA
AT1G04400.1	Os02t0625000-01	2033	1855	A	A	1	1186140	-	AGACA	2	24920506	+	AGACC
AT1G04400.1	Os02t0625000-01	2491	2353	A	A	1	1185682	-	AGATG	2	24921816	+	AGATA
AT3G06700.1	Os01t0304000-01	411	320	A	A	3	2117466	-	AGACT	1	11249880	-	AGACT
AT3G06700.1	Os01t0304000-01	429	343	A	A	3	2117448	-	GAACC	1	11249857	-	GAACT
AT1G75440.1	Os03t0681400-01	854	745	A	A	1	28315084	+	AAACA	3	27111543	-	TTACT
[truncated: 10,361 more rows]
