# Supplementary material for: Quantitative profiling of m6A at single base resolution across the life cycle of rice and Arabidopsis
Source: Nat Commun. 2024 Jun 7;15:4881. doi: 10.1038/s41467-024-48941-7 (PMC11161662; doi:10.1038/s41467-024-48941-7)
Supplement: Supplementary file 5 — Supplementary Data 3 [file 41467_2024_48941_MOESM5_ESM.xlsx]

## Sheet: Data 3
Supplementary Data 3 rice and arabidopsis conserved m6a motif
Transcript_ID_cress	Transcript_ID_rice	Transcript_pos_cress	Transcript_pos_rice	Base_cress	Base_rice	chr_cress	pos_cress	strand_cress	motif_cress	arabidopsis	chr_rice	pos_rice	strand_rice	motif_rice	rice
AT1G70830.4	Os04t0465600-01	603	564	A	A	1	26710766	-	AGACA	GAC	4	23279181	+	AGACA	GAC
AT5G23535.1	Os12t0135900-00	290	33	A	A	5	7935903	+	AGACA	GAC	12	1749869	-	AGACA	GAC
AT1G29070.1	Os01t0805000-01	632	601	A	A	1	10151220	+	ATACA	TAC	1	34133922	-	ATACT	TAC
AT1G29070.1	Os01t0805000-01	642	612	A	A	1	10151230	+	AAACA	AAC	1	34133911	-	TAACA	AAC
AT1G29250.1	Os06t0602600-01	496	464	A	A	1	10223689	-	AGAAA	GAA	6	23822924	+	AGAAG	GAA
AT3G51050.1	Os02t0100700-01	2155	2151	A	A	3	18957575	+	AGACA	GAC	2	40679	+	AGACA	GAC
AT4G14770.2	Os12t0605500-01	1957	2233	A	A	4	8481775	-	AGACA	GAC	12	25562694	-	TGACA	GAC
AT2G03390.1	Os08t0172200-01	685	865	A	A	2	1031647	-	AGACA	GAC	8	4240028	+	GGACA	GAC
AT4G13020.1	Os03t0847600-01	2013	1851	A	A	4	7606898	+	AAACA	AAC	3	35638478	+	AAACG	AAC
AT3G43240.1	Os08t0451400-01	2475	2398	A	A	3	15210477	-	AGACA	GAC	8	22039607	-	AGACA	GAC
AT1G79620.5	Os05t0486100-01	2047	1936	A	A	1	29958957	-	AGACA	GAC	5	23901306	-	GGACA	GAC
AT1G17470.1	Os05t0357600-02	1316	1329	A	A	1	6006124	+	AGACA	GAC	5	16971620	+	CGACA	GAC
AT3G49560.1	Os04t0405100-01	1014	1039	A	A	3	18371926	+	AGATA	GAT	4	20100383	-	AGATA	GAT
AT4G21670.1	Os02t0639000-01	841	754	A	A	4	11512067	+	AGACA	GAC	2	25628679	+	AGACT	GAC
AT4G21670.1	Os02t0639000-01	3417	3270	A	A	4	11516913	+	AGATA	GAT	2	25635348	+	AGATA	GAT
AT5G20140.2	Os06t0597900-01	467	416	A	A	5	6800432	-	AGACA	GAC	6	23560225	+	AGACA	GAC
AT5G50210.1	Os12t0290150-00	2304	2095	A	A	5	20445663	+	AGACA	GAC	12	11194367	-	AGACA	GAC
AT2G40190.1	Os12t0583000-01	1505	839	A	A	2	16787311	+	AGACA	GAC	12	24204966	-	TGACT	GAC
AT5G16270.1	Os01t0897800-01	1676	1937	A	A	5	5319600	+	AGACA	GAC	1	39028929	-	AGACG	GAC
AT4G24400.1	Os01t0536000-01	1535	1299	A	A	4	12620105	+	AGACA	GAC	1	19470479	-	AGACA	GAC
AT5G19820.1	Os07t0575100-00	3373	3413	A	A	5	6695817	-	AGACA	GAC	7	23256831	-	AGACA	GAC
AT5G19820.1	Os03t0701000-01	2719	2733	A	A	5	6697159	-	AGACA	GAC	3	28134097	+	AGACG	GAC
AT2G31200.1	Os03t0780400-01	391	382	A	A	2	13294591	+	AGAGA	GAG	3	32361663	-	TGAGA	GAG
AT2G35790.1	Os03t0853800-02	613	649	A	A	2	15041806	+	AGACA	GAC	3	35969969	+	GGACA	GAC
AT5G06600.1	Os11t0573000-01	928	116	A	A	5	2026261	-	AGACA	GAC	11	21514210	-	AGACA	GAC
AT1G80000.2	Os01t0595100-01	2028	2022	A	A	1	30095856	+	AGACA	GAC	1	23320768	+	GGACA	GAC
AT1G56590.1	Os05t0383100-01	1162	1122	A	A	1	21202495	-	AGACA	GAC	5	18509194	-	AGACC	GAC
AT4G10930.1	Os12t0209700-01	2412	232	A	A	4	6706972	-	AGACA	GAC	12	5737229	+	AGACA	GAC
AT1G27440.1	Os02t0520750-01	1277	1191	A	A	1	9529503	-	AGACA	GAC	2	18973365	-	AGACT	GAC
AT1G27440.1	Os02t0520750-01	1402	1316	A	A	1	9529378	-	AGATA	GAT	2	18973240	-	AGATC	GAT
AT1G27440.1	Os01t0926600-01	1402	1272	A	A	1	9529378	-	AGATA	GAT	1	40626899	-	AGATA	GAT
AT1G27440.1	Os04t0398600-02	1402	1340	A	A	1	9529378	-	AGATA	GAT	4	19692994	+	AGATC	GAT
AT1G27440.1	Os04t0398600-02	1597	1493	A	A	1	9529183	-	AAACA	AAC	4	19693147	+	AAACC	AAC
AT5G06140.1	Os01t0862300-01	426	459	A	A	5	1858265	-	AGAGA	GAG	1	37319141	-	AGAGA	GAG
AT3G03070.1	Os08t0161700-01	660	549	A	A	3	696361	-	AAACA	AAC	8	3615742	+	TAACA	AAC
AT2G30390.1	Os05t0361200-01	1098	1179	A	A	2	12952091	-	AGAGA	GAG	5	17214135	+	AGAGA	GAG
AT2G47710.1	Os12t0552400-01	765	679	A	A	2	19554939	-	AGACA	GAC	12	22428070	-	TGACA	GAC
AT5G41870.1	Os02t0256100-01	1050	1197	A	A	5	16759203	-	AGACA	GAC	2	8836876	+	AGACC	GAC
AT1G72370.1	Os07t0616600-02	441	447	A	A	1	27243952	-	AGACA	GAC	7	25414670	-	AGACC	GAC
AT1G80480.1	Os02t0800000-01	1298	1188	A	A	1	30258471	-	AGACA	GAC	2	34074876	+	TGACA	GAC
AT3G51260.1	Os08t0548900-01	908	876	A	A	3	19032741	+	AAACA	AAC	8	27536560	+	AAACC	AAC
AT2G23790.1	Os10t0501500-01	1295	1270	A	A	2	10125542	-	AGACA	GAC	10	19133285	+	TGACA	GAC
AT1G20260.1	Os06t0568200-01	1338	1228	A	A	1	7019508	+	AGACA	GAC	6	21964352	-	AGACA	GAC
AT1G20260.1	Os06t0568200-01	1787	1667	A	A	1	7020364	+	AAACA	AAC	6	21963480	-	GAACT	AAC
AT4G13170.1	Os03t0756000-01	847	859	A	A	4	7654959	-	AAACA	AAC	3	31205200	+	GAACT	AAC
AT1G74380.1	Os02t0529600-01	1646	1676	A	A	1	27961172	+	AGACA	GAC	2	19451906	-	TGACA	GAC
AT1G03470.1	Os07t0666600-01	340	177	A	A	1	866927	-	AGACA	GAC	7	28147596	-	AGACC	GAC
AT1G63680.2	Os10t0548900-01	2400	2256	A	A	1	23617076	+	AGACA	GAC	10	21483308	-	AGACA	GAC
AT4G13250.1	Os01t0227100-01	1151	949	A	A	4	7685401	-	AGATA	GAT	1	7026953	+	AGATA	GAT
AT4G13250.1	Os01t0227100-01	1867	1689	A	A	4	7684356	-	AAACA	AAC	1	7030145	+	AAACT	AAC
AT3G60750.1	Os06t0133800-01	1145	623	A	A	3	22455154	+	AGACA	GAC	6	1810877	-	AGACA	GAC
AT3G60750.1	Os04t0266900-01	2750	2355	A	A	3	22457012	+	AAACA	AAC	4	11032471	+	GAACC	AAC
AT2G21330.1	Os12t0169600-01	1512	964	A	A	2	9128571	-	AGACA	GAC	12	3544334	+	AGACG	GAC
AT2G21330.1	Os11t0171300-01	1512	1106	A	A	2	9128571	-	AGACA	GAC	11	3489154	-	AGACG	GAC
AT3G18080.1	Os03t0703000-01	699	667	A	A	3	6192567	+	AGACA	GAC	3	28242322	-	AGACC	GAC
AT3G18080.1	Os03t0703000-01	1005	964	A	A	3	6192989	+	AAAGA	AAG	3	28241772	-	AAAGA	AAG
AT3G18080.1	Os12t0420100-01	699	564	A	A	3	6192567	+	AGACA	GAC	12	13101080	+	AGACA	GAC
AT3G18080.1	Os03t0703100-01	699	678	A	A	3	6192567	+	AGACA	GAC	3	28251565	-	AGACA	GAC
AT3G18080.1	Os03t0703100-01	1005	975	A	A	3	6192989	+	AAAGA	AAG	3	28250233	-	AAAGA	AAG
AT3G18080.1	Os07t0656200-01	699	677	A	A	3	6192567	+	AGACA	GAC	7	27616735	+	AGACG	GAC
AT3G18080.1	Os01t0508000-01	699	762	A	A	3	6192567	+	AGACA	GAC	1	17761721	+	AGACA	GAC
AT3G06810.1	Os07t0675000-02	2863	2662	A	A	3	2150751	+	AAACA	AAC	7	28558906	+	GAACG	AAC
AT3G61130.1	Os09t0531900-01	2572	2326	A	A	3	22625662	+	AAACA	AAC	9	20862882	-	GAACC	AAC
AT3G01040.3	Os12t0578500-01	1106	1133	A	A	3	10691	+	AGACA	GAC	12	23938267	-	TGACA	GAC
AT4G16444.1	Os06t0198700-01	834	674	A	A	4	9274725	-	AGACA	GAC	6	5010302	+	AGACT	GAC
AT5G56010.1	Os09t0482100-01	1982	1941	A	A	5	22683621	+	AGACA	GAC	9	18515244	-	AGACC	GAC
AT5G56010.1	Os08t0500700-01	330	968	A	A	5	22681870	+	AGACA	GAC	8	24722217	-	GGACA	GAC
AT5G56010.1	Os08t0500700-01	1982	2623	A	A	5	22683621	+	AGACA	GAC	8	24719726	-	AGACG	GAC
AT1G06550.1	Os01t0752200-01	1205	1159	A	A	1	2004206	-	AGACA	GAC	1	31553408	-	AGACA	GAC
AT2G34560.2	Os01t0757400-02	1160	1163	A	A	2	14562595	+	AGACA	GAC	1	31810930	+	AGACA	GAC
AT2G34560.2	Os01t0673500-01	1160	1260	A	A	2	14562595	+	AGACA	GAC	1	27660433	-	AGACA	GAC
AT3G22290.2	Os03t0784400-01	461	214	A	A	3	7882151	+	AGACA	GAC	3	32555236	+	AGACT	GAC
AT3G59310.2	Os05t0299500-01	472	444	A	A	3	21923581	-	AGACA	GAC	5	13407632	+	AGACC	GAC
AT3G17850.1	Os03t0711800-01	3802	3486	A	A	3	6110838	-	AGACA	GAC	3	28752538	-	AGACA	GAC
AT1G31780.1	Os03t0225600-01	1926	90	A	A	1	11394351	+	AGACA	GAC	3	6587329	+	AGACA	GAC
AT1G08980.1	Os04t0117900-01	214	156	A	A	1	2884564	+	AGACA	GAC	4	1054764	+	GGACA	GAC
AT1G08980.1	Os04t0118100-01	214	146	A	A	1	2884564	+	AGACA	GAC	4	1073557	+	GGACA	GAC
AT4G27680.1	Os06t0714500-01	1116	1037	A	A	4	13822664	+	AGACA	GAC	6	30335030	+	AGACA	GAC
AT5G28740.1	Os07t0644300-02	1931	1837	A	A	5	10782530	+	AGACA	GAC	7	26821660	-	AGACA	GAC
AT5G65290.1	Os02t0758100-01	547	453	A	A	5	26090500	+	AGACA	GAC	2	31924922	+	AGACA	GAC
AT1G18270.3	Os06t0258900-01	3351	3356	A	A	1	6285478	-	AGACA	GAC	6	8312980	+	AGACA	GAC
AT3G29180.1	Os12t0577600-01	1086	1700	A	A	3	11150189	+	AGACA	GAC	12	23883015	+	AGACA	GAC
AT3G29180.1	Os03t0759000-01	1086	646	A	A	3	11150189	+	AGACA	GAC	3	31400583	-	AGACA	GAC
AT3G29180.1	Os03t0759000-01	1329	886	A	A	3	11150571	+	AGACA	GAC	3	31400250	-	TGACA	GAC
AT3G29180.1	Os03t0759000-01	1422	979	A	A	3	11150758	+	AGACA	GAC	3	31400071	-	AGACA	GAC
AT3G14070.1	Os03t0180000-00	2040	1899	A	A	3	4661324	-	AGACA	GAC	3	4194577	-	AGACA	GAC
AT1G66530.1	Os01t0158500-01	1628	1641	A	A	1	24819504	-	AGACA	GAC	1	3065321	+	AGACT	GAC
AT1G44575.1	Os01t0869800-01	1056	957	A	A	1	16873249	+	AGACA	GAC	1	37699475	+	AGACT	GAC
AT2G17730.2	Os06t0717600-01	1049	1105	A	A	2	7705528	+	AAACA	AAC	6	30495934	+	AAACC	AAC
AT4G36410.1	Os12t0636800-01	451	514	A	A	4	17202808	+	AGACA	GAC	12	27295746	-	AGACA	GAC
AT5G61970.1	Os08t0323000-01	1982	1248	A	A	5	24893024	+	AAACA	AAC	8	14106156	-	GAACA	AAC
AT3G22740.1	Os10t0422200-01	1466	1280	A	A	3	8033073	-	AGACA	GAC	10	14924913	+	GGACA	GAC
AT5G53490.4	Os10t0502000-01	945	948	A	A	5	21723334	-	AAACA	AAC	10	19148332	-	AAACC	AAC
AT3G26400.1	Os04t0480100-01	2012	1931	A	A	3	9669327	+	AGACA	GAC	4	24016701	+	AGACC	GAC
AT2G34660.1	Os04t0620000-01	1355	794	A	A	2	14604520	+	AGACA	GAC	4	31513073	-	AGACA	GAC
AT2G34660.1	Os04t0620000-01	2922	2369	A	A	2	14608989	+	AGAGA	GAG	4	31507651	-	AGAGC	GAG
AT1G61250.1	Os01t0780500-01	432	300	A	A	1	22586555	+	AGACA	GAC	1	33060355	+	GGACA	GAC
AT4G15110.1	Os02t0173100-02	1058	933	A	A	4	8631500	-	AGACA	GAC	2	3999423	+	AGACA	GAC
AT5G11720.1	Os06t0675700-01	1606	1516	A	A	5	3778641	+	AGACA	GAC	6	28046868	-	AGACG	GAC
AT2G17930.1	Os07t0645100-01	12039	2623	A	A	2	7784367	-	AAATA	AAT	7	26886464	-	AAATA	AAT
AT5G35620.1	Os10t0467600-01	913	952	A	A	5	13824743	-	AGACA	GAC	10	17261220	+	TGACA	GAC
AT1G45150.1	Os07t0581300-01	2221	2124	A	A	1	17077588	-	AAACA	AAC	7	23535150	+	CAACT	AAC
AT1G20950.1	Os02t0714200-01	2268	2127	A	A	1	7297341	-	AGACA	GAC	2	29604516	-	GGACT	GAC
AT1G20950.1	Os06t0326400-01	1480	1290	A	A	1	7298625	-	AGACA	GAC	6	12798508	+	AGACT	GAC
AT1G20950.1	Os06t0326400-01	1872	1676	A	A	1	7297841	-	AGACA	GAC	6	12799441	+	AGACA	GAC
AT5G48520.1	Os06t0186500-01	1044	1032	A	A	5	19664230	+	AGACA	GAC	6	4366895	+	AGACA	GAC
AT4G32250.1	Os06t0639500-01	1671	1065	A	A	4	15571548	-	AGAAA	GAA	6	26005324	+	AGAAA	GAA
AT4G12770.1	Os01t0355500-02	3141	3227	A	A	4	7506450	-	AAACA	AAC	1	14292262	-	AAACA	AAC
AT1G06110.1	Os11t0265200-00	990	704	A	A	1	1854271	-	AGACA	GAC	11	9057276	-	AGACG	GAC
AT3G12270.1	Os07t0640000-01	1891	1137	A	A	3	3913046	+	AGACA	GAC	7	26636741	+	AGACA	GAC
AT4G34390.1	Os12t0593000-01	2478	1590	A	A	4	16444131	+	AGACA	GAC	12	24873469	-	AGACA	GAC
AT1G09590.1	Os03t0141000-01	572	1530	A	A	1	3107501	+	AGACA	GAC	3	2266454	+	AGACA	GAC
AT4G22200.1	Os05t0428700-01	1689	207	A	A	4	11748381	-	AGAGA	GAG	5	21042262	-	AGAGA	GAG
AT5G65260.1	Os06t0219600-01	459	451	A	A	5	26080975	-	AGACA	GAC	6	6159138	+	AGACA	GAC
AT5G65260.1	Os06t0219600-01	581	573	A	A	5	26080756	-	AGAGA	GAG	6	6159363	+	AGAGG	GAG
AT1G48480.1	Os04t0463000-01	1641	1463	A	A	1	17920148	+	AAACA	AAC	4	23121175	-	AAACC	AAC
AT1G71350.1	Os02t0557600-01	1325	1367	A	A	1	26889163	-	AGACA	GAC	2	21117140	-	GGACA	GAC
AT2G22300.2	Os03t0191000-01	2932	2826	A	A	2	9475834	+	AGACA	GAC	3	4727358	-	AGACA	GAC
AT4G35230.1	Os03t0132800-01	819	604	A	A	4	16757261	-	AGACA	GAC	3	1854382	+	AGACT	GAC
AT1G12070.1	Os06t0318300-02	936	1038	A	A	1	4078779	-	AGACA	GAC	6	12323084	-	AGACA	GAC
AT3G17240.1	Os01t0328700-01	1158	1062	A	A	3	5890810	-	AGACA	GAC	1	12655731	-	AGACA	GAC
AT1G72830.1	Os03t0174900-01	1823	1189	A	A	1	27405576	-	AGACA	GAC	3	4002155	-	AGACT	GAC
AT2G45860.1	Os02t0824400-01	266	249	A	A	2	18874972	-	AGACA	GAC	2	35421792	-	AGACA	GAC
AT2G41990.1	Os02t0667600-03	242	68	A	A	2	17527408	+	AGACA	GAC	2	27110582	-	AGACG	GAC
AT4G37460.1	Os07t0113700-01	2725	2285	A	A	4	17610137	-	AGACA	GAC	7	755996	-	AGACA	GAC
AT3G15340.3	Os08t0390000-02	1375	1224	A	A	3	5160826	-	AGACA	GAC	8	18479598	+	CGACA	GAC
AT4G27720.1	Os03t0114800-01	1948	1862	A	A	4	13833710	+	AGACA	GAC	3	846352	+	TGACA	GAC
AT1G74780.1	Os12t0639100-02	2024	1786	A	A	1	28098147	+	AGACA	GAC	12	27410747	+	AGACA	GAC
AT4G38510.3	Os06t0568200-01	1276	1228	A	A	4	18012263	-	AGACA	GAC	6	21964352	-	AGACA	GAC
AT3G54960.1	Os02t0100100-01	1236	1237	A	A	3	20364523	-	AGATA	GAT	2	6468	-	AGATG	GAT
AT3G14110.3	Os02t0586800-01	597	639	A	A	3	4676666	-	AGACA	GAC	2	22618886	+	AGACA	GAC
AT3G14110.3	Os01t0510600-01	597	570	A	A	3	4676666	-	AGACA	GAC	1	17948874	-	AGACA	GAC
AT4G23040.1	Os09t0525600-01	1688	1634	A	A	4	12075909	-	AGACA	GAC	9	20536276	-	AGACA	GAC
AT4G23040.1	Os08t0546400-01	1918	1991	A	A	4	12075587	-	AAACA	AAC	8	27365287	-	AAACT	AAC
AT3G15640.1	Os06t0142700-01	921	638	A	A	3	5301479	+	AAACA	AAC	6	2244024	-	AAACA	AAC
AT3G07780.2	Os12t0514400-01	761	491	A	A	3	2485299	+	AGACA	GAC	12	19917262	-	GGACA	GAC
AT3G07780.2	Os12t0514400-01	1208	933	A	A	3	2485746	+	AGATA	GAT	12	19916820	-	AGATG	GAT
AT1G53650.1	Os02t0244600-01	1277	1201	A	A	1	20029306	-	AGACA	GAC	2	8168688	+	AGACA	GAC
AT1G53650.1	Os01t0209400-01	1277	1155	A	A	1	20029306	-	AGACA	GAC	1	5934964	-	AGACA	GAC
AT4G10590.3	Os10t0160000-01	2077	1309	A	A	4	6541213	-	AGACA	GAC	10	3837385	-	AGACA	GAC
AT1G21000.1	Os06t0624900-01	597	539	A	A	1	7338373	+	AGACA	GAC	6	25159370	+	AGACG	GAC
AT2G18770.1	Os08t0524000-01	728	701	A	A	2	8136017	+	AGACA	GAC	8	26047485	-	AGACA	GAC
AT1G14380.2	Os05t0535900-01	2526	2218	A	A	1	4918027	-	AGACA	GAC	5	26620725	+	AGACA	GAC
AT5G04895.1	Os03t0748800-01	2562	2493	A	A	5	1432795	+	AGACA	GAC	3	30818010	-	GGACA	GAC
AT5G06130.2	Os02t0535000-01	1320	1197	A	A	5	1853597	-	AAACA	AAC	2	19715013	-	GAACT	AAC
AT3G63150.1	Os03t0810600-01	2184	1912	A	A	3	23329424	-	AGACA	GAC	3	33928446	-	AGACT	GAC
AT4G24560.1	Os08t0478500-01	3273	2737	A	A	4	12679695	-	AGACA	GAC	8	23594191	-	CGACA	GAC
AT5G60620.1	Os07t0531600-01	1381	1292	A	A	5	24369773	+	AAACA	AAC	7	20808217	-	CAACA	AAC
AT1G72440.1	Os09t0116400-01	1327	1161	A	A	1	27272063	-	AGACA	GAC	9	1304055	+	AGACG	GAC
AT1G57765.2	Os05t0419600-01	674	780	A	A	1	21394863	+	AAACA	AAC	5	20581121	-	AAACA	AAC
AT2G30100.1	Os05t0353300-00	1870	1605	A	A	2	12849568	+	AGACA	GAC	5	16690760	+	AGACT	GAC
AT5G24690.1	Os12t0283800-01	1566	480	A	A	5	8456026	-	AGACA	GAC	12	10757272	-	AGACG	GAC
AT1G79520.2	Os01t0130000-01	1143	1149	A	A	1	29912571	-	AGACA	GAC	1	1674039	-	CGACA	GAC
AT1G28420.1	Os05t0562400-01	2769	1140	A	A	1	9984147	+	AGACA	GAC	5	27980664	-	AGACA	GAC
AT5G46340.1	Os05t0582100-01	1817	1626	A	A	5	18796455	-	AGACA	GAC	5	28960837	-	AGACA	GAC
AT5G26742.2	Os03t0827700-01	574	470	A	A	5	9288160	-	AGACA	GAC	3	34767471	+	AGACA	GAC
AT5G52882.1	Os05t0584600-02	2844	2150	A	A	5	21434855	-	AGAGA	GAG	5	29094707	-	AGAGA	GAG
AT1G10760.1	Os06t0498400-01	4643	4229	A	A	1	3581227	-	AGACA	GAC	6	17500235	+	AGACA	GAC
AT1G10760.1	Os06t0498400-01	4747	4368	A	A	1	3581123	-	ATACA	TAC	6	17500374	+	ATACA	TAC
AT1G08370.1	Os12t0156400-01	1530	1323	A	A	1	2640475	+	AGATA	GAT	12	2783465	+	GGATG	GAT
AT5G50020.2	Os01t0868200-02	479	547	A	A	5	20352955	+	AGACA	GAC	1	37620373	-	GGACA	GAC
AT3G26030.1	Os04t0485100-01	2435	2252	A	A	3	9519473	+	AAACA	AAC	4	24244108	-	GAACT	AAC
AT3G26030.1	Os07t0274800-02	1973	1764	A	A	3	9519011	+	AGACA	GAC	7	10251678	+	AGACA	GAC
AT4G07390.1	Os07t0479200-01	670	619	A	A	4	4196567	+	AGATA	GAT	7	17408028	+	AGATA	GAT
AT1G12680.1	Os09t0466900-02	1430	1026	A	A	1	4320847	-	AGAGA	GAG	9	17735687	-	TGAGA	GAG
AT1G59650.1	Os03t0693000-01	1486	1403	A	A	1	21922149	+	AGATA	GAT	3	27737314	-	AGATA	GAT
AT1G59650.1	Os03t0693000-01	1682	1599	A	A	1	21922435	+	AGACA	GAC	3	27736934	-	GGACA	GAC
AT5G65410.1	Os09t0466400-01	1084	1077	A	A	5	26137085	+	AGACA	GAC	9	17704169	-	GGACT	GAC
AT5G38660.2	Os08t0359000-01	820	878	A	A	5	15473645	-	AGACA	GAC	8	16509395	+	AGACA	GAC
AT2G28150.1	Os03t0692400-01	992	1512	A	A	2	12000960	+	AGAGA	GAG	3	27708257	-	CGAGA	GAG
AT2G40270.1	Os05t0353500-01	2434	1552	A	A	2	16822005	-	AAACA	AAC	5	16702207	-	GAACA	AAC
AT5G02470.3	Os01t0678700-01	939	779	A	A	5	542887	-	AGATA	GAT	1	27925387	-	AGATT	GAT
AT1G06960.4	Os03t0298800-01	717	501	A	A	1	2137289	+	AGACA	GAC	3	10478883	-	AGACT	GAC
AT2G40860.1	Os01t0541900-01	1438	1345	A	A	2	17055018	-	AGATA	GAT	1	19965623	-	AGATA	GAT
AT2G30200.1	Os03t0297400-01	1298	1057	A	A	2	12883513	-	AGACA	GAC	3	10401450	-	TGACA	GAC
AT2G37890.1	Os03t0267700-01	448	388	A	A	2	15863681	-	AGACA	GAC	3	8866351	+	AGACT	GAC
AT2G37890.1	Os03t0267700-01	1526	1484	A	A	2	15861784	-	AAACA	AAC	3	8868976	+	TAACA	AAC
AT1G30400.2	Os04t0620000-01	4551	4085	A	A	1	10736642	+	AGATA	GAT	4	31505496	-	AGATG	GAT
AT3G01060.1	Os05t0512200-01	765	625	A	A	3	17788	-	AGACA	GAC	5	25383129	+	AGACG	GAC
AT5G39990.1	Os12t0639700-01	1308	1012	A	A	5	16006151	+	AGACA	GAC	12	27437940	+	AGACT	GAC
AT1G34750.2	Os04t0452000-01	1412	1272	A	A	1	12736292	-	AGATA	GAT	4	22534763	-	TGATG	GAT
AT4G33650.2	Os01t0920400-01	2506	2422	A	A	4	16166414	+	AGACA	GAC	1	40183460	-	AGACT	GAC
AT4G33650.2	Os04t0381000-01	2506	2203	A	A	4	16166414	+	AGACA	GAC	4	18660036	-	AGACG	GAC
AT3G61240.1	Os04t0533000-02	2101	1831	A	A	3	22669420	+	AGACA	GAC	4	26649820	+	AGACA	GAC
AT5G35980.1	Os02t0702500-01	3628	2963	A	A	5	14136150	+	AAACA	AAC	2	28939950	-	GAACT	AAC
AT4G11240.1	Os06t0164100-02	1251	1174	A	A	4	6849093	+	AAACA	AAC	6	3264475	-	AAACT	AAC
AT1G52340.1	Os03t0810800-01	1132	1128	A	A	1	19489846	-	AGACA	GAC	3	33941282	+	GGACA	GAC
AT5G20020.1	Os05t0574500-01	1191	975	A	A	5	6764658	+	AAACA	AAC	5	28622547	-	AAACT	AAC
AT3G13060.2	Os08t0556000-01	1496	1481	A	A	3	4182786	+	AGACA	GAC	8	27826448	-	AGACA	GAC
AT1G47380.1	Os03t0395100-01	1923	2025	A	A	1	17372676	-	AGACA	GAC	3	15936502	+	AGACT	GAC
AT2G31610.1	Os07t0608500-01	662	605	A	A	2	13451346	+	AGACA	GAC	7	25020019	-	AGACA	GAC
AT2G31610.1	Os07t0608500-01	677	620	A	A	2	13451361	+	AGACA	GAC	7	25020004	-	AGACA	GAC
AT2G31610.1	Os03t0577000-01	677	659	A	A	2	13451361	+	AGACA	GAC	3	21098105	-	AGACA	GAC
AT2G29390.1	Os07t0101500-01	675	648	A	A	2	12611140	-	AGACA	GAC	7	89770	+	AGACA	GAC
AT3G57520.1	Os07t0209100-01	785	791	A	A	3	21291835	-	AGACA	GAC	7	5892884	-	AGACG	GAC
AT1G66410.2	Os05t0491100-01	381	297	A	A	1	24774729	-	AGACA	GAC	5	24133159	-	GGACA	GAC
AT1G30460.1	Os06t0677700-00	568	520	A	A	1	10774736	-	AGATA	GAT	6	28152362	+	AGATT	GAT
AT5G07100.1	Os05t0474800-01	741	1256	A	A	5	2205306	+	AGACA	GAC	5	23311587	-	AGACG	GAC
AT2G26060.1	Os07t0252000-01	1304	1310	A	A	2	11105195	+	AAACA	AAC	7	8482437	+	GAACG	AAC
AT5G18550.1	Os01t0257400-01	1821	1721	A	A	5	6162734	+	AGACA	GAC	1	8594390	-	GGACT	GAC
AT5G52660.2	Os02t0680700-01	549	382	A	A	5	21360943	-	AGACA	GAC	2	27780103	-	AGACT	GAC
AT5G52660.2	Os06t0105800-02	549	351	A	A	5	21360943	-	AGACA	GAC	6	402582	-	AGACT	GAC
AT2G32480.1	Os03t0579000-01	1078	1054	A	A	2	13788996	-	AGACA	GAC	3	21224883	-	AGACG	GAC
AT3G18220.1	Os01t0693300-01	381	506	A	A	3	6248545	+	AGACA	GAC	1	28605770	+	AGACA	GAC
AT5G11340.1	Os01t0610400-01	426	516	A	A	5	3620925	+	AGACA	GAC	1	24148485	+	AGACG	GAC
AT2G36835.1	Os01t0776700-01	762	743	A	A	2	15449677	-	AGACA	GAC	1	32856321	-	AGACA	GAC
AT4G09040.1	Os08t0483200-01	1220	1077	A	A	4	5794797	-	AGACA	GAC	8	23873284	-	TGACA	GAC
AT5G17070.1	Os06t0300700-01	719	715	A	A	5	5613874	-	AGACA	GAC	6	11214725	+	TGACA	GAC
AT5G27120.1	Os03t0350100-02	1431	1629	A	A	5	9543382	+	AGACA	GAC	3	13126855	-	AGACA	GAC
AT5G27120.1	Os03t0350300-01	1264	1336	A	A	5	9542965	+	AGACA	GAC	3	13134740	-	AGACA	GAC
AT5G27120.1	Os03t0350300-01	1431	1503	A	A	5	9543382	+	AGACA	GAC	3	13134210	-	AGACA	GAC
AT1G69670.1	Os04t0643000-01	2554	2497	A	A	1	26202070	-	AAACA	AAC	4	32730682	+	TAACA	AAC
AT2G17110.1	Os09t0547300-01	2558	3450	A	A	2	7443140	-	AGACA	GAC	9	21636125	+	AGACA	GAC
AT5G47720.2	Os09t0252100-01	365	359	A	A	5	19332200	+	AGACA	GAC	9	3971225	+	AGACA	GAC
AT3G42850.2	Os02t0141300-01	2503	2654	A	A	3	14940811	-	AGACA	GAC	2	2232323	-	AGACA	GAC
AT2G33380.1	Os04t0511200-01	864	788	A	A	2	14145012	-	AGAGA	GAG	4	25563666	-	AGAGA	GAG
AT3G11960.3	Os07t0203700-01	2633	442	A	A	3	3790023	+	AGACA	GAC	7	5575253	-	TGACA	GAC
AT1G32230.6	Os10t0577800-01	1321	916	A	A	1	11613851	+	AGACA	GAC	10	23038085	-	AGACA	GAC
AT1G32230.6	Os10t0577800-01	2902	2548	A	A	1	11616133	+	AAACA	AAC	10	23035410	-	AAACA	AAC
AT3G46820.1	Os03t0268000-01	1090	943	A	A	3	17242585	-	AGACA	GAC	3	8887608	+	AGACA	GAC
AT4G18300.1	Os02t0812400-01	1378	1414	A	A	4	10120161	+	AGACA	GAC	2	34787041	+	AGACA	GAC
AT1G12360.1	Os06t0135900-01	708	445	A	A	1	4202649	+	AGAAA	GAA	6	1907538	-	AGAAC	GAA
AT5G25757.1	Os01t0229100-02	1586	1457	A	A	5	8965833	-	AGACA	GAC	1	7126279	-	AGACT	GAC
AT5G25757.1	Os05t0227700-01	1586	1498	A	A	5	8965833	-	AGACA	GAC	5	7763742	-	AGACT	GAC
AT1G07970.1	Os03t0288800-01	1055	924	A	A	1	2471443	-	AGACA	GAC	3	9996238	+	AGACA	GAC
AT4G21445.1	Os04t0635700-01	521	532	A	A	4	11425531	+	AGAGA	GAG	4	32339177	+	AGAGG	GAG
AT5G11170.2	Os01t0550000-01	1763	1628	A	A	5	3556868	+	AGAGA	GAG	1	20576105	+	CGAGA	GAG
AT5G11170.2	Os01t0549700-01	1763	1735	A	A	5	3556868	+	AGAGA	GAG	1	20546945	+	CGAGA	GAG
AT4G16800.1	Os02t0654100-01	596	581	A	A	4	9455508	-	AAACA	AAC	2	26388304	+	AAACT	AAC
AT2G45030.1	Os03t0565500-01	1636	1525	A	A	2	18575256	+	AAAGA	AAG	3	20410173	+	AAAGA	AAG
AT4G34110.1	Os04t0504800-01	1379	1223	A	A	4	16338089	+	AGACA	GAC	4	25198328	-	TGACA	GAC
AT4G34110.1	Os04t0504800-01	1634	1478	A	A	4	16338508	+	AGACA	GAC	4	25197920	-	AGACA	GAC
AT4G34110.1	Os09t0115400-01	1634	1338	A	A	4	16338508	+	AGACA	GAC	9	1215491	-	AGACA	GAC
AT5G43960.1	Os04t0510500-01	1844	1872	A	A	5	17689024	-	AAACA	AAC	4	25548683	+	GAACA	AAC
AT3G52990.1	Os12t0145700-01	772	624	A	A	3	19649904	+	AGACA	GAC	12	2248627	-	TGACA	GAC
AT1G56010.2	Os06t0675600-01	1209	1250	A	A	1	20946755	-	AAACA	AAC	6	28041689	+	AAACT	AAC
AT1G56010.2	Os06t0675600-01	1268	1296	A	A	1	20946696	-	AGACA	GAC	6	28041735	+	AGACG	GAC
AT3G49050.1	Os07t0481200-01	1497	506	A	A	3	18183004	+	AGATA	GAT	7	17515320	+	AGATA	GAT
AT5G53170.1	Os01t0590700-01	1539	1425	A	A	5	21564990	-	AGACA	GAC	1	23077190	+	AGACC	GAC
AT5G53170.1	Os01t0590700-01	2764	2596	A	A	5	21562781	-	AAACA	AAC	1	23079612	+	AAACA	AAC
AT5G53170.1	Os01t0618800-01	2764	1258	A	A	5	21562781	-	AAACA	AAC	1	24616272	-	GAACT	AAC
AT1G27350.1	Os12t0514100-01	340	92	A	A	1	9498784	-	AGACA	GAC	12	19904873	-	AGACT	GAC
AT1G27350.1	Os12t0514100-01	362	114	A	A	1	9498762	-	AGACA	GAC	12	19904851	-	TGACA	GAC
AT1G27350.1	Os11t0637501-00	362	117	A	A	1	9498762	-	AGACA	GAC	11	25178752	-	TGACA	GAC
AT5G11670.1	Os01t0188400-01	2290	2135	A	A	5	3758198	+	AAATA	AAT	1	4739395	-	AAATC	AAT
AT2G30550.2	Os05t0390000-01	1184	958	A	A	2	13015713	+	AGACA	GAC	5	18886939	-	GGACC	GAC
AT3G55770.7	Os03t0266100-01	560	447	A	A	3	20704411	+	AGACA	GAC	3	8798994	+	AGACA	GAC
AT1G66260.1	Os08t0427900-01	582	540	A	A	1	24696774	-	AGATA	GAT	8	20581814	-	GGATA	GAT
AT5G41600.1	Os01t0736900-01	1021	950	A	A	5	16637518	+	AGACA	GAC	1	30740346	+	CGACT	GAC
AT1G76900.1	Os08t0103300-01	1361	720	A	A	1	28882961	+	AGAGA	GAG	8	188638	+	GGAGA	GAG
AT4G16845.1	Os09t0306800-01	1048	1566	A	A	4	9478529	+	AGACA	GAC	9	7929339	-	AGACA	GAC
AT5G19860.1	Os03t0693400-01	717	703	A	A	5	6714443	-	AGACA	GAC	3	27763111	-	AGACA	GAC
AT3G48530.1	Os04t0382300-01	1365	1387	A	A	3	17989501	+	AGACA	GAC	4	18747232	-	GGACA	GAC
AT3G48530.1	Os01t0921500-01	1365	1228	A	A	3	17989501	+	AGACA	GAC	1	40238934	-	AGACA	GAC
AT3G11630.1	Os02t0537700-01	626	529	A	A	3	3673424	+	AGACA	GAC	2	19884259	+	AGACA	GAC
AT1G10840.1	Os04t0376500-01	420	216	A	A	1	3609915	-	AGATA	GAT	4	18404614	-	AGATC	GAT
AT5G24710.1	Os01t0653800-02	3564	3474	A	A	5	8460065	-	AGACA	GAC	1	26455027	-	AGACA	GAC
AT5G55160.2	Os01t0918300-01	176	125	A	A	5	22384750	-	AGACA	GAC	1	40066251	-	GGACA	GAC
AT5G18170.1	Os03t0794500-01	347	349	A	A	5	6006619	+	AGATA	GAT	3	33040822	-	AGATA	GAT
AT5G18170.1	Os03t0794500-01	582	584	A	A	5	6007053	+	AGACA	GAC	3	33040101	-	AGACA	GAC
AT2G38950.1	Os05t0196500-01	877	1037	A	A	2	16262923	+	AGATA	GAT	5	5941891	+	AGATG	GAT
AT4G01020.1	Os07t0621500-01	5275	3739	A	A	4	444859	+	AGAGA	GAG	7	25683642	-	CGAGA	GAG
AT1G33270.1	Os11t0546300-01	1249	990	A	A	1	12068562	-	AGACA	GAC	11	20145110	-	CGACA	GAC
AT4G12230.1	Os10t0169800-01	727	634	A	A	4	7286364	+	AGACA	GAC	10	4787402	+	AGACG	GAC
AT4G12230.1	Os10t0169800-01	1338	1206	A	A	4	7287336	+	AGACA	GAC	10	4788384	+	AGACA	GAC
AT5G49230.1	Os12t0556100-01	885	843	A	A	5	19959058	-	AGACA	GAC	12	22621700	+	TGACA	GAC
AT4G31300.1	Os06t0139900-01	845	813	A	A	4	15190895	+	AGACA	GAC	6	2091475	-	CGACA	GAC
AT1G27520.1	Os02t0741300-01	1114	975	A	A	1	9560586	+	AGACA	GAC	2	31007010	+	CGACA	GAC
AT1G79990.1	Os02t0209000-01	3081	2337	A	A	1	30092107	+	ATACA	TAC	2	6119367	-	GTACC	TAC
AT1G79990.1	Os02t0209000-01	3135	2420	A	A	1	30092161	+	AGAGA	GAG	2	6119284	-	AGAGG	GAG
AT1G07140.1	Os03t0292800-01	698	642	A	A	1	2192497	-	AGACA	GAC	3	10187896	-	AGACA	GAC
AT2G18110.1	Os03t0406200-01	963	951	A	A	2	7873847	+	AGACA	GAC	3	16658074	+	GGACT	GAC
AT3G29170.1	Os12t0129000-01	761	836	A	A	3	11136109	-	AGACA	GAC	12	1387862	-	AGACA	GAC
AT3G29170.1	Os11t0132400-01	761	363	A	A	3	11136109	-	AGACA	GAC	11	1473218	-	AGACA	GAC
AT1G07810.1	Os03t0281600-01	2239	2229	A	A	1	2419149	+	AGATA	GAT	3	9639030	-	AGATA	GAT
AT1G07810.1	Os03t0281600-01	2746	2736	A	A	1	2419835	+	AGATA	GAT	3	9637535	-	AGATA	GAT
AT3G20290.1	Os02t0158100-01	1553	1365	A	A	3	7075593	-	AGACA	GAC	2	3167373	-	AGACA	GAC
AT3G20290.1	Os02t0158100-01	2032	1835	A	A	3	7074936	-	AGACA	GAC	2	3166654	-	AGACA	GAC
AT1G09010.1	Os05t0391500-01	2468	2505	A	A	1	2895785	-	AGACA	GAC	5	19018354	+	AGACA	GAC
AT4G02620.1	Os02t0824700-01	208	249	A	A	4	1150356	-	AGACA	GAC	2	35428789	+	AGACA	GAC
AT4G02620.1	Os04t0137500-00	208	248	A	A	4	1150356	-	AGACA	GAC	4	2513134	+	AGACA	GAC
AT4G02620.1	Os04t0137500-00	475	523	A	A	4	1149418	-	AAACA	AAC	4	2514543	+	GAACT	AAC
AT4G19140.1	Os04t0600400-01	1085	980	A	A	4	10471282	+	AAACA	AAC	4	30295075	-	GAACT	AAC
AT4G36970.1	Os02t0767000-01	903	948	A	A	4	17430600	-	AGATA	GAT	2	32289208	-	AGATG	GAT
AT2G34510.1	Os01t0531400-00	1119	524	A	A	2	14544455	-	AGACA	GAC	1	19130616	-	AGACA	GAC
AT2G34510.1	Os01t0756600-01	396	276	A	A	2	14545277	-	AGACA	GAC	1	31751788	+	AGACA	GAC
AT2G21160.1	Os06t0715500-01	1093	1058	A	A	2	9070347	+	AGACA	GAC	6	30374371	+	CGACC	GAC
AT2G21160.1	Os06t0715500-01	1132	1099	A	A	2	9070386	+	AAACA	AAC	6	30374412	+	AAACA	AAC
AT5G59160.1	Os03t0268000-01	1132	943	A	A	5	23880964	+	AGACA	GAC	3	8887608	+	AGACA	GAC
AT1G75630.2	Os02t0550100-01	834	733	A	A	1	28402145	+	AGACA	GAC	2	20685813	-	AGACT	GAC
AT1G50600.2	Os07t0583600-01	1552	1649	A	A	1	18737742	-	AGACA	GAC	7	23653416	+	AGACG	GAC
AT4G15420.2	Os01t0534800-01	2063	1861	A	A	4	8825906	+	AGACA	GAC	1	19392517	+	GGACA	GAC
AT2G35260.1	Os03t0100030-01	1565	1646	A	A	2	14851732	+	AGATA	GAT	3	16431	+	AGATA	GAT
AT1G30825.1	Os01t0654300-01	1264	321	A	A	1	10963108	+	AGATA	GAT	1	26531759	+	GGATA	GAT
AT1G70980.1	Os01t0372700-01	1739	1555	A	A	1	26763941	+	AGACA	GAC	1	15358084	-	AGACT	GAC
AT3G46450.1	Os03t0820900-01	1013	1040	A	A	3	17094278	-	AGACA	GAC	3	34441268	-	AGACA	GAC
AT3G17510.1	Os01t0292200-01	1643	1470	A	A	3	5989463	-	AGACA	GAC	1	10627091	+	AGACA	GAC
AT3G17510.1	Os05t0136200-01	1643	1324	A	A	3	5989463	-	AGACA	GAC	5	2114038	-	AGACA	GAC
AT4G01810.2	Os01t0321700-01	1768	1439	A	A	4	778337	-	AGACA	GAC	1	12261375	-	AGACA	GAC
AT4G01810.2	Os01t0321700-01	2393	2064	A	A	4	777712	-	AGACA	GAC	1	12260750	-	GGACT	GAC
AT3G13510.1	Os03t0807100-01	1125	834	A	A	3	4405005	+	AGACA	GAC	3	33733356	+	CGACA	GAC
AT1G54570.1	Os01t0361500-01	1270	942	A	A	1	20382966	-	AGACA	GAC	1	14735277	-	AGACA	GAC
AT5G25900.1	Os06t0569500-01	1586	1354	A	A	5	9038078	+	AGACA	GAC	6	22021331	-	AGACG	GAC
AT5G25900.1	Os06t0570100-01	1586	1402	A	A	5	9038078	+	AGACA	GAC	6	22074340	-	AGACG	GAC
AT1G80490.2	Os03t0254700-01	2857	3015	A	A	1	30262134	-	AGACA	GAC	3	8168104	-	AGACG	GAC
AT1G80490.2	Os03t0254700-01	3170	3328	A	A	1	30261739	-	AGACA	GAC	3	8167619	-	AGACA	GAC
AT4G18240.1	Os01t0720600-01	2314	2282	A	A	4	10085458	+	AGACA	GAC	1	30035810	-	AGACA	GAC
AT4G18240.1	Os05t0533600-02	2314	1976	A	A	4	10085458	+	AGACA	GAC	5	26489551	+	AGACA	GAC
AT1G74560.3	Os02t0576700-01	570	573	A	A	1	28018681	-	AGACA	GAC	2	22154059	-	AGACA	GAC
AT4G14160.2	Os11t0433500-01	1488	1	A	A	4	8170011	+	AGACA	GAC	11	14018013	+	GGACA	GAC
AT3G21750.1	Os07t0510400-01	549	401	A	A	3	7664893	+	AGACA	GAC	7	19455770	-	CGACA	GAC
AT2G20210.1	Os12t0228900-01	890	954	A	A	2	8723266	-	AGACA	GAC	12	7019176	-	AGACA	GAC
AT3G20010.1	Os04t0629300-02	3262	3344	A	A	3	6976038	+	AGACA	GAC	4	32010407	-	AGACA	GAC
AT1G72040.1	Os01t0874100-01	2041	1715	A	A	1	27112012	-	AAACA	AAC	1	37914835	-	AAACT	AAC
AT3G05090.2	Os12t0165000-01	2900	2716	A	A	3	1418018	-	AAACA	AAC	12	3305400	-	AAACT	AAC
AT3G18600.1	Os03t0802700-01	1707	1647	A	A	3	6400003	-	AGACA	GAC	3	33490489	-	AGACA	GAC
AT1G03860.3	Os03t0814600-00	880	1073	A	A	1	979919	-	AGACA	GAC	3	34126227	-	AGACA	GAC
AT1G03860.3	Os03t0841700-02	880	773	A	A	1	979919	-	AGACA	GAC	3	35383579	-	AGACA	GAC
AT1G03860.3	Os07t0262200-02	880	743	A	A	1	979919	-	AGACA	GAC	7	9222142	-	AGACA	GAC
AT2G38770.1	Os03t0387000-01	3234	168	A	A	2	16204947	-	AGACA	GAC	3	15417186	+	AGACA	GAC
AT5G19450.2	Os07t0568600-01	1928	2001	A	A	5	6558618	-	AAACA	AAC	7	22858955	-	AAACC	AAC
AT5G53140.2	Os01t0618200-01	1647	1257	A	A	5	21551882	+	AGACA	GAC	1	24589234	+	CGACA	GAC
AT3G07890.3	Os08t0337700-01	1558	1574	A	A	3	2517131	-	AGACA	GAC	8	15164661	-	AGACA	GAC
AT1G04250.1	Os12t0601300-01	852	942	A	A	1	1137556	+	AGACA	GAC	12	25311792	-	GGACA	GAC
AT3G28730.1	Os05t0182600-01	898	1059	A	A	3	10786618	+	AGACA	GAC	5	4968332	+	AGACA	GAC
AT5G22080.2	Os03t0261500-01	489	515	A	A	5	7312324	-	AGACA	GAC	3	8503160	+	AGACA	GAC
AT2G35605.1	Os02t0130000-01	389	419	A	A	2	14946966	+	AGACA	GAC	2	1563866	-	GGACA	GAC
AT4G00360.1	Os04t0560100-01	504	494	A	A	4	161146	+	AGACA	GAC	4	28063139	-	AGACG	GAC
AT2G22450.1	Os02t0572400-01	633	629	A	A	2	9531180	+	AGATA	GAT	2	21934316	-	AGATA	GAT
AT4G36290.1	Os10t0181700-01	709	538	A	A	4	17172191	-	AGACA	GAC	10	5607444	-	AGACA	GAC
AT1G50370.1	Os01t0691700-01	728	574	A	A	1	18659986	+	AGACA	GAC	1	28557559	+	AGACA	GAC
AT1G50370.1	Os01t0691700-01	1242	1088	A	A	1	18661616	+	AGACA	GAC	1	28560162	+	AGACA	GAC
AT1G04400.1	Os02t0625000-01	2033	1855	A	A	1	1186140	-	AGACA	GAC	2	24920506	+	AGACC	GAC
AT2G41740.2	Os03t0356700-01	1269	778	A	A	2	17415845	-	AGACA	GAC	3	13779425	+	AGACA	GAC
AT3G07630.3	Os07t0694600-01	1450	1467	A	A	3	2437803	+	AGATA	GAT	7	29579873	-	AGATA	GAT
AT5G23240.1	Os04t0675400-01	1295	1245	A	A	5	7827150	-	AGACA	GAC	4	34491525	+	AGACG	GAC
AT1G70670.1	Os06t0254700-01	744	756	A	A	1	26645861	+	AGACA	GAC	6	8012186	-	AGACA	GAC
AT3G05060.1	Os03t0350300-01	1185	1188	A	A	3	1414017	-	AGACA	GAC	3	13134888	-	AGACA	GAC
AT4G20070.1	Os06t0665500-01	1079	832	A	A	4	10863480	+	AGACA	GAC	6	27497006	-	AGACG	GAC
AT5G29000.2	Os07t0438800-01	1739	1354	A	A	5	11022475	-	AGACA	GAC	7	14758674	+	GGACA	GAC
AT1G79000.2	Os02t0137500-01	5479	1863	A	A	1	29716969	-	AGACA	GAC	2	1996599	+	AGACA	GAC
AT3G26618.1	Os03t0702800-01	1899	1611	A	A	3	9790295	+	AAACA	AAC	3	28239235	+	GAACG	AAC
AT4G33150.2	Os02t0783625-00	3094	1306	A	A	4	15986087	-	AGAGA	GAG	2	33254320	-	AGAGA	GAG
AT5G11040.1	Os04t0502200-01	2764	2660	A	A	5	3499564	+	AGACA	GAC	4	25073819	+	TGACA	GAC
AT5G11040.1	Os04t0502200-01	3201	3100	A	A	5	3500001	+	AGACA	GAC	4	25074259	+	AGACA	GAC
AT1G48900.1	Os01t0772800-01	1715	1837	A	A	1	18084936	-	AGACA	GAC	1	32656332	+	AGACA	GAC
AT2G01630.1	Os03t0221500-01	1243	1353	A	A	2	280173	-	AGACA	GAC	3	6372786	+	AGACC	GAC
AT5G03390.1	Os01t0785900-01	1294	1662	A	A	5	836380	+	AGACA	GAC	1	33329668	-	CGACT	GAC
AT4G25570.2	Os02t0642300-01	1004	348	A	A	4	13053885	-	AAACA	AAC	2	25797500	-	AAACA	AAC
AT1G42970.1	Os03t0129300-01	1505	1349	A	A	1	16129546	+	AGACA	GAC	3	1665174	+	GGACA	GAC
AT1G15290.1	Os04t0645100-01	3255	3168	A	A	1	5259744	-	AAAGA	AAG	4	32844667	+	GAAGT	AAG
AT1G15290.1	Os04t0645100-01	3383	3296	A	A	1	5259539	-	AGATA	GAT	4	32845408	+	AGATA	GAT
AT1G68050.1	Os11t0547000-01	944	975	A	A	1	25509683	+	AGAGA	GAG	11	20183701	-	AGAGA	GAG
AT1G68050.1	Os11t0547000-01	2096	2133	A	A	1	25510835	+	AGATA	GAT	11	20182543	-	AGATC	GAT
AT2G35040.1	Os08t0206600-01	1871	1887	A	A	2	14765316	-	AAACA	AAC	8	6223815	+	GAACC	AAC
AT4G01480.1	Os01t0866500-01	439	374	A	A	4	627075	+	AGACA	GAC	1	37523333	-	AGACA	GAC
AT4G01480.1	Os04t0687100-01	439	387	A	A	4	627075	+	AGACA	GAC	4	35121872	-	AGACA	GAC
AT1G20760.1	Os03t0130500-01	3484	3685	A	A	1	7214980	+	AAATA	AAT	3	1720254	-	AAATG	AAT
AT3G56190.1	Os08t0282400-01	1447	1237	A	A	3	20845881	-	AAACA	AAC	8	11108170	+	TAACA	AAC
AT1G04780.1	Os07t0436100-01	2344	1766	A	A	1	1341450	-	AGACA	GAC	7	14578458	-	GGACT	GAC
AT5G01770.1	Os12t0110000-01	1221	1426	A	A	5	299842	-	AGACA	GAC	12	546900	-	AGACA	GAC
AT5G01770.1	Os11t0109933-01	1221	717	A	A	5	299842	-	AGACA	GAC	11	468516	-	AGACA	GAC
AT3G10640.1	Os01t0103000-01	436	328	A	A	3	3324318	-	AGACA	GAC	1	172637	-	AGACC	GAC
AT5G47810.1	Os04t0469500-01	750	824	A	A	5	19357290	-	AGACA	GAC	4	23464771	+	GGACA	GAC
AT5G03340.1	Os03t0151800-02	2269	2236	A	A	5	810521	-	AGAGA	GAG	3	2853066	-	AGAGA	GAG
AT1G11930.2	Os05t0150000-01	605	458	A	A	1	4029669	+	AGAAA	GAA	5	2863636	-	AGAAA	GAA
AT5G19990.1	Os06t0600100-01	1543	1416	A	A	5	6754998	+	AAACA	AAC	6	23687994	+	AAACA	AAC
AT5G19990.1	Os02t0205300-01	1423	1390	A	A	5	6754878	+	AGACA	GAC	2	5919311	-	AGACA	GAC
AT1G22170.1	Os02t0751800-01	1103	1148	A	A	1	7828016	+	AGACA	GAC	2	31600144	+	AGACA	GAC
AT2G26100.1	Os05t0199500-01	1183	1129	A	A	2	11116460	-	AGACA	GAC	5	6192540	-	AGACA	GAC
AT5G35560.1	Os02t0777100-01	2725	3003	A	A	5	13742313	-	ATACA	TAC	2	32859341	-	TTACC	TAC
AT4G11330.1	Os08t0157000-00	1576	1469	A	A	4	6894073	+	AGATA	GAT	8	3310405	+	AGATT	GAT
AT4G39540.3	Os06t0225800-01	991	1634	A	A	4	18380216	+	AGAGA	GAG	6	6495285	-	CGAGC	GAG
AT5G02530.1	Os03t0278300-02	1207	1120	A	A	5	564153	-	AAACA	AAC	3	9450700	-	GAACT	AAC
AT1G16890.3	Os01t0673600-01	743	690	A	A	1	5776453	-	AAACA	AAC	1	27668787	-	AAACT	AAC
AT5G27720.1	Os01t0256900-01	944	936	A	A	5	9817575	+	ATACA	TAC	1	8570898	-	TTACT	TAC
AT5G37830.1	Os01t0966000-01	3809	3821	A	A	5	15056819	-	AGAGA	GAG	1	42593830	-	AGAGA	GAG
AT3G53230.1	Os03t0151800-02	652	710	A	A	3	19724446	+	AGAGA	GAG	3	2854923	-	AGAGG	GAG
AT3G53230.1	Os03t0151800-02	832	890	A	A	3	19724626	+	AGACA	GAC	3	2854743	-	AGACC	GAC
AT1G05805.1	Os01t0900800-01	1379	1173	A	A	1	1747209	+	AGACA	GAC	1	39215907	+	AGACA	GAC
AT1G56440.1	Os05t0129900-01	1397	1258	A	A	1	21139077	-	AGACA	GAC	5	1745493	-	GGACA	GAC
AT3G29185.1	Os03t0758900-01	1266	1259	A	A	3	11155103	-	AGACA	GAC	3	31393695	+	AGACT	GAC
AT1G11530.1	Os04t0629500-01	614	2168	A	A	1	3875446	+	AAACA	AAC	4	32019557	-	GAACT	AAC
AT2G35690.1	Os06t0103500-01	711	657	A	A	2	15000592	+	AGACA	GAC	6	229449	+	AGACT	GAC
AT2G35690.1	Os06t0103500-01	1557	1503	A	A	2	15002056	+	AGACA	GAC	6	231203	+	AGACT	GAC
AT1G35580.2	Os11t0175400-01	1834	1923	A	A	1	13122512	-	AGACA	GAC	11	3740027	-	AGACC	GAC
AT5G43760.1	Os10t0416200-01	1485	1132	A	A	5	17588001	+	AGACA	GAC	10	14561325	-	AGACC	GAC
AT3G16980.1	Os12t0560400-01	590	419	A	A	3	5795810	+	AGACA	GAC	12	22947910	+	AGACT	GAC
AT1G71270.1	Os03t0417900-01	1599	1574	A	A	1	26868718	+	AGACA	GAC	3	17378267	-	AGACT	GAC
AT2G47115.1	Os07t0658100-01	553	614	A	A	2	19346120	-	AGACA	GAC	7	27703389	-	AGACT	GAC
AT3G13300.1	Os02t0722800-01	3627	3450	A	A	3	4308704	+	AGAAA	GAA	2	30017477	-	AGAAA	GAA
AT2G47980.1	Os05t0188500-02	909	731	A	A	2	19632603	+	AGACA	GAC	5	5426826	+	AGACA	GAC
AT3G22200.2	Os04t0614600-01	1623	1501	A	A	3	7838438	+	AGACA	GAC	4	31181234	+	AGACA	GAC
AT3G22200.2	Os04t0614600-01	1818	1696	A	A	3	7838826	+	AGAGA	GAG	4	31182031	+	GGAGA	GAG
AT3G22200.2	Os08t0205900-01	1481	1263	A	A	3	7838069	+	AGATA	GAT	8	6171355	-	AGATT	GAT
AT3G13530.1	Os04t0660500-01	6699	3265	A	A	3	4413459	-	AGACA	GAC	4	33710035	-	AGACA	GAC
AT2G37340.3	Os05t0162600-01	1308	1329	A	A	2	15670237	-	AGACA	GAC	5	3674209	-	TGACC	GAC
AT2G26770.3	Os03t0364500-01	1541	508	A	A	2	11404675	-	AGACA	GAC	3	14214020	-	AGACA	GAC
AT2G26770.3	Os03t0364500-01	1752	719	A	A	2	11404285	-	AGACA	GAC	3	14213605	-	CGACA	GAC
AT3G02320.1	Os03t0786700-01	558	527	A	A	3	470928	+	AGACA	GAC	3	32667274	+	AGACA	GAC
AT5G44680.1	Os01t0799500-01	171	101	A	A	5	18025907	-	AGACA	GAC	1	33837488	+	GGACA	GAC
AT1G19270.1	Os03t0626600-01	2206	1681	A	A	1	6665804	+	AAACA	AAC	3	23861524	+	AAACT	AAC
AT5G58070.1	Os08t0440100-01	1018	846	A	A	5	23500315	-	AGACA	GAC	8	21408433	+	AGACT	GAC
AT1G62990.1	Os03t0123500-02	1238	1176	A	A	1	23340409	+	AGACA	GAC	3	1344991	+	AGACA	GAC
AT1G25682.2	Os02t0324300-01	877	812	A	A	1	9002800	-	AGATA	GAT	2	13012538	+	AGATG	GAT
AT1G65590.1	Os05t0415700-01	901	812	A	A	1	24388962	+	AGACA	GAC	5	20316548	+	AGACG	GAC
AT1G65590.1	Os01t0891000-01	901	650	A	A	1	24388962	+	AGACA	GAC	1	38744125	-	AGACA	GAC
AT1G74790.1	Os12t0639600-02	1770	1492	A	A	1	28100731	+	AGACA	GAC	12	27433013	+	TGACA	GAC
AT4G18780.1	Os01t0750300-01	1320	1296	A	A	4	10315028	-	AGACA	GAC	1	31425464	+	AGACA	GAC
AT1G03630.1	Os10t0496900-02	1009	908	A	A	1	908793	+	AGACA	GAC	10	18903165	+	GGACA	GAC
AT1G03630.1	Os04t0678700-01	1009	863	A	A	1	908793	+	AGACA	GAC	4	34664038	+	GGACA	GAC
AT3G54560.1	Os03t0162200-01	285	161	A	A	3	20196596	+	AGACA	GAC	3	3371535	+	GGACA	GAC
AT3G54560.1	Os10t0418000-01	285	148	A	A	3	20196596	+	AGACA	GAC	10	14678345	+	GGACA	GAC
AT5G11150.2	Os06t0174400-01	644	515	A	A	5	3547266	-	AGACA	GAC	6	3775337	-	AGACA	GAC
AT2G32730.1	Os08t0224700-01	1314	1190	A	A	2	13882833	+	AGACA	GAC	8	7594356	+	AGACT	GAC
AT2G32730.1	Os04t0608500-01	3325	2433	A	A	2	13885544	+	AAACA	AAC	4	30798953	-	TAACT	AAC
AT1G63690.1	Os06t0730900-01	1831	1469	A	A	1	23621633	+	AGATA	GAT	6	31155840	+	AGATA	GAT
AT3G10220.1	Os04t0692100-01	1043	921	A	A	3	3164165	+	AAACA	AAC	4	35423260	-	GAACA	AAC
AT3G04920.1	Os06t0555400-01	525	318	A	A	3	1362036	+	AGACA	GAC	6	21166864	+	AGACA	GAC
AT3G04920.1	Os02t0229000-01	525	479	A	A	3	1362036	+	AGACA	GAC	2	7258934	-	AGACA	GAC
AT1G20880.1	Os02t0755400-01	1535	3129	A	A	1	7262890	-	AGACA	GAC	2	31786834	+	AGACA	GAC
AT1G08510.1	Os11t0659500-01	1171	875	A	A	1	2692449	-	AGACA	GAC	11	26469886	-	TGACA	GAC
AT5G14050.1	Os07t0603200-01	1641	1512	A	A	5	4534913	+	AGACA	GAC	7	24662066	+	AGACG	GAC
AT1G72150.1	Os05t0429400-01	1882	1713	A	A	1	27150515	+	AGACA	GAC	5	21066010	-	AGACA	GAC
AT1G72150.1	Os01t0874700-01	1694	1756	A	A	1	27150231	+	AGATA	GAT	1	37951152	+	AGATG	GAT
AT4G09980.1	Os01t0267100-01	2782	4443	A	A	4	6248372	-	AGACA	GAC	1	9165232	+	AGACA	GAC
AT1G76570.1	Os09t0296800-01	1160	1023	A	A	1	28730796	+	AGACA	GAC	9	7187961	+	GGACT	GAC
AT5G28850.2	Os10t0476600-01	1722	1848	A	A	5	10877456	-	AGAGA	GAG	10	17762658	+	AGAGA	GAG
AT3G08720.2	Os07t0680900-01	2253	1354	A	A	3	2648504	-	AGACA	GAC	7	28859437	+	GGACA	GAC
AT3G24503.1	Os01t0591300-01	431	347	A	A	3	8922326	-	AGACA	GAC	1	23117315	+	AGACA	GAC
AT1G71220.3	Os02t0664200-01	4346	152	A	A	1	26850719	+	AGACA	GAC	2	26949334	+	AGACA	GAC
AT5G59750.3	Os05t0460600-01	419	275	A	A	5	24073613	+	AGACA	GAC	5	22628644	-	GGACT	GAC
AT4G02150.1	Os01t0253300-01	815	884	A	A	4	952095	-	AGACA	GAC	1	8384244	+	AGACT	GAC
AT1G67720.1	Os05t0481100-04	3217	3536	A	A	1	25390920	+	ATACA	TAC	5	23662326	+	ATACA	TAC
AT5G56030.1	Os09t0482100-01	2260	1941	A	A	5	22689143	+	AGACA	GAC	9	18515244	-	AGACC	GAC
AT5G56030.1	Os08t0500700-01	2260	2623	A	A	5	22689143	+	AGACA	GAC	8	24719726	-	AGACG	GAC
AT3G27925.1	Os05t0568900-01	1306	1180	A	A	3	10366892	-	AGACA	GAC	5	28315659	-	GGACA	GAC
AT1G56190.1	Os05t0496200-01	1431	1475	A	A	1	21030101	+	AGACA	GAC	5	24379595	-	AGACA	GAC
AT2G41070.4	Os05t0489700-01	261	734	A	A	2	17131477	+	AGACA	GAC	5	24063571	+	AGACG	GAC
AT2G41070.4	Os01t0813100-01	261	289	A	A	2	17131477	+	AGACA	GAC	1	34568002	-	AGACG	GAC
AT2G21260.1	Os02t0123500-01	625	752	A	A	2	9106150	-	AGACA	GAC	2	1228065	-	AGACA	GAC
AT2G21260.1	Os02t0123500-01	796	923	A	A	2	9105899	-	AGACA	GAC	2	1227779	-	AGACA	GAC
AT2G21260.1	Os02t0123500-01	856	983	A	A	2	9105839	-	AGACA	GAC	2	1227719	-	AGACA	GAC
AT1G56560.1	Os01t0332100-01	2128	1902	A	A	1	21194769	+	AGACA	GAC	1	12873638	+	AGACA	GAC
AT3G15180.2	Os05t0557200-01	715	791	A	A	3	5113490	+	AGACA	GAC	5	27714442	+	AGACA	GAC
AT3G56760.1	Os03t0366200-01	2028	789	A	A	3	21020742	-	AGACA	GAC	3	14322842	+	AGACA	GAC
AT3G56760.1	Os07t0641200-01	2028	708	A	A	3	21020742	-	AGACA	GAC	7	26683562	-	AGACA	GAC
AT4G02260.1	Os03t0340900-01	2275	2210	A	A	4	990123	+	AGACA	GAC	3	12704746	+	AGACA	GAC
AT2G24290.1	Os04t0501800-00	866	876	A	A	2	10340091	+	AGATA	GAT	4	25058908	+	GGATT	GAT
AT1G27100.1	Os03t0801900-01	1553	864	A	A	1	9407960	-	AGACA	GAC	3	33454268	+	AGACT	GAC
AT5G49990.3	Os08t0420600-01	1345	1109	A	A	5	20338940	-	AGATA	GAT	8	20132087	+	AGATA	GAT
AT5G49990.3	Os09t0381100-01	644	1026	A	A	5	20340452	-	AGACA	GAC	9	12885794	+	AGACG	GAC
AT5G21170.2	Os03t0319100-01	1081	1149	A	A	5	7208306	+	AAACA	AAC	3	11512017	+	TAACT	AAC
AT5G51070.1	Os02t0526400-01	2747	2004	A	A	5	20767848	+	AGACA	GAC	2	19255388	+	AGACG	GAC
AT1G21630.2	Os06t0728600-00	4082	3524	A	A	1	7587761	+	AGACA	GAC	6	31021087	+	TGACA	GAC
AT5G39850.1	Os11t0602500-00	774	688	A	A	5	15951208	+	AAACA	AAC	11	23182604	+	TAACT	AAC
AT2G45470.1	Os03t0128000-01	1628	1430	A	A	2	18742695	-	AAACA	AAC	3	1580811	+	AAACT	AAC
AT2G14750.1	Os11t0634800-00	524	356	A	A	2	6314485	+	AGACA	GAC	11	24992146	+	AGACA	GAC
AT4G26840.1	Os01t0918300-01	202	125	A	A	4	13497488	+	AGACA	GAC	1	40066251	-	GGACA	GAC
AT2G19900.1	Os01t0743500-01	2015	1982	A	A	2	8591993	-	AAACA	AAC	1	31081178	+	GAACT	AAC
AT3G22780.1	Os12t0605500-01	1862	2135	A	A	3	8051707	+	AGACA	GAC	12	25562792	-	AGACC	GAC
AT5G24520.1	Os02t0682500-01	900	1011	A	A	5	8371948	-	AGACA	GAC	2	27908375	-	AGACA	GAC
AT2G34630.2	Os06t0678200-01	1035	900	A	A	2	14580997	+	AGACA	GAC	6	28193035	-	AGACG	GAC
AT5G16830.1	Os01t0254900-01	360	398	A	A	5	5534585	-	AGACA	GAC	1	8478370	-	AGACA	GAC
AT5G16830.1	Os02t0702800-01	360	400	A	A	5	5534585	-	AGACA	GAC	2	28971378	-	AGACT	GAC
AT5G16830.1	Os02t0702800-01	1195	1286	A	A	5	5532864	-	AAACA	AAC	2	28967706	-	AAACA	AAC
AT2G35500.1	Os10t0577700-01	1141	1110	A	A	2	14915697	+	AGACA	GAC	10	23034465	+	AGACA	GAC
AT4G10320.1	Os06t0645400-01	725	779	A	A	4	6403859	-	AGACA	GAC	6	26334059	+	AGACT	GAC
AT4G10320.1	Os06t0645400-01	1550	1586	A	A	4	6402275	-	AGACA	GAC	6	26337668	+	AGACC	GAC
AT1G48410.2	Os06t0729300-01	3224	3221	A	A	1	17886427	-	AGACA	GAC	6	31076943	+	GGACA	GAC
AT1G48410.2	Os04t0566500-04	3224	3300	A	A	1	17886427	-	AGACA	GAC	4	28426973	-	TGACA	GAC
AT5G01400.1	Os07t0693900-01	3514	3499	A	A	5	163892	-	AGATA	GAT	7	29544697	+	AGATA	GAT
AT4G27690.1	Os11t0629200-01	893	844	A	A	4	13825930	+	AGACA	GAC	11	24646119	+	AGACT	GAC
AT5G13980.1	Os11t0525600-01	3279	3176	A	A	5	4514318	+	AAACA	AAC	11	19067364	+	AAACA	AAC
AT4G33760.1	Os01t0153400-01	1967	1072	A	A	4	16189371	-	AGACA	GAC	1	2882264	+	AGACT	GAC
AT5G53850.5	Os11t0484000-01	907	747	A	A	5	21862640	-	AGACA	GAC	11	17040009	-	AGACA	GAC
AT5G53850.5	Os11t0484000-01	1856	1706	A	A	5	21861084	-	AAACA	AAC	11	17037077	-	GAACA	AAC
AT3G25690.5	Os11t0105750-01	2566	2340	A	A	3	9356708	+	AGACA	GAC	11	258149	-	AGACA	GAC
AT2G01170.1	Os01t0607200-01	905	922	A	A	2	103279	-	AGACA	GAC	1	23932056	+	AGACG	GAC
AT3G09090.1	Os03t0825700-01	1673	1311	A	A	3	2785282	-	AGACA	GAC	3	34684161	+	TGACA	GAC
AT1G77380.1	Os05t0424000-01	944	950	A	A	1	29075923	-	AGAGA	GAG	5	20780264	+	GGAGT	GAG
AT3G43740.2	Os01t0279800-01	949	833	A	A	3	15645564	+	AGACA	GAC	1	9917753	-	AGACT	GAC
AT5G23010.2	Os11t0142500-01	638	728	A	A	5	7704355	+	AGACA	GAC	11	1989870	+	AGACA	GAC
AT5G23010.2	Os12t0138900-01	638	728	A	A	5	7704355	+	AGACA	GAC	12	1889670	+	AGACA	GAC
AT1G02080.1	Os10t0556700-01	7283	7231	A	A	1	386669	+	AGACA	GAC	10	21884796	-	AGACT	GAC
AT4G35830.1	Os03t0136900-01	3093	3205	A	A	4	16972823	-	AAACA	AAC	3	2026856	-	AAACA	AAC
AT3G42150.3	Os12t0481200-01	1408	483	A	A	3	14311529	+	AGATA	GAT	12	17698277	+	TGATA	GAT
AT1G12470.1	Os08t0178100-01	3240	3221	A	A	1	4257309	+	AAACA	AAC	8	4580619	+	GAACA	AAC
AT4G26480.1	Os02t0722700-01	1368	991	A	A	4	13372896	-	AGACA	GAC	2	30015164	+	AGACA	GAC
AT5G58230.1	Os03t0640100-01	1163	1235	A	A	5	23557782	+	AGACA	GAC	3	24621810	-	AGACA	GAC
AT3G18140.1	Os03t0681700-01	826	775	A	A	3	6213311	-	AGACA	GAC	3	27122775	+	AGACA	GAC
AT1G72650.2	Os02t0776700-01	2117	1864	A	A	1	27353246	+	AGACA	GAC	2	32832185	+	AGACA	GAC
AT1G48490.3	Os03t0711800-01	3695	3486	A	A	1	17923333	-	AGACA	GAC	3	28752538	-	AGACA	GAC
AT5G25754.1	Os01t0229100-02	1595	1457	A	A	5	8955191	+	AGACA	GAC	1	7126279	-	AGACT	GAC
AT5G25754.1	Os05t0227700-01	1595	1498	A	A	5	8955191	+	AGACA	GAC	5	7763742	-	AGACT	GAC
AT1G55490.3	Os06t0114000-02	1023	675	A	A	1	20717747	-	AGACA	GAC	6	814066	-	AGACA	GAC
AT1G55490.3	Os02t0102900-01	1023	689	A	A	1	20717747	-	AGACA	GAC	2	160965	+	AGACA	GAC
AT3G56680.1	Os05t0411600-01	958	836	A	A	3	20992736	+	AGACA	GAC	5	20129303	+	GGACA	GAC
AT5G10050.1	Os04t0457200-01	915	1093	A	A	5	3145664	+	AGACA	GAC	4	22838051	-	GGACA	GAC
AT5G66630.1	Os03t0626600-01	1721	1253	A	A	5	26595046	+	AGACA	GAC	3	23860782	+	AGACA	GAC
AT4G34450.1	Os07t0201100-01	2325	1336	A	A	4	16474208	+	AGATA	GAT	7	5456248	+	AGATG	GAT
AT5G49160.1	Os07t0182900-02	3924	4279	A	A	5	19936826	+	AGACA	GAC	7	4390418	+	AGACA	GAC
AT1G79230.1	Os12t0608600-02	1694	1598	A	A	1	29803972	+	AAACA	AAC	12	25702088	-	GAACA	AAC
AT1G76860.1	Os01t0866700-01	306	269	A	A	1	28855109	-	AGACA	GAC	1	37528127	-	AGACA	GAC
AT1G15750.3	Os03t0254700-01	3102	3015	A	A	1	5416271	-	AGACA	GAC	3	8168104	-	AGACG	GAC
AT1G15750.3	Os03t0254700-01	4130	4058	A	A	1	5414852	-	AGATA	GAT	3	8165928	-	AGATG	GAT
AT5G15860.1	Os06t0708100-01	1597	1309	A	A	5	5178962	-	AGACA	GAC	6	29956917	-	AGACG	GAC
AT2G24260.1	Os02t0795800-00	775	361	A	A	2	10320898	-	AGACA	GAC	2	33836291	+	AGACC	GAC
AT5G66510.1	Os12t0169700-01	975	1060	A	A	5	26549958	-	AAACA	AAC	12	3552421	+	CAACA	AAC
AT4G16380.3	Os03t0412300-01	1734	1126	A	A	4	9256152	+	AAACA	AAC	3	17049142	+	AAACA	AAC
AT1G21720.1	Os02t0182500-01	312	207	A	A	1	7626612	+	AGACA	GAC	2	4601074	-	AGACG	GAC
AT1G21720.1	Os02t0182500-01	705	600	A	A	1	7627859	+	AGACA	GAC	2	4599285	-	AGACG	GAC
AT1G04830.2	Os01t0908100-01	885	514	A	A	1	1360484	-	AGACA	GAC	1	39539491	-	TGACA	GAC
AT1G26830.1	Os08t0170900-01	1728	1560	A	A	1	9297526	+	AGACA	GAC	8	4154362	-	AGACA	GAC
AT1G26830.1	Os08t0170900-01	2362	2194	A	A	1	9298160	+	AGACA	GAC	8	4153728	-	GGACA	GAC
AT1G26830.1	Os02t0746000-01	1728	1456	A	A	1	9297526	+	AGACA	GAC	2	31310831	-	AGACA	GAC
AT1G26830.1	Os02t0746000-01	2338	2069	A	A	1	9298136	+	AGAGA	GAG	2	31310218	-	AGAGA	GAG
AT1G26830.1	Os02t0746000-01	2362	2093	A	A	1	9298160	+	AGACA	GAC	2	31310194	-	GGACA	GAC
AT1G80950.1	Os05t0357800-01	1185	924	A	A	1	30413192	-	AGACA	GAC	5	16978940	-	AGACA	GAC
AT5G47100.1	Os10t0564800-01	812	712	A	A	5	19130159	-	AGACA	GAC	10	22307282	+	AGACG	GAC
AT4G26900.1	Os03t0256400-01	1355	1263	A	A	4	13518190	+	AGACA	GAC	3	8257965	-	AGACA	GAC
AT3G57470.4	Os01t0778800-01	1769	1660	A	A	3	21271927	-	AGACA	GAC	1	32972225	+	AGACA	GAC
AT3G57470.4	Os01t0778800-01	3072	2966	A	A	3	21269480	-	AGACA	GAC	1	32976526	+	TGACA	GAC
AT1G43190.1	Os05t0437300-01	1027	1089	A	A	1	16276065	-	AGATA	GAT	5	21415984	-	AGATA	GAT
AT1G43190.1	Os05t0437300-01	1758	1758	A	A	1	16275221	-	AGACA	GAC	5	21415203	-	TGACT	GAC
AT1G43190.1	Os05t0437300-01	1781	1772	A	A	1	16275198	-	AGACA	GAC	5	21415189	-	TGACG	GAC
AT5G17020.1	Os03t0858100-01	899	859	A	A	5	5596585	+	AGACA	GAC	3	36220468	-	AGACC	GAC
AT5G17020.1	Os03t0858100-01	2930	2884	A	A	5	5601515	+	AGACA	GAC	3	36214440	-	AGACA	GAC
AT5G22450.1	Os01t0967100-01	1253	1208	A	A	5	7441181	-	AGACA	GAC	1	42648165	+	AGACA	GAC
AT1G33980.1	Os04t0440100-01	1062	1252	A	A	1	12353502	+	AGACA	GAC	4	21899426	-	AGACT	GAC
AT5G07290.1	Os05t0102800-01	3259	3298	A	A	5	2298098	+	AGACA	GAC	5	161478	-	AGACA	GAC
AT2G31660.1	Os02t0474700-01	1958	659	A	A	2	13468472	+	AGAGA	GAG	2	16210575	+	AGAGA	GAG
AT2G31660.1	Os02t0474700-01	3627	2284	A	A	2	13471632	+	AGACA	GAC	2	16215729	+	TGACA	GAC
AT1G11090.1	Os07t0565700-01	885	962	A	A	1	3703492	+	AGACA	GAC	7	22693503	-	AGACC	GAC
AT4G35250.1	Os08t0553800-03	1362	1180	A	A	4	16771414	-	AGACA	GAC	8	27697667	-	TGACA	GAC
AT1G09570.3	Os03t0719800-01	3130	2907	A	A	1	3096304	-	AGACA	GAC	3	29170296	-	AGACA	GAC
AT1G51940.1	Os01t0741200-01	2147	1247	A	A	1	19296129	-	AAACA	AAC	1	30949669	-	GAACA	AAC
AT5G56590.1	Os01t0739700-01	1905	1826	A	A	5	22909563	+	AGACA	GAC	1	30900901	+	TGACT	GAC
AT3G48140.1	Os06t0246000-01	565	457	A	A	3	17779408	+	AGACA	GAC	6	7591796	-	GGACA	GAC
AT5G19760.1	Os11t0432400-01	1361	1315	A	A	5	6679336	-	AAACA	AAC	11	13945450	+	GAACA	AAC
AT5G19760.1	Os05t0208000-01	1301	1362	A	A	5	6679396	-	AGACA	GAC	5	6700399	+	GGACT	GAC
AT1G76550.1	Os06t0326400-01	1751	1676	A	A	1	28723185	-	AGACA	GAC	6	12799441	+	AGACA	GAC
AT1G43580.1	Os02t0543100-00	1224	1184	A	A	1	16410839	-	AGACA	GAC	2	20169747	-	AGACA	GAC
AT5G10020.1	Os07t0626500-01	3381	3382	A	A	5	3136913	+	AGACA	GAC	7	25946170	-	AGACG	GAC
AT3G30390.2	Os06t0275800-01	2325	1945	A	A	3	11976905	-	AGATA	GAT	6	9399028	+	AGATA	GAT
AT5G36880.2	Os02t0525900-01	2478	2626	A	A	5	14534860	-	AAACA	AAC	2	19224824	+	AAACA	AAC
AT3G58700.1	Os06t0550000-00	859	651	A	A	3	21712910	+	AGACA	GAC	6	20851249	-	AGACA	GAC
AT2G14520.1	Os03t0674300-01	1183	227	A	A	2	6182891	-	AGACA	GAC	3	26656050	+	AGACA	GAC
AT1G09430.1	Os12t0566300-01	1745	1688	A	A	1	3045309	+	AGACA	GAC	12	23279037	+	AGACA	GAC
AT4G22010.1	Os06t0678800-01	1740	1530	A	A	4	11666334	+	AGACA	GAC	6	28234883	-	AGACA	GAC
AT4G01370.1	Os08t0157000-00	1136	930	A	A	4	568520	+	AGATA	GAT	8	3309683	+	AGATA	GAT
AT4G01370.1	Os10t0533600-01	1136	1001	A	A	4	568520	+	AGATA	GAT	10	20758880	+	AGATA	GAT
AT1G66670.1	Os01t0507900-01	576	426	A	A	1	24864799	-	AGACA	GAC	1	17748093	+	GGACA	GAC
AT3G12020.1	Os02t0775400-01	925	598	A	A	3	3828125	+	AGACA	GAC	2	32738222	-	AGACC	GAC
AT3G12020.1	Os02t0775400-01	1956	1625	A	A	3	3831630	+	AGACA	GAC	2	32735064	-	AGACA	GAC
AT3G12020.1	Os02t0775400-01	2309	1993	A	A	3	3832378	+	AGACA	GAC	2	32734285	-	TGACA	GAC
AT3G12020.1	Os02t0775400-01	2704	2388	A	A	3	3833375	+	AGACA	GAC	2	32732466	-	AGACA	GAC
AT2G37990.1	Os04t0685100-01	865	875	A	A	2	15902753	+	AGACA	GAC	4	34992635	-	TGACA	GAC
AT1G68020.2	Os09t0397300-01	2706	2866	A	A	1	25499710	+	AGACA	GAC	9	13878316	+	GGACA	GAC
AT1G68020.2	Os03t0224300-01	2369	1472	A	A	1	25499296	+	AGACA	GAC	3	6520661	-	AGACG	GAC
AT3G01770.1	Os02t0601800-03	2285	2625	A	A	3	275470	-	AAACA	AAC	2	23549738	-	GAACA	AAC
AT4G14420.1	Os10t0445500-01	925	767	A	A	4	8301981	-	AGACA	GAC	10	16096635	+	AGACG	GAC
AT5G04720.1	Os12t0586000-01	1689	932	A	A	5	1362665	+	AGAGA	GAG	12	24457830	+	AGAGA	GAG
AT5G04720.1	Os12t0586000-01	2093	1347	A	A	5	1363163	+	AGACA	GAC	12	24458491	+	TGACA	GAC
AT5G59850.1	Os02t0478600-01	402	389	A	A	5	24112696	-	AGACA	GAC	2	16441980	+	AGACA	GAC
AT3G16480.1	Os01t0191500-01	1503	1448	A	A	3	5602326	+	AGACA	GAC	1	4895341	+	AGACA	GAC
AT3G16480.1	Os05t0524300-01	1513	1451	A	A	3	5602336	+	AGACA	GAC	5	26104834	+	AGACA	GAC
AT3G16480.1	Os01t0739000-01	1503	1440	A	A	3	5602326	+	AGACA	GAC	1	30852210	-	AGACA	GAC
AT1G15740.1	Os04t0503500-01	1712	1857	A	A	1	5414259	+	AGACA	GAC	4	25127364	-	TGACA	GAC
AT1G15740.1	Os02t0613200-03	1712	1867	A	A	1	5414259	+	AGACA	GAC	2	24167634	-	AGACA	GAC
AT2G23080.1	Os03t0207300-01	750	856	A	A	2	9828420	+	AGACA	GAC	3	5617249	-	AGACA	GAC
AT4G28880.1	Os01t0231500-01	526	522	A	A	4	14252047	+	AGACA	GAC	1	7266622	+	AGACA	GAC
AT4G28880.1	Os02t0280400-02	526	578	A	A	4	14252047	+	AGACA	GAC	2	10373554	+	AGACG	GAC
AT1G10500.1	Os06t0146400-01	770	753	A	A	1	3460078	-	AAACA	AAC	6	2437700	-	AAACT	AAC
AT1G30450.3	Os08t0323700-01	1210	1295	A	A	1	10766325	+	AGACA	GAC	8	14190300	-	GGACA	GAC
AT3G03770.1	Os07t0166700-01	2682	2884	A	A	3	945670	-	AGACA	GAC	7	3587550	+	AGACG	GAC
AT5G59840.1	Os03t0819900-01	514	351	A	A	5	24108587	-	AGATA	GAT	3	34408999	+	AGATA	GAT
AT5G59840.1	Os03t0819900-01	1164	958	A	A	5	24107291	-	AGACA	GAC	3	34410310	+	GGACA	GAC
AT2G01930.2	Os10t0114500-01	1082	829	A	A	2	427819	-	AGAGA	GAG	10	939845	-	TGAGC	GAG
AT3G49010.6	Os03t0576700-01	458	162	A	A	3	18167984	-	AGACA	GAC	3	21088147	-	AGACA	GAC
AT3G49010.6	Os06t0115500-01	458	143	A	A	3	18167984	-	AGACA	GAC	6	869266	-	AGACA	GAC
AT1G53570.1	Os11t0207200-01	1521	2091	A	A	1	19990039	+	AGACA	GAC	11	5463600	+	AGACA	GAC
AT1G65670.1	Os04t0570600-01	1513	1530	A	A	1	24422045	-	AGACA	GAC	4	28715837	-	AGACA	GAC
AT1G70680.1	Os06t0254700-01	618	756	A	A	1	26648444	+	AGACA	GAC	6	8012186	-	AGACA	GAC
AT1G79090.2	Os02t0517300-02	3122	3143	A	A	1	29749159	-	AAACA	AAC	2	18712035	+	AAACA	AAC
AT2G01270.1	Os05t0552500-02	1808	1761	A	A	2	142313	+	AAACA	AAC	5	27474286	-	AAACT	AAC
AT2G43970.1	Os11t0248200-01	2012	1235	A	A	2	18205348	-	AAACA	AAC	11	8018597	-	AAACA	AAC
AT4G25960.1	Os02t0693700-02	3366	3313	A	A	4	13182809	+	AGACA	GAC	2	28488392	-	GGACA	GAC
AT5G05987.1	Os01t0847900-01	972	983	A	A	5	1806717	+	AGACA	GAC	1	36420240	-	CGACT	GAC
AT3G23400.1	Os11t0595200-01	824	825	A	A	3	8376806	-	AGACA	GAC	11	22661901	+	AGACG	GAC
AT5G64030.1	Os01t0883900-02	2540	2379	A	A	5	25627825	+	AGACA	GAC	1	38387219	-	AGACA	GAC
AT5G39410.1	Os07t0597100-01	1700	825	A	A	5	15768262	-	AAACA	AAC	7	24345884	+	AAACT	AAC
AT4G20320.6	Os01t0654100-01	1808	1624	A	A	4	10978362	+	AGACA	GAC	1	26520322	+	AGACA	GAC
AT1G03370.1	Os06t0297800-01	2120	2369	A	A	1	832887	+	AGACA	GAC	6	11050073	+	AGACG	GAC
AT1G03475.1	Os04t0610800-01	719	353	A	A	1	870511	-	AGACA	GAC	4	30963205	+	AGACA	GAC
AT1G03475.1	Os04t0610800-01	1056	690	A	A	1	869728	-	AGACA	GAC	4	30964630	+	GGACA	GAC
AT1G03475.1	Os04t0610800-01	1160	794	A	A	1	869519	-	AGACA	GAC	4	30964811	+	AGACT	GAC
AT3G60340.2	Os03t0101100-01	1082	904	A	A	3	22306211	+	AGACA	GAC	3	110196	+	TGACA	GAC
AT3G60340.2	Os10t0563000-01	1082	975	A	A	3	22306211	+	AGACA	GAC	10	22221875	+	TGACA	GAC
AT1G17760.1	Os12t0571900-01	1870	1761	A	A	1	6111432	-	AGACA	GAC	12	23551913	+	AGACA	GAC
AT4G02230.1	Os03t0579300-00	518	460	A	A	4	979642	-	AGACA	GAC	3	21239406	-	AGACA	GAC
AT4G02230.1	Os03t0337800-01	518	553	A	A	4	979642	-	AGACA	GAC	3	12543077	-	AGACA	GAC
AT3G55520.1	Os05t0458100-01	394	392	A	A	3	20594459	+	AGACA	GAC	5	22493546	-	AGACA	GAC
AT4G19045.1	Os08t0163200-00	560	458	A	A	4	10438520	-	AGACA	GAC	8	3727130	+	AGACA	GAC
AT4G19045.1	Os03t0577200-01	560	577	A	A	4	10438520	-	AGACA	GAC	3	21111654	+	AGACA	GAC
AT1G13270.1	Os04t0610500-01	1062	967	A	A	1	4546900	+	AGACA	GAC	4	30945693	-	AGACA	GAC
AT1G13270.1	Os07t0510100-01	1062	973	A	A	1	4546900	+	AGACA	GAC	7	19431305	+	AGACA	GAC
AT1G51460.1	Os05t0222200-01	487	746	A	A	1	19079299	-	AGAGA	GAG	5	7495397	-	GGAGG	GAG
AT1G14970.1	Os01t0841200-01	1525	749	A	A	1	5162640	-	AGACA	GAC	1	36106545	-	AGACA	GAC
AT1G14970.1	Os01t0841200-01	2246	1498	A	A	1	5161750	-	AGAGA	GAG	1	36105588	-	AGAGG	GAG
AT3G06980.1	Os03t0108600-01	1372	909	A	A	3	2203038	+	AGACA	GAC	3	507332	+	AGACA	GAC
AT3G06980.1	Os03t0108600-01	2038	1575	A	A	3	2204149	+	AGACA	GAC	3	508382	+	AGACA	GAC
AT3G54540.1	Os03t0441500-01	2063	1984	A	A	3	20192344	+	AGACA	GAC	3	18687389	-	AGACA	GAC
AT2G21250.1	Os02t0123500-01	795	923	A	A	2	9103614	-	AGACA	GAC	2	1227779	-	AGACA	GAC
AT2G21250.1	Os02t0123500-01	855	983	A	A	2	9103554	-	AGACA	GAC	2	1227719	-	AGACA	GAC
AT2G34480.2	Os05t0565000-01	630	446	A	A	2	14533071	-	AGACA	GAC	5	28119962	+	AGACC	GAC
AT1G09770.1	Os04t0348300-01	1773	1858	A	A	1	3163869	+	AGAGA	GAG	4	16583666	+	AGAGA	GAG
AT1G75180.2	Os03t0775600-02	579	361	A	A	1	28217858	-	AGATA	GAT	3	32160820	+	AGATG	GAT
AT1G63010.5	Os04t0573000-01	2564	2597	A	A	1	23347931	-	AAACA	AAC	4	28868880	+	AAACT	AAC
AT2G41540.4	Os01t0939600-01	1744	1253	A	A	2	17327690	+	AGACA	GAC	1	41247850	+	AGACA	GAC
AT3G26935.1	Os09t0508300-01	1939	2035	A	A	3	9932675	-	ATACA	TAC	9	19702073	-	ATACT	TAC
AT5G50780.2	Os02t0469300-02	1368	1116	A	A	5	20652724	+	AGACA	GAC	2	15869950	+	AGACA	GAC
AT1G14910.1	Os05t0549000-01	917	859	A	A	1	5141819	-	AGACA	GAC	5	27240058	-	AGACA	GAC
AT5G60710.1	Os02t0806700-01	1955	2214	A	A	5	24411409	-	AGACA	GAC	2	34440671	-	CGACA	GAC
AT1G02160.2	Os04t0665000-01	168	212	A	A	1	411198	+	AGACA	GAC	4	33947678	+	AGACA	GAC
AT3G43190.1	Os06t0194900-03	447	950	A	A	3	15182304	-	AGACA	GAC	6	4800677	-	TGACA	GAC
AT3G57410.2	Os03t0356700-01	1233	427	A	A	3	21249137	-	AGACA	GAC	3	13778996	+	AGACA	GAC
AT3G57410.2	Os03t0356700-01	4020	3184	A	A	3	21243473	-	AGACA	GAC	3	13788361	+	AGACG	GAC
AT1G49340.2	Os03t0711200-01	4861	234	A	A	1	18260751	+	AGACA	GAC	3	28694397	-	AGACA	GAC
AT1G49340.2	Os03t0711200-01	5337	713	A	A	1	18262325	+	AGAGA	GAG	3	28692897	-	AGAGA	GAG
AT1G49340.2	Os03t0711200-01	5507	883	A	A	1	18262571	+	AGACA	GAC	3	28692592	-	AGACA	GAC
AT5G54440.1	Os12t0554400-01	1961	1843	A	A	5	22104366	+	AGACA	GAC	12	22522960	-	TGACA	GAC
AT5G54440.1	Os12t0554400-01	2050	1935	A	A	5	22104553	+	AGACA	GAC	12	22522715	-	AGACA	GAC
AT3G05840.1	Os01t0296100-01	686	611	A	A	3	1741175	+	AGACA	GAC	1	10824646	+	AGACA	GAC
AT3G05840.1	Os01t0296100-01	785	710	A	A	3	1741353	+	AGAAA	GAA	1	10824818	+	AGAAA	GAA
AT3G05840.1	Os01t0252100-02	686	1275	A	A	3	1741175	+	AGACA	GAC	1	8331445	+	AGACA	GAC
AT3G05840.1	Os05t0134000-03	686	429	A	A	3	1741175	+	AGACA	GAC	5	1976393	-	AGACC	GAC
AT3G11830.1	Os06t0687700-01	1080	229	A	A	3	3734661	+	AGACA	GAC	6	28684647	-	AGACA	GAC
AT3G11830.1	Os06t0687700-01	1908	1063	A	A	3	3736313	+	AAACA	AAC	6	28682155	-	AAACA	AAC
AT3G16630.1	Os05t0154700-01	1037	536	A	A	3	5665900	-	AGACA	GAC	5	3204676	+	AGACA	GAC
AT3G09840.1	Os03t0151800-02	828	710	A	A	3	3020640	+	AGAGA	GAG	3	2854923	-	AGAGG	GAG
AT1G62800.2	Os01t0760600-01	417	735	A	A	1	23256521	-	AGAGA	GAG	1	32001876	-	AGAGA	GAG
AT2G37270.1	Os11t0482000-01	861	596	A	A	2	15648090	-	AGACA	GAC	11	16918183	-	AGACC	GAC
AT2G37270.1	Os01t0100700-01	861	568	A	A	2	15648090	-	AGACA	GAC	1	28235	+	AGACC	GAC
AT5G21060.3	Os11t0128800-01	1237	1201	A	A	5	7149184	-	AGACA	GAC	11	1329637	-	TGACA	GAC
AT5G21060.3	Os12t0125400-01	1237	1122	A	A	5	7149184	-	AGACA	GAC	12	1216933	-	TGACA	GAC
AT1G29170.1	Os01t0208600-01	2969	3788	A	A	1	10191110	-	AGACA	GAC	1	5896597	+	AGACA	GAC
AT5G13300.1	Os09t0510700-01	3003	2864	A	A	5	4255954	-	AGACA	GAC	9	19824163	-	AGACC	GAC
AT5G66120.2	Os09t0539100-01	718	519	A	A	5	26432925	-	AGACA	GAC	9	21228745	-	GGACA	GAC
AT5G66120.2	Os09t0539100-01	1686	1466	A	A	5	26431410	-	AGATA	GAT	9	21226146	-	AGATC	GAT
AT4G03100.1	Os07t0408500-01	1102	964	A	A	4	1375521	+	AGACA	GAC	7	12706143	-	AGACG	GAC
AT3G50360.1	Os07t0618800-01	571	412	A	A	3	18675109	+	AGACA	GAC	7	25541855	+	AGACA	GAC
AT4G29220.1	Os05t0524400-01	1623	1661	A	A	4	14403883	-	AGACA	GAC	5	26111721	+	AGACA	GAC
AT4G29220.1	Os01t0191700-01	1532	1446	A	A	4	14403974	-	AGACA	GAC	1	4908666	+	CGACA	GAC
AT1G73200.1	Os02t0827500-01	1141	317	A	A	1	27525368	-	AGATA	GAT	2	35565146	+	AGATA	GAT
AT3G11320.1	Os03t0286300-01	1584	1477	A	A	3	3546698	-	AAACA	AAC	3	9876529	+	AAACT	AAC
AT5G52650.1	Os04t0430100-01	883	803	A	A	5	21355654	-	AAACA	AAC	4	21332090	+	GAACG	AAC
AT2G36020.1	Os04t0415200-01	531	395	A	A	2	15124155	-	AGACA	GAC	4	20527340	+	TGACA	GAC
AT2G19160.1	Os04t0607100-01	2300	2157	A	A	2	8313961	+	AAACA	AAC	4	30690694	-	TAACT	AAC
AT4G18710.1	Os06t0547900-02	445	337	A	A	4	10297262	+	AGACA	GAC	6	20719231	+	AGACT	GAC
AT4G18710.1	Os06t0547900-02	1497	1374	A	A	4	10298931	+	AGACA	GAC	6	20724178	+	GGACG	GAC
AT4G18710.1	Os06t0547900-02	1710	1652	A	A	4	10299144	+	AAACA	AAC	6	20724456	+	AAACT	AAC
AT4G18710.1	Os02t0236200-01	445	359	A	A	4	10297262	+	AGACA	GAC	2	7722342	-	AGACG	GAC
AT1G68830.1	Os05t0549100-02	972	806	A	A	1	25874362	-	AGACA	GAC	5	27247697	-	AGACA	GAC
AT3G23990.1	Os10t0462900-01	2135	2042	A	A	3	8672438	+	AGACA	GAC	10	17053268	+	GGACG	GAC
AT1G76810.1	Os05t0592600-01	2464	2042	A	A	1	28834071	-	AGACA	GAC	5	29532394	-	AGACA	GAC
AT1G76810.1	Os12t0503200-01	2464	1041	A	A	1	28834071	-	AGACA	GAC	12	19200329	+	AGACA	GAC
AT2G33340.1	Os10t0466300-01	1641	1636	A	A	2	14126821	-	AGACA	GAC	10	17204130	-	AGACC	GAC
AT2G33340.1	Os10t0466300-01	2090	2044	A	A	2	14126296	-	AGACA	GAC	10	17203626	-	GGACA	GAC
AT3G14720.1	Os01t0665200-01	1670	1998	A	A	3	4948094	+	AGACA	GAC	1	27176802	+	AGACA	GAC
AT5G23110.1	Os04t0675200-01	11702	2910	A	A	5	7771994	+	AGACA	GAC	4	34483352	+	AGACA	GAC
AT3G02200.1	Os04t0103200-01	1616	1535	A	A	3	409081	+	ATACA	TAC	4	219934	-	GTACC	TAC
AT5G24380.1	Os02t0649900-01	1276	1103	A	A	5	8325603	+	AGATA	GAT	2	26172539	-	AGATG	GAT
AT4G05530.1	Os09t0133200-01	813	840	A	A	4	2817977	+	AGACA	GAC	9	2512729	-	AGACA	GAC
AT2G26350.2	Os07t0608800-01	1569	1534	A	A	2	11217715	-	AGACA	GAC	7	25043647	+	TGACT	GAC
AT5G04040.1	Os01t0762000-01	1578	1155	A	A	5	1091302	+	AGACA	GAC	1	32061306	-	AGACA	GAC
AT5G45750.1	Os06t0551400-01	1098	920	A	A	5	18560828	+	AAACA	AAC	6	20896220	-	CAACT	AAC
AT3G15430.2	Os07t0459400-01	2294	1910	A	A	3	5211694	+	AGACA	GAC	7	16033218	+	GGACA	GAC
AT3G53520.4	Os03t0280800-01	1514	1228	A	A	3	19843933	+	AGACA	GAC	3	9601046	-	AGACA	GAC
AT3G53520.4	Os03t0280800-01	1769	1498	A	A	3	19844188	+	AGACA	GAC	3	9600776	-	TGACT	GAC
AT1G51950.1	Os01t0741900-01	1546	1985	A	A	1	19307283	+	AGATA	GAT	1	30979111	+	AGATG	GAT
AT3G53180.1	Os10t0456500-02	1048	924	A	A	3	19708378	+	AGACA	GAC	10	16689217	+	GGACA	GAC
AT3G53180.1	Os10t0456500-02	1381	1257	A	A	3	19708978	+	AGACA	GAC	10	16690207	+	GGACA	GAC
AT5G36210.1	Os06t0215400-01	665	488	A	A	5	14252695	-	AGACA	GAC	6	5875837	-	AGACC	GAC
AT1G08910.1	Os06t0164000-01	2732	2919	A	A	1	2860993	+	AAACA	AAC	6	3250674	-	AAACT	AAC
AT3G48880.3	Os10t0502900-01	2072	1356	A	A	3	18129210	+	AAACA	AAC	10	19190317	-	TAACC	AAC
AT4G04880.2	Os07t0661000-01	886	776	A	A	4	2465753	-	AGAGA	GAG	7	27867388	+	TGAGA	GAG
AT3G22270.1	Os02t0294700-01	2175	1538	A	A	3	7877348	+	AGACA	GAC	2	11210406	-	AGACA	GAC
AT3G22270.1	Os02t0295700-01	2175	2173	A	A	3	7877348	+	AGACA	GAC	2	11293942	-	AGACA	GAC
AT1G02690.1	Os01t0253300-01	993	884	A	A	1	585779	+	AGACA	GAC	1	8384244	+	AGACT	GAC
AT4G19710.2	Os08t0342400-02	1091	904	A	A	4	10726334	+	AGAGA	GAG	8	15447821	-	AGAGA	GAG
AT2G45970.1	Os04t0560100-01	774	494	A	A	2	18913966	-	AGACA	GAC	4	28063139	-	AGACG	GAC
AT4G39860.4	Os04t0455600-02	1102	793	A	A	4	18501251	+	AGACA	GAC	4	22795751	-	AGACG	GAC
AT4G23650.1	Os01t0622600-01	1994	1808	A	A	4	12324799	-	AGAGA	GAG	1	24843231	+	GGAGT	GAG
AT2G29130.1	Os03t0273200-01	736	724	A	A	2	12526433	-	AGACA	GAC	3	9169189	-	AGACA	GAC
AT5G59420.1	Os03t0274000-01	618	762	A	A	5	23962929	+	AGACA	GAC	3	9222300	+	AGACA	GAC
AT5G59420.1	Os03t0274000-01	925	1069	A	A	5	23963574	+	AGACA	GAC	3	9222808	+	AGACA	GAC
AT3G60320.1	Os10t0562700-01	1772	1534	A	A	3	22293573	-	AGACA	GAC	10	22199602	-	AGACC	GAC
AT4G39460.3	Os05t0361900-01	971	752	A	A	4	18356500	-	AGACA	GAC	5	17277470	-	AGACG	GAC
AT4G35220.1	Os08t0319900-01	664	692	A	A	4	16753524	+	AGACA	GAC	8	13917422	-	AGACA	GAC
AT1G34370.1	Os01t0871200-03	1409	3168	A	A	1	12552119	+	AGACA	GAC	1	37777894	+	AGACA	GAC
AT1G34370.1	Os12t0170400-01	1409	1188	A	A	1	12552119	+	AGACA	GAC	12	3582345	+	GGACA	GAC
AT5G22330.1	Os01t0837500-01	705	576	A	A	5	7392792	-	AGACA	GAC	1	35904918	+	AGACT	GAC
AT3G56650.1	Os01t0805300-01	1008	974	A	A	3	20985960	+	AAACA	AAC	1	34140994	+	AAACT	AAC
AT2G06530.1	Os07t0236800-01	348	258	A	A	2	2589769	-	AGACA	GAC	7	7623125	+	AGACA	GAC
AT3G18000.1	Os05t0548900-01	1068	1141	A	A	3	6156351	+	AGAAA	GAA	5	27230809	-	AGAAA	GAA
AT2G40730.1	Os01t0819900-01	1141	1134	A	A	2	16993255	-	AGACA	GAC	1	34954469	-	GGACA	GAC
AT5G20490.2	Os03t0686300-00	1883	1846	A	A	5	6933482	-	AGAGA	GAG	3	27383080	-	GGAGA	GAG
AT3G01300.1	Os09t0361100-01	1553	988	A	A	3	90990	-	AGACA	GAC	9	11792948	+	AGACA	GAC
AT2G31960.3	Os02t0832400-02	2097	1548	A	A	2	13592169	+	AGACA	GAC	2	35793002	+	AGACC	GAC
AT5G05780.1	Os04t0661900-01	698	781	A	A	5	1737316	+	AGACA	GAC	4	33779614	+	GGACA	GAC
AT3G58140.1	Os12t0533700-01	1506	1382	A	A	3	21529958	-	AGACA	GAC	12	21225502	+	AGACA	GAC
AT5G03200.1	Os10t0204100-01	1076	1296	A	A	5	760648	-	AGACA	GAC	10	7415510	-	AGACA	GAC
AT4G39030.1	Os02t0122200-00	2084	1786	A	A	4	18189047	+	AGACA	GAC	2	1166497	-	AGACC	GAC
AT2G20190.1	Os02t0617300-02	2450	2153	A	A	2	8714889	-	AGAGA	GAG	2	24493737	-	AGAGA	GAG
AT3G12670.1	Os01t0616900-00	374	518	A	A	3	4023604	-	AGACA	GAC	1	24503038	-	TGACA	GAC
AT3G12670.1	Os05t0573300-01	415	467	A	A	3	4023563	-	AGATA	GAT	5	28555562	-	AGATC	GAT
AT2G26540.1	Os03t0186100-01	1312	1049	A	A	2	11287456	-	AAACA	AAC	3	4500713	+	AAACC	AAC
AT3G56940.1	Os01t0279100-01	414	366	A	A	3	21076918	+	AGACA	GAC	1	9874744	+	AGACC	GAC
AT2G25840.2	Os01t0743400-02	1502	1523	A	A	2	11025345	+	AAACA	AAC	1	31070239	-	AAACC	AAC
AT1G54440.2	Os03t0157800-02	1573	1868	A	A	1	20326838	+	AGACA	GAC	3	3108572	+	AGACA	GAC
AT1G54440.2	Os03t0157800-02	2232	2572	A	A	1	20327995	+	AGACA	GAC	3	3109724	+	AGACA	GAC
AT5G47540.1	Os07t0585100-01	855	1556	A	A	5	19284539	-	AGACA	GAC	7	23756722	+	GGACA	GAC
AT3G01090.2	Os08t0484600-01	936	743	A	A	3	33229	-	AGACA	GAC	8	23944743	+	AGACA	GAC
AT3G01090.2	Os08t0484600-01	1098	905	A	A	3	32975	-	AGATA	GAT	8	23944995	+	AGATA	GAT
AT3G01090.2	Os05t0530500-02	883	643	A	A	3	33282	-	AAAGA	AAG	5	26349436	-	TAAGA	AAG
AT3G01090.2	Os05t0530500-02	936	696	A	A	3	33229	-	AGACA	GAC	5	26349383	-	AGACA	GAC
AT3G01090.2	Os03t0289100-02	936	1706	A	A	3	33229	-	AGACA	GAC	3	10009325	+	AGACA	GAC
AT3G01090.2	Os03t0289100-02	1098	1868	A	A	3	32975	-	AGATA	GAT	3	10009584	+	AGATA	GAT
AT1G49760.1	Os04t0504800-01	1230	1223	A	A	1	18418171	+	AGACA	GAC	4	25198328	-	TGACA	GAC
AT1G49760.1	Os04t0504800-01	2361	2320	A	A	1	18419833	+	AAACA	AAC	4	25195054	-	CAACA	AAC
AT4G15840.1	Os01t0932600-01	1674	1509	A	A	4	8999339	+	AAACA	AAC	1	40918763	+	AAACA	AAC
AT5G16540.1	Os01t0917400-01	663	557	A	A	5	5404042	+	AGACA	GAC	1	40008960	-	AGACT	GAC
AT5G16540.1	Os11t0472000-01	663	537	A	A	5	5404042	+	AGACA	GAC	11	16253571	-	AGACT	GAC
AT4G39940.1	Os11t0634800-00	509	356	A	A	4	18520250	+	AGACA	GAC	11	24992146	+	AGACA	GAC
AT4G16710.3	Os02t0467700-01	710	400	A	A	4	9399382	+	AGACA	GAC	2	15742528	+	AGACG	GAC
AT3G24570.1	Os01t0228300-01	745	624	A	A	3	8966784	-	AGACA	GAC	1	7086240	-	AGACA	GAC
AT5G15310.1	Os04t0461000-01	1282	1192	A	A	5	4976184	+	AGACA	GAC	4	23026456	+	GGACT	GAC
AT5G01650.3	Os12t0107500-01	868	802	A	A	5	242646	-	AAACA	AAC	12	413179	+	GAACC	AAC
AT3G25500.1	Os09t0517600-01	2646	1862	A	A	3	9252087	-	AGACA	GAC	9	20182009	+	AGACC	GAC
AT3G53800.1	Os03t0822700-01	954	1028	A	A	3	19932437	+	AGACA	GAC	3	34538770	+	AGACA	GAC
AT1G16720.1	Os06t0704700-01	1572	1504	A	A	1	5724998	+	AGACA	GAC	6	29764222	-	AGACA	GAC
AT3G59500.1	Os04t0165400-01	855	906	A	A	3	21988032	+	AGACA	GAC	4	4442273	-	GGACG	GAC
AT3G59500.1	Os06t0620600-01	855	771	A	A	3	21988032	+	AGACA	GAC	6	24917732	-	AGACG	GAC
AT3G46040.1	Os02t0478600-01	425	389	A	A	3	16915260	+	AGACA	GAC	2	16441980	+	AGACA	GAC
AT4G39520.1	Os07t0627800-01	796	678	A	A	4	18372171	-	AGACA	GAC	7	26020738	-	GGACA	GAC
AT4G39520.1	Os07t0627800-01	1225	1107	A	A	4	18371659	-	AGACA	GAC	7	26020213	-	GGACA	GAC
AT4G39520.1	Os07t0627800-01	1520	1430	A	A	4	18371158	-	AGATA	GAT	7	26019713	-	TGATC	GAT
AT5G40740.1	Os02t0329300-01	1216	1524	A	A	5	16304422	-	AGACA	GAC	2	13355602	+	AGACT	GAC
AT4G31670.1	Os06t0654000-01	857	491	A	A	4	15338011	-	AGACA	GAC	6	26789633	-	AGACA	GAC
AT5G08720.1	Os03t0837900-01	2175	2014	A	A	5	2841716	-	AGACA	GAC	3	35217742	+	AGACG	GAC
AT5G20080.1	Os01t0174300-01	1253	1178	A	A	5	6786429	+	AAACA	AAC	1	3820400	-	GAACA	AAC
AT5G20080.1	Os01t0174300-01	1393	1315	A	A	5	6786569	+	AGATA	GAT	1	3820263	-	GGATA	GAT
AT1G77290.1	Os04t0435500-02	1009	1424	A	A	1	29039472	+	AGACA	GAC	4	21662779	-	AGACA	GAC
AT4G27760.1	Os02t0116500-01	1326	1350	A	A	4	13846666	+	ATACA	TAC	2	875567	+	GTACT	TAC
AT5G54810.1	Os08t0135900-01	1756	1684	A	A	5	22264626	-	AAACA	AAC	8	2033035	+	AAACA	AAC
AT2G36670.1	Os01t0777200-01	867	930	A	A	2	15366685	-	AGACA	GAC	1	32890405	+	AGACA	GAC
AT3G15980.4	Os06t0143900-01	2052	1910	A	A	3	5414190	-	AGACA	GAC	6	2324273	-	TGACA	GAC
AT4G18140.2	Os05t0566200-01	1024	1009	A	A	4	10047901	-	AGAGA	GAG	5	28180940	+	AGAGC	GAG
AT4G18140.2	Os01t0665300-02	373	628	A	A	4	10048714	-	AGACA	GAC	1	27181514	-	AGACA	GAC
AT2G28900.1	Os05t0111200-01	753	612	A	A	2	12414319	-	ATACA	TAC	5	603102	+	TTACC	TAC
AT5G13650.2	Os02t0285800-01	802	594	A	A	5	4398746	+	AGACA	GAC	2	10741332	+	AGACA	GAC
AT5G59710.1	Os05t0486300-01	2235	2279	A	A	5	24060983	+	AGACA	GAC	5	23921027	+	AGACA	GAC
AT5G59710.1	Os02t0782200-02	2235	1686	A	A	5	24060983	+	AGACA	GAC	2	33162661	-	AGACA	GAC
AT1G60140.2	Os08t0414700-01	3783	3071	A	A	1	22177058	-	AAACA	AAC	8	19830539	-	GAACT	AAC
AT1G30270.1	Os07t0150700-01	1843	1607	A	A	1	10658342	+	AGAGA	GAG	7	2643824	-	TGAGA	GAG
AT5G44720.1	Os09t0560700-01	1236	1197	A	A	5	18045433	+	AAACA	AAC	9	22280958	+	AAACA	AAC
AT1G26660.1	Os07t0595800-01	905	761	A	A	1	9213922	+	AAACA	AAC	7	24247141	+	TAACA	AAC
AT1G78510.1	Os12t0271700-02	1091	672	A	A	1	29535859	-	AGACA	GAC	12	9916210	-	AGACT	GAC
AT3G13930.1	Os02t0105200-01	1259	1133	A	A	3	4598760	+	AGATA	GAT	2	291758	+	AGATA	GAT
AT3G13930.1	Os07t0410100-01	1086	1102	A	A	3	4598390	+	AGATA	GAT	7	12815213	-	AGATA	GAT
AT2G20330.1	Os10t0464100-01	1475	1441	A	A	2	8773684	-	AGACA	GAC	10	17122157	-	AGACG	GAC
AT4G21100.1	Os05t0592400-01	2344	2166	A	A	4	11260426	-	AGACA	GAC	5	29517704	+	TGACA	GAC
AT5G58710.1	Os06t0708500-01	240	326	A	A	5	23718672	+	AGACA	GAC	6	29974853	+	AGACT	GAC
AT5G58710.1	Os06t0708500-01	658	744	A	A	5	23719473	+	AGACA	GAC	6	29976037	+	GGACA	GAC
AT5G58710.1	Os06t0708400-01	658	608	A	A	5	23719473	+	AGACA	GAC	6	29972954	+	AGACA	GAC
AT2G18030.1	Os06t0138100-01	928	772	A	A	2	7841489	+	AGACA	GAC	6	2028464	-	AGACA	GAC
AT5G08660.1	Os01t0873900-00	1868	997	A	A	5	2817384	+	AGACA	GAC	1	37899736	-	AGACC	GAC
AT4G26300.1	Os01t0158500-01	1651	1641	A	A	4	13308885	-	AGACA	GAC	1	3065321	+	AGACT	GAC
AT2G24500.1	Os06t0693500-01	279	314	A	A	2	10402544	-	AGACA	GAC	6	28955805	+	AGACA	GAC
AT3G02310.2	Os06t0162800-01	631	332	A	A	3	465893	-	AGACA	GAC	6	3166167	-	AGACA	GAC
AT2G26450.1	Os08t0450200-01	1323	1349	A	A	2	11252472	+	AGACA	GAC	8	21982611	-	AGACC	GAC
AT1G20220.1	Os09t0542000-01	499	295	A	A	1	7006598	-	AGAGA	GAG	9	21345145	-	AGAGA	GAG
AT5G12410.1	Os11t0568600-01	1319	1113	A	A	5	4022054	-	AGACA	GAC	11	21197477	+	AGACT	GAC
AT5G20000.1	Os06t0600100-01	1638	1376	A	A	5	6759646	+	AAACA	AAC	6	23687954	+	AAACA	AAC
AT5G20000.1	Os02t0205300-01	1502	1390	A	A	5	6759510	+	AGACA	GAC	2	5919311	-	AGACA	GAC
AT1G74750.2	Os12t0638900-01	2864	2310	A	A	1	28088720	+	AGACA	GAC	12	27399600	-	AGACC	GAC
AT5G65010.1	Os06t0265000-01	389	321	A	A	5	25969599	+	AGACA	GAC	6	8764189	-	GGACA	GAC
AT3G58830.2	Os01t0796500-01	1094	654	A	A	3	21755444	-	AGACA	GAC	1	33734236	-	AGACA	GAC
AT5G51040.3	Os11t0528300-01	772	755	A	A	5	20751928	+	AGATA	GAT	11	19174830	+	GGATT	GAT
AT5G49930.1	Os12t0564600-01	3443	3611	A	A	5	20308216	-	AAACA	AAC	12	23157419	-	AAACA	AAC
AT5G15090.2	Os09t0361400-01	1135	1035	A	A	5	4889545	-	AAACA	AAC	9	11808814	+	GAACT	AAC
AT4G22300.1	Os04t0669500-01	643	639	A	A	4	11787901	-	AGACA	GAC	4	34148735	-	AGACT	GAC
AT5G35630.1	Os04t0659100-01	1390	1141	A	A	5	13832846	+	AGACA	GAC	4	33625430	-	AGACA	GAC
AT3G01790.2	Os05t0243300-01	832	742	A	A	3	283774	-	AGACA	GAC	5	8697604	-	TGACA	GAC
AT1G63650.1	Os04t0557800-00	835	938	A	A	1	23601154	+	AGACA	GAC	4	27951594	-	AGACA	GAC
AT3G07360.1	Os02t0488600-01	536	187	A	A	3	2355522	+	AGACA	GAC	2	16982854	-	AGACA	GAC
AT3G07360.1	Os04t0348400-01	536	384	A	A	3	2355522	+	AGACA	GAC	4	16591872	-	AGACC	GAC
AT1G59900.1	Os06t0246500-01	1552	1543	A	A	1	22053807	+	AAACA	AAC	6	7605664	+	CAACT	AAC
AT5G62000.1	Os11t0523800-01	3423	2985	A	A	5	24914969	+	AGATA	GAT	11	18935751	-	GGATA	GAT
AT2G39630.1	Os03t0821800-01	1243	1192	A	A	2	16521998	-	AGACA	GAC	3	34498434	-	TGACA	GAC
AT5G42020.3	Os02t0115900-02	1996	1786	A	A	5	16808025	-	AGACA	GAC	2	839373	-	GGACA	GAC
AT3G42050.1	Os07t0549700-01	1360	1086	A	A	3	14229353	-	AGACA	GAC	7	21821141	+	AGACA	GAC
AT3G42050.1	Os07t0549700-01	1791	1525	A	A	3	14228800	-	AAACA	AAC	7	21822085	+	AAACA	AAC
AT3G05380.4	Os01t0193900-01	1484	875	A	A	3	1543193	+	AGAGA	GAG	1	5033019	+	AGAGC	GAG
AT2G37150.3	Os01t0159300-01	1244	1314	A	A	2	15604695	-	AGACA	GAC	1	3101270	-	AGACA	GAC
AT4G34830.1	Os10t0181200-01	3160	2815	A	A	4	16600340	-	AGACA	GAC	10	5578364	-	AGACA	GAC
AT1G51730.1	Os01t0558300-01	746	785	A	A	1	19187166	-	AGACA	GAC	1	21125728	-	AGACA	GAC
AT5G22620.5	Os11t0150100-01	803	816	A	A	5	7518903	-	AGACA	GAC	11	2331156	+	AGACG	GAC
AT5G23850.1	Os06t0152700-01	902	760	A	A	5	8039274	+	AGACA	GAC	6	2719786	-	AGACG	GAC
AT5G23850.1	Os04t0534000-01	902	670	A	A	5	8039274	+	AGACA	GAC	4	26690728	+	AGACG	GAC
AT5G23850.1	Os04t0534100-01	902	803	A	A	5	8039274	+	AGACA	GAC	4	26697910	+	AGACC	GAC
AT1G09910.1	Os08t0554100-01	1637	1852	A	A	1	3220793	-	AGACA	GAC	8	27717544	+	TGACA	GAC
AT2G19450.1	Os06t0563900-01	759	415	A	A	2	8426959	+	AAACA	AAC	6	21679260	+	GAACA	AAC
AT2G41530.1	Os01t0939700-01	595	406	A	A	2	17324705	-	AGACA	GAC	1	41253153	+	AGACA	GAC
AT2G39470.1	Os03t0279950-01	496	400	A	A	2	16477039	+	AGATA	GAT	3	9556343	+	AGATC	GAT
AT4G16250.1	Os03t0309200-02	3674	3539	A	A	4	9195777	-	AGACA	GAC	3	11027521	+	AGACA	GAC
AT2G42230.2	Os02t0194800-01	2015	2136	A	A	2	17593499	-	AAACA	AAC	2	5297756	-	TAACA	AAC
AT1G75850.1	Os03t0801600-01	1759	1899	A	A	1	28479341	-	AGACA	GAC	3	33431116	+	AGACC	GAC
AT4G24120.1	Os02t0649900-01	1720	1325	A	A	4	12526326	+	AGACA	GAC	2	26172317	-	TGACA	GAC
AT4G24120.1	Os04t0542200-01	1720	1450	A	A	4	12526326	+	AGACA	GAC	4	27155426	-	TGACA	GAC
AT5G27770.1	Os03t0343500-01	639	670	A	A	5	9837279	+	AAACA	AAC	3	12798294	-	TAACT	AAC
AT2G19670.1	Os09t0359800-01	925	902	A	A	2	8499719	-	AGACA	GAC	9	11703641	-	AGACA	GAC
AT1G65430.1	Os04t0492100-01	2136	1645	A	A	1	24300912	-	AGACA	GAC	4	24588519	+	TGACG	GAC
AT1G76010.2	Os09t0542000-01	493	295	A	A	1	28529894	-	AGAGA	GAG	9	21345145	-	AGAGA	GAG
AT4G26860.1	Os01t0950866-00	416	277	A	A	4	13504282	-	AGATA	GAT	1	41869323	-	AGATA	GAT
AT5G53530.1	Os11t0629200-01	605	478	A	A	5	21747362	-	AGACA	GAC	11	24644151	+	AGACT	GAC
AT3G61790.1	Os05t0238200-01	587	545	A	A	3	22872964	-	AGACA	GAC	5	8444723	+	AGACA	GAC
AT3G61790.1	Os05t0238200-01	1117	1075	A	A	3	22872128	-	AGACA	GAC	5	8445335	+	GGACA	GAC
AT3G61790.1	Os01t0234900-01	587	798	A	A	3	22872964	-	AGACA	GAC	1	7451955	-	AGACA	GAC
AT5G28840.1	Os10t0417600-01	1148	1054	A	A	5	10862772	-	AGACA	GAC	10	14642669	+	CGACA	GAC
AT4G36690.1	Os11t0636900-02	1810	1776	A	A	4	17294170	-	AGACA	GAC	11	25148961	-	GGACA	GAC
AT5G16400.1	Os01t0913000-01	558	511	A	A	5	5364125	-	AGACA	GAC	1	39795252	+	AGACA	GAC
AT1G55850.1	Os02t0725300-01	2420	2214	A	A	1	20879332	+	AGACA	GAC	2	30153684	+	GGACA	GAC
AT1G73060.1	Os02t0117100-01	850	904	A	A	1	27480584	+	AGACA	GAC	2	899182	+	AGACA	GAC
AT4G31990.3	Os02t0797500-01	1330	1381	A	A	4	15471408	-	AGACA	GAC	2	33945764	+	AGACA	GAC
AT3G10850.1	Os03t0332400-01	271	130	A	A	3	3399491	-	AGACA	GAC	3	12266299	-	GGACA	GAC
AT5G40640.1	Os02t0597800-01	1442	1651	A	A	5	16279448	+	AGACA	GAC	2	23240500	+	AGACA	GAC
AT3G12990.3	Os02t0550700-01	388	290	A	A	3	4156691	+	AGACA	GAC	2	20731250	-	GGACA	GAC
AT1G60620.1	Os03t0295400-01	1254	1078	A	A	1	22332914	+	AGACA	GAC	3	10321737	-	AGACC	GAC
AT1G18890.1	Os03t0688300-01	2106	2042	A	A	1	6523339	-	AAACA	AAC	3	27472627	+	GAACC	AAC
AT5G11880.1	Os02t0440000-01	1560	1315	A	A	5	3828173	-	AGACA	GAC	2	14125149	-	AGACA	GAC
AT2G37680.2	Os01t0144200-01	917	885	A	A	2	15803389	-	AGATA	GAT	1	2388426	+	AGATG	GAT
AT2G37680.2	Os03t0679000-01	856	1110	A	A	2	15803450	-	AAACA	AAC	3	26885966	-	GAACT	AAC
AT2G37680.2	Os03t0679000-01	917	1181	A	A	2	15803389	-	AGATA	GAT	3	26885895	-	AGATG	GAT
AT5G15080.1	Os09t0361100-01	1674	959	A	A	5	4888362	+	AGACA	GAC	9	11792919	+	GGACA	GAC
AT5G15080.1	Os09t0361100-01	1703	988	A	A	5	4888391	+	AGACA	GAC	9	11792948	+	AGACA	GAC
AT5G15080.1	Os01t0588500-01	1674	1470	A	A	5	4888362	+	AGACA	GAC	1	22919481	-	AGACA	GAC
AT2G38470.1	Os05t0474800-01	1301	1256	A	A	2	16109943	+	AGACA	GAC	5	23311587	-	AGACG	GAC
AT1G26270.1	Os04t0668700-01	656	396	A	A	1	9091576	-	AGACA	GAC	4	34116317	-	AGACG	GAC
AT4G16770.1	Os10t0523100-01	1143	1107	A	A	4	9434529	-	AGACA	GAC	10	20299226	+	AGACA	GAC
AT5G37600.1	Os02t0735200-02	429	257	A	A	5	14934961	-	AGACA	GAC	2	30677327	-	GGACA	GAC
AT5G46860.1	Os01t0254900-01	508	398	A	A	5	19013475	-	AGACA	GAC	1	8478370	-	AGACA	GAC
AT5G46860.1	Os02t0702800-01	508	400	A	A	5	19013475	-	AGACA	GAC	2	28971378	-	AGACT	GAC
AT1G64530.1	Os01t0236700-01	2445	2824	A	A	1	23962622	+	AGACA	GAC	1	7576281	+	AGACA	GAC
AT2G35190.1	Os06t0715100-02	1186	983	A	A	2	14832906	+	AGACA	GAC	6	30358056	-	AGACT	GAC
AT2G18390.1	Os02t0327100-01	697	1295	A	A	2	7989343	+	AGACA	GAC	2	13179218	-	AGACA	GAC
AT3G53500.2	Os01t0155600-01	262	287	A	A	3	19836409	-	AGATA	GAT	1	2988768	-	AGATA	GAT
AT3G04910.1	Os07t0572800-01	1635	1116	A	A	3	1356940	+	AGACA	GAC	7	23147784	+	TGACA	GAC
AT4G36390.1	Os11t0592800-01	1700	1414	A	A	4	17195162	-	AGACA	GAC	11	22562386	-	AGACT	GAC
AT3G01310.1	Os03t0689100-01	2837	2883	A	A	3	95148	-	AGACA	GAC	3	27502651	+	AGACA	GAC
AT4G24280.1	Os05t0303000-01	1261	205	A	A	4	12591640	+	AGACA	GAC	5	13624767	+	AGACA	GAC
AT4G24280.1	Os05t0303000-01	1990	934	A	A	4	12592732	+	AGACA	GAC	5	13626317	+	GGACA	GAC
AT4G24280.1	Os05t0303000-01	2431	1372	A	A	4	12593427	+	AGACA	GAC	5	13626845	+	AGACA	GAC
AT3G25800.3	Os09t0249700-01	1838	1774	A	A	3	9423181	-	AGACA	GAC	9	3758693	-	GGACA	GAC
AT2G46880.1	Os09t0533300-01	1338	1364	A	A	2	19264812	-	AGACA	GAC	9	20945768	+	CGACA	GAC
AT4G21460.2	Os08t0513300-01	1497	1379	A	A	4	11430554	+	AGACA	GAC	8	25449927	+	GGACG	GAC
AT4G32120.1	Os06t0177300-01	1320	1121	A	A	4	15517400	-	AGACA	GAC	6	3882429	+	AGACA	GAC
AT4G32120.1	Os06t0176200-01	1320	1121	A	A	4	15517400	-	AGACA	GAC	6	3844373	+	AGACA	GAC
AT3G58580.1	Os03t0166800-01	2122	2156	A	A	3	21660954	-	AGACA	GAC	3	3621283	+	AGACA	GAC
AT3G58580.1	Os10t0412100-01	2122	2157	A	A	3	21660954	-	AGACA	GAC	10	14357822	-	AGACA	GAC
AT3G17465.1	Os01t0251100-01	719	649	A	A	3	5978634	-	AGACA	GAC	1	8293888	+	AGACA	GAC
AT3G17465.1	Os01t0251100-01	1330	1243	A	A	3	5977826	-	AAACA	AAC	1	8296021	+	GAACT	AAC
AT1G25530.1	Os04t0462400-01	1630	1544	A	A	1	8964691	-	AGACA	GAC	4	23098183	-	AGACG	GAC
AT1G30510.2	Os03t0784700-01	1081	972	A	A	1	10807418	-	AGACA	GAC	3	32567204	-	AGACA	GAC
AT3G09800.6	Os05t0461000-01	766	652	A	A	3	3006790	-	AGACA	GAC	5	22642038	-	AGACT	GAC
AT5G41150.1	Os03t0100400-01	2728	2400	A	A	5	16473871	-	AGAAA	GAA	3	70642	+	AGAAA	GAA
AT5G61790.1	Os04t0402100-01	941	776	A	A	5	24828563	-	AGACA	GAC	4	19914911	-	TGACA	GAC
AT5G61790.1	Os04t0402100-01	2101	1998	A	A	5	24827144	-	AAACA	AAC	4	19913372	-	AAACA	AAC
AT5G01720.1	Os11t0108932-01	1748	1657	A	A	5	267856	-	AGACA	GAC	11	420081	+	AGACT	GAC
AT5G01720.1	Os12t0108500-01	1748	1587	A	A	5	267856	-	AGACA	GAC	12	467223	+	AGACT	GAC
AT5G03940.1	Os11t0153600-01	736	632	A	A	5	1062209	-	AGACA	GAC	11	2514205	+	AGACT	GAC
AT1G32200.2	Os10t0577900-01	1210	1078	A	A	1	11602751	-	AGACA	GAC	10	23048074	+	GGACA	GAC
AT5G53460.1	Os01t0682001-01	1992	1887	A	A	5	21703406	+	AGACA	GAC	1	28098908	-	AGACA	GAC
AT3G48930.1	Os04t0502300-01	664	663	A	A	3	18140928	-	AGACA	GAC	4	25076972	-	AGACA	GAC
AT5G40670.1	Os12t0278700-01	1203	1261	A	A	5	16287724	+	AAACA	AAC	12	10420260	-	AAACT	AAC
AT2G23840.1	Os07t0170200-00	787	343	A	A	2	10154246	-	AGACA	GAC	7	3726028	+	AGACA	GAC
AT4G34260.1	Os10t0339290-01	2070	1951	A	A	4	16400785	+	AGACA	GAC	10	9863021	-	AGACA	GAC
AT4G34260.1	Os10t0339600-01	1540	1470	A	A	4	16399989	+	AGACA	GAC	10	9927067	-	AGACA	GAC
AT4G34260.1	Os10t0339600-01	2070	2000	A	A	4	16400785	+	AGACA	GAC	10	9923610	-	AGACA	GAC
AT1G45332.1	Os03t0565500-01	1793	1525	A	A	1	17173988	-	AAAGA	AAG	3	20410173	+	AAAGA	AAG
AT3G53870.1	Os07t0608500-01	642	605	A	A	3	19952466	+	AGACA	GAC	7	25020019	-	AGACA	GAC
AT3G53870.1	Os07t0608500-01	657	620	A	A	3	19952481	+	AGACA	GAC	7	25020004	-	AGACA	GAC
AT3G53870.1	Os03t0577000-01	657	659	A	A	3	19952481	+	AGACA	GAC	3	21098105	-	AGACA	GAC
AT5G10220.1	Os06t0221200-01	1036	1123	A	A	5	3206947	-	AGACA	GAC	6	6253558	+	GGACA	GAC
AT1G18470.1	Os03t0706900-01	655	605	A	A	1	6358791	-	AGACA	GAC	3	28455054	-	TGACA	GAC
AT3G22300.1	Os12t0517200-01	838	1804	A	A	3	7886625	+	AGACA	GAC	12	20107551	+	AGACT	GAC
AT1G51540.1	Os08t0128000-01	1262	1132	A	A	1	19117250	+	AGACA	GAC	8	1603022	+	AGACG	GAC
AT1G51540.1	Os04t0487100-01	1262	1232	A	A	1	19117250	+	AGACA	GAC	4	24343448	+	AGACC	GAC
AT1G20330.1	Os03t0136200-01	324	245	A	A	1	7039908	-	AGACA	GAC	3	2003490	+	GGACA	GAC
AT1G20330.1	Os03t0136200-01	1463	1473	A	A	1	7038769	-	AGACA	GAC	3	2004718	+	AGACA	GAC
AT1G68520.1	Os06t0264200-00	1369	1330	A	A	1	25709423	-	AGATA	GAT	6	8706226	+	AGATC	GAT
AT5G26830.1	Os08t0295300-01	2107	2100	A	A	5	9441195	+	AGACA	GAC	8	11888732	-	AGACA	GAC
AT5G38520.1	Os05t0419000-01	1020	852	A	A	5	15422687	+	AGACA	GAC	5	20537862	-	AGACA	GAC
AT1G48830.1	Os05t0346300-01	763	756	A	A	1	18059770	-	AGACA	GAC	5	16303064	-	AGACT	GAC
AT1G12010.1	Os02t0771600-01	1064	2738	A	A	1	4057662	+	AGACA	GAC	2	32562286	+	AGACT	GAC
AT1G13560.1	Os06t0204400-01	539	452	A	A	1	4640965	-	AGACA	GAC	6	5283214	-	AGACT	GAC
AT1G13560.1	Os02t0119800-01	539	534	A	A	1	4640965	-	AGACA	GAC	2	1042167	+	AGACT	GAC
AT2G43500.5	Os11t0264300-02	1828	2045	A	A	2	18064860	+	AGACA	GAC	11	8972442	-	TGACA	GAC
AT3G47730.1	Os08t0398000-01	2723	2556	A	A	3	17594901	-	AGACA	GAC	8	18961063	-	AGACA	GAC
AT1G72160.1	Os01t0874700-01	1742	2246	A	A	1	27153738	-	AAACA	AAC	1	37951744	+	AAACC	AAC
AT2G44610.1	Os07t0496000-01	418	375	A	A	2	18413191	-	AGACA	GAC	7	18581487	-	AGACA	GAC
AT3G58570.1	Os03t0805200-01	829	891	A	A	3	21657687	+	AGACA	GAC	3	33615865	-	AGACA	GAC
AT3G58570.1	Os03t0805200-01	1246	1308	A	A	3	21658545	+	AGACA	GAC	3	33614757	-	AGACA	GAC
AT3G58570.1	Os03t0805200-01	2304	2430	A	A	3	21660475	+	AGACA	GAC	3	33612538	-	TGACC	GAC
AT3G58570.1	Os07t0202100-01	829	983	A	A	3	21657687	+	AGACA	GAC	7	5505333	-	AGACA	GAC
AT4G16130.1	Os02t0141300-01	2801	2654	A	A	4	9126951	+	AGACA	GAC	2	2232323	-	AGACA	GAC
AT3G02170.1	Os07t0109400-01	2364	2621	A	A	3	397371	-	AGACA	GAC	7	519380	+	AGACA	GAC
AT3G02170.1	Os07t0109400-01	3155	3449	A	A	3	396338	-	AGACA	GAC	7	521483	+	AGACA	GAC
AT4G21660.3	Os02t0827300-01	1137	752	A	A	4	11508312	-	AGACA	GAC	2	35556168	+	AGACA	GAC
AT3G52570.1	Os01t0862000-01	965	1017	A	A	3	19502737	+	AGACA	GAC	1	37311117	-	GGACA	GAC
AT2G37760.2	Os05t0456300-01	1358	1190	A	A	2	15833901	+	AAACA	AAC	5	22410125	-	GAACC	AAC
AT3G07160.2	Os03t0119500-01	981	1081	A	A	3	2277750	-	AGACA	GAC	3	1054766	+	AGACA	GAC
AT1G08310.2	Os12t0152100-01	1194	935	A	A	1	2620163	+	AGACA	GAC	12	2573637	+	AGACA	GAC
AT2G20280.1	Os01t0834700-01	360	270	A	A	2	8742291	-	AGACA	GAC	1	35767851	+	GGACA	GAC
AT3G48420.1	Os03t0565200-01	935	809	A	A	3	17931272	+	AGACA	GAC	3	20384637	+	AGACA	GAC
AT1G50840.2	Os08t0175300-01	2809	2751	A	A	1	18843237	+	AGACA	GAC	8	4393112	-	AGACA	GAC
AT2G22360.1	Os05t0334000-01	1029	1282	A	A	2	9500004	+	AGACA	GAC	5	15627382	-	AGACA	GAC
AT2G22360.1	Os05t0333500-01	1029	1282	A	A	2	9500004	+	AGACA	GAC	5	15618545	-	AGACA	GAC
AT2G22360.1	Os05t0334400-01	1029	942	A	A	2	9500004	+	AGACA	GAC	5	15636270	-	AGACA	GAC
AT2G46710.1	Os02t0679500-01	1439	591	A	A	2	19193687	+	AGACA	GAC	2	27745703	+	AGACA	GAC
AT3G17750.1	Os03t0719500-02	3216	1555	A	A	3	6077729	+	AGACA	GAC	3	29159415	-	AGACA	GAC
AT2G33040.1	Os10t0320400-01	1262	1229	A	A	2	14018832	-	AAACA	AAC	10	8697050	+	AAACA	AAC
AT2G28470.1	Os03t0255100-01	2534	2133	A	A	2	12170041	-	AGACA	GAC	3	8197737	-	AGACT	GAC
AT4G38780.1	Os06t0167000-02	6778	3114	A	A	4	18101816	-	AGACA	GAC	6	3364554	-	GGACA	GAC
AT5G10360.1	Os03t0390000-02	931	837	A	A	5	3258665	-	AGACA	GAC	3	15622384	-	AGACA	GAC
AT1G03930.1	Os04t0514800-01	2254	1761	A	A	1	1008205	+	ATACA	TAC	4	25727540	-	GTACG	TAC
AT2G31810.1	Os11t0256000-01	1426	61	A	A	2	13527437	+	AGAGA	GAG	11	8418832	-	AGAGA	GAG
AT3G58680.1	Os08t0366100-01	706	662	A	A	3	21708782	+	AAACA	AAC	8	16985098	+	TAACT	AAC
AT1G18670.2	Os07t0596600-02	1430	1303	A	A	1	6429341	-	AGATA	GAT	7	24296078	-	AGATT	GAT
AT3G51820.1	Os05t0349700-02	1481	1409	A	A	3	19216178	-	AAACA	AAC	5	16517515	+	AAACA	AAC
AT3G13470.1	Os06t0114000-02	738	675	A	A	3	4390594	+	AGACA	GAC	6	814066	-	AGACA	GAC
AT3G13470.1	Os02t0102900-01	738	689	A	A	3	4390594	+	AGACA	GAC	2	160965	+	AGACA	GAC
AT2G01140.1	Os01t0118000-01	1690	1363	A	A	2	94864	-	AAACA	AAC	1	1019377	+	AAACC	AAC
AT1G78130.1	Os08t0410500-01	1362	1328	A	A	1	29401672	+	AGACA	GAC	8	19649593	+	GGACA	GAC
AT1G47260.1	Os07t0642900-01	1017	966	A	A	1	17321341	-	AGACA	GAC	7	26775599	-	TGACA	GAC
AT1G47260.1	Os12t0169700-01	1017	1067	A	A	1	17321341	-	AGACA	GAC	12	3552428	+	TGACA	GAC
AT1G04340.1	Os04t0181100-01	921	790	A	A	1	1163028	-	AGATA	GAT	4	5526880	-	AGATT	GAT
AT5G42660.1	Os01t0749100-01	1772	1451	A	A	5	17103000	-	AGACA	GAC	1	31365215	+	TGACA	GAC
AT4G14340.1	Os02t0622100-01	743	910	A	A	4	8250724	-	AGACA	GAC	2	24769156	+	AGACA	GAC
AT5G62070.1	Os04t0569900-01	1506	1707	A	A	5	24929998	-	AGATA	GAT	4	28663982	-	AGATT	GAT
AT4G24940.1	Os11t0497000-01	1099	1076	A	A	4	12825946	+	AGACA	GAC	11	17676421	+	AGACA	GAC
AT5G06120.1	Os03t0616700-01	3081	1579	A	A	5	1852148	+	AGACA	GAC	3	23370565	-	AGACA	GAC
AT4G34720.2	Os11t0169900-01	1203	932	A	A	4	16567949	-	ATACA	TAC	11	3378124	-	TTACA	TAC
AT4G35360.1	Os06t0325500-01	1516	1478	A	A	4	16812161	-	AAACA	AAC	6	12712867	+	TAACA	AAC
AT4G33910.1	Os03t0761900-01	1325	1084	A	A	4	16256845	-	AAACA	AAC	3	31507479	+	GAACA	AAC
AT2G26590.3	Os05t0594800-01	984	538	A	A	2	11312830	-	AGACA	GAC	5	29620191	-	AGACA	GAC
AT5G26360.1	Os06t0538000-01	1612	1577	A	A	5	9255847	-	AGAGA	GAG	6	20164927	+	AGAGC	GAG
AT5G26360.1	Os06t0538000-01	1780	1748	A	A	5	9255586	-	AGACA	GAC	6	20165185	+	GGACA	GAC
AT5G26360.1	Os02t0247200-01	1612	1557	A	A	5	9255847	-	AGAGA	GAG	2	8326613	-	AGAGC	GAG
AT1G06060.1	Os01t0775600-01	700	739	A	A	1	1834339	+	AGACA	GAC	1	32815796	-	AGACA	GAC
AT4G34030.1	Os08t0424200-01	1819	717	A	A	4	16303651	+	AGACA	GAC	8	20360179	-	AGACA	GAC
AT2G36190.1	Os02t0534400-01	1259	1010	A	A	2	15176060	-	AGACA	GAC	2	19685056	+	AGACC	GAC
AT2G36190.1	Os04t0413500-01	1259	1045	A	A	2	15176060	-	AGACA	GAC	4	20424345	+	AGACG	GAC
AT5G34850.1	Os06t0643900-01	802	565	A	A	5	13110512	-	AGACA	GAC	6	26257151	-	AGACA	GAC
AT1G06220.2	Os06t0608300-01	3082	2915	A	A	1	1904086	+	AGACA	GAC	6	24207353	-	AGACA	GAC
AT4G39850.3	Os05t0107600-01	4239	3223	A	A	4	18496267	+	AGAGA	GAG	5	422307	-	AGAGG	GAG
AT1G76470.1	Os09t0491822-00	792	236	A	A	1	28690576	-	AGAGA	GAG	9	19003899	-	AGAGA	GAG
AT1G76470.1	Os09t0491788-01	700	517	A	A	1	28690785	-	AGACA	GAC	9	18997723	-	AGACA	GAC
AT1G76470.1	Os09t0491852-01	700	532	A	A	1	28690785	-	AGACA	GAC	9	19022400	-	AGACA	GAC
AT1G22050.1	Os02t0750600-01	531	539	A	A	1	7772644	+	AGACA	GAC	2	31536679	-	CGACA	GAC
AT5G50870.1	Os01t0925800-01	538	403	A	A	5	20700080	-	AGACA	GAC	1	40597684	-	AGACG	GAC
AT4G17840.1	Os03t0100030-01	1441	1348	A	A	4	9918371	-	AGACA	GAC	3	16133	+	AGACA	GAC
AT3G17040.1	Os03t0308800-01	1866	1561	A	A	3	5809646	-	AGACA	GAC	3	10993527	-	AGACA	GAC
AT5G39420.1	Os07t0596600-02	2263	2420	A	A	5	15774956	+	AGACA	GAC	7	24293332	-	AGACT	GAC
AT5G21274.1	Os05t0491100-01	254	297	A	A	5	7215038	-	AGACA	GAC	5	24133159	-	GGACA	GAC
AT1G06700.3	Os03t0844100-01	1989	1512	A	A	1	2052569	-	AGATA	GAT	3	35480824	-	AGATT	GAT
AT2G39390.1	Os04t0376000-01	426	379	A	A	2	16450865	-	AGACA	GAC	4	18369562	-	AGACC	GAC
AT1G72170.1	Os03t0840900-01	392	432	A	A	1	27157517	+	AGACA	GAC	3	35356102	-	AGACA	GAC
AT5G43130.2	Os03t0441000-01	1572	1562	A	A	5	17317402	-	AGACA	GAC	3	18641111	-	GGACG	GAC
AT1G21760.1	Os04t0431200-01	1234	2815	A	A	1	7651730	+	ATACA	TAC	4	21385482	+	ATACT	TAC
AT1G12760.1	Os02t0674700-00	1130	882	A	A	1	4350089	+	AAAGA	AAG	2	27481601	-	GAAGA	AAG
AT1G12760.1	Os07t0463400-01	1135	821	A	A	1	4350094	+	AGACA	GAC	7	16305465	+	GGACA	GAC
AT1G13350.3	Os12t0640800-01	2540	634	A	A	1	4572552	-	AGAGA	GAG	12	27481596	-	AGAGG	GAG
AT2G02710.1	Os01t0186200-01	1265	933	A	A	2	759583	-	AGACA	GAC	1	4582822	-	TGACA	GAC
AT1G32470.1	Os10t0516100-01	703	722	A	A	1	11739430	-	AAACA	AAC	10	19896692	+	CAACT	AAC
AT1G72550.1	Os05t0558900-01	949	844	A	A	1	27321877	-	AGACA	GAC	5	27804112	+	AGACA	GAC
AT2G28760.4	Os03t0278000-01	375	708	A	A	2	12338127	-	AGACA	GAC	3	9438161	+	AGACA	GAC
AT2G28760.4	Os03t0278000-01	1086	1419	A	A	2	12336581	-	AGACA	GAC	3	9440185	+	AGACA	GAC
AT1G73460.2	Os03t0719500-02	3714	1636	A	A	1	27624291	+	AGATA	GAT	3	29159334	-	AGATA	GAT
AT1G36730.1	Os09t0326900-01	2085	1987	A	A	1	13898411	-	AAACA	AAC	9	9637984	+	AAACC	AAC
AT1G03090.2	Os12t0605800-01	614	553	A	A	1	740230	+	AGACA	GAC	12	25577527	+	AGACA	GAC
AT5G26751.1	Os01t0296100-01	439	611	A	A	5	9401460	-	AGACA	GAC	1	10824646	+	AGACA	GAC
AT5G26751.1	Os01t0252100-02	439	1275	A	A	5	9401460	-	AGACA	GAC	1	8331445	+	AGACA	GAC
AT5G26751.1	Os05t0134000-03	439	429	A	A	5	9401460	-	AGACA	GAC	5	1976393	-	AGACC	GAC
AT5G02960.1	Os03t0818400-01	676	729	A	A	5	693152	-	AGACA	GAC	3	34347418	-	AGACT	GAC
AT5G15680.1	Os02t0830900-01	6817	1315	A	A	5	5101041	-	AGACA	GAC	2	35730201	+	TGACT	GAC
AT1G73980.2	Os02t0708200-01	1091	937	A	A	1	27822386	-	AGACA	GAC	2	29279976	+	AGACA	GAC
AT5G43320.1	Os02t0810400-01	1444	1273	A	A	5	17387318	-	AGACA	GAC	2	34647706	+	AGACA	GAC
AT1G18150.2	Os05t0576800-01	1846	1630	A	A	1	6244912	-	AGACA	GAC	5	28725830	+	AGACG	GAC
AT4G11220.1	Os01t0226300-01	1258	526	A	A	4	6838192	-	AGACA	GAC	1	6969770	+	AGACA	GAC
AT1G80600.1	Os07t0461900-01	671	214	A	A	1	30299615	-	AGAGA	GAG	7	16210441	-	AGAGG	GAG
AT1G66880.1	Os01t0136800-01	3096	1370	A	A	1	24954577	+	AGACA	GAC	1	1978415	-	AGACC	GAC
AT1G26940.1	Os11t0602900-01	242	255	A	A	1	9343585	+	AGACA	GAC	11	23213530	+	AGACA	GAC
AT5G50180.1	Os02t0594100-01	1661	1370	A	A	5	20432840	+	AGACA	GAC	2	23004927	+	AGACA	GAC
AT5G48360.1	Os09t0517600-01	1978	1862	A	A	5	19597780	+	AGACA	GAC	9	20182009	+	AGACC	GAC
AT1G50410.2	Os08t0180300-03	2259	2745	A	A	1	18675650	+	AGACA	GAC	8	4705302	+	AGACA	GAC
AT2G43400.1	Os10t0516300-01	1123	698	A	A	2	18022953	+	AGATA	GAT	10	19910853	+	AGATC	GAT
AT2G43400.1	Os10t0516300-01	1227	802	A	A	2	18023057	+	AGACA	GAC	10	19910957	+	AGACA	GAC
AT2G26990.1	Os01t0279200-02	643	551	A	A	2	11521191	-	AGACA	GAC	1	9882833	+	AGACA	GAC
AT5G62890.2	Os08t0420600-01	1352	1109	A	A	5	25245981	+	AGATA	GAT	8	20132087	+	AGATA	GAT
AT1G09300.1	Os12t0563500-01	1212	1095	A	A	1	3006639	+	AGACA	GAC	12	23110149	+	AGACA	GAC
AT5G16050.2	Os02t0580300-02	1109	2185	A	A	5	5243915	-	AAACA	AAC	2	22337239	+	AAACA	AAC
AT1G73020.1	Os01t0706700-01	2588	2297	A	A	1	27469603	-	AGACA	GAC	1	29318324	-	AGACT	GAC
AT4G27440.1	Os10t0496900-02	935	908	A	A	4	13726641	+	AGACA	GAC	10	18903165	+	GGACA	GAC
AT4G27440.1	Os04t0678700-01	935	863	A	A	4	13726641	+	AGACA	GAC	4	34664038	+	GGACA	GAC
AT1G56450.1	Os09t0515200-01	1019	815	A	A	1	21144127	+	AGACA	GAC	9	20067236	-	AGACT	GAC
AT1G56450.1	Os09t0515200-01	1150	981	A	A	1	21144258	+	AAACA	AAC	9	20067070	-	AAACT	AAC
AT1G10830.1	Os12t0405200-01	1065	998	A	A	1	3605906	-	AGAGA	GAG	12	12207295	+	AGAGA	GAG
AT1G60070.2	Os06t0167100-01	2552	2524	A	A	1	22143618	-	AGACA	GAC	6	3384590	+	AGACT	GAC
AT2G02560.1	Os02t0169800-01	3583	3591	A	A	2	696984	+	AGATA	GAT	2	3791737	+	AGATG	GAT
AT5G19485.1	Os06t0338900-01	646	545	A	A	5	6575516	-	AGATA	GAT	6	13518577	-	AGATA	GAT
AT5G16510.2	Os04t0660400-01	1463	1655	A	A	5	5394490	+	AGACA	GAC	4	33707155	+	AGACA	GAC
AT1G11350.1	Os01t0783800-01	2790	3435	A	A	1	3817563	-	AGACA	GAC	1	33216302	+	TGACA	GAC
AT5G54630.1	Os06t0683000-01	1720	1611	A	A	5	22192605	-	AAACA	AAC	6	28469836	+	AAACT	AAC
AT1G14360.1	Os06t0593100-01	607	588	A	A	1	4911986	-	AGACA	GAC	6	23306032	+	AGACA	GAC
AT1G74050.1	Os04t0473400-01	842	534	A	A	1	27847623	-	AGACA	GAC	4	23661324	-	AGACC	GAC
AT1G74050.1	Os02t0591700-01	842	541	A	A	1	27847623	-	AGACA	GAC	2	22882682	-	AGACC	GAC
AT5G38210.1	Os01t0136800-01	1554	1370	A	A	5	15264506	+	AGACA	GAC	1	1978415	-	AGACC	GAC
AT1G66580.1	Os05t0169100-01	875	783	A	A	1	24840530	+	AGACA	GAC	5	4143882	+	AGACT	GAC
AT1G75330.1	Os02t0704800-01	853	895	A	A	1	28266861	-	AGATA	GAT	2	29080524	+	AGATT	GAT
AT3G47430.1	Os04t0534600-01	350	171	A	A	3	17480870	+	AGACA	GAC	4	26720249	+	AGACG	GAC
AT1G22930.1	Os02t0556700-01	975	889	A	A	1	8118455	+	AGACA	GAC	2	21055963	+	AGACA	GAC
AT2G47240.2	Os05t0132100-02	948	564	A	A	2	19394823	+	AGACA	GAC	5	1870657	-	GGACA	GAC
AT4G11740.1	Os09t0525600-01	1833	1634	A	A	4	7074844	+	AGACA	GAC	9	20536276	-	AGACA	GAC
AT4G11740.1	Os08t0546400-01	1198	1070	A	A	4	7073649	+	AGACA	GAC	8	27367681	-	AGACA	GAC
AT3G59050.1	Os04t0623300-01	1535	1701	A	A	3	21825200	-	AGACA	GAC	4	31669881	-	AGACG	GAC
AT2G02160.1	Os02t0831100-01	2441	1457	A	A	2	553208	-	AAACA	AAC	2	35742482	+	TAACA	AAC
AT1G51980.1	Os01t0191500-01	1466	1448	A	A	1	19324084	-	AGACA	GAC	1	4895341	+	AGACA	GAC
AT1G51980.1	Os01t0191500-01	1550	1532	A	A	1	19323890	-	AGACA	GAC	1	4896313	+	AGACA	GAC
AT1G51980.1	Os01t0191500-01	1908	1960	A	A	1	19323443	-	AAACA	AAC	1	4896826	+	AAACA	AAC
AT1G51980.1	Os05t0524300-01	1476	1451	A	A	1	19324074	-	AGACA	GAC	5	26104834	+	AGACA	GAC
AT1G51980.1	Os05t0524300-01	1550	1525	A	A	1	19323890	-	AGACA	GAC	5	26105637	+	TGACA	GAC
AT1G51980.1	Os01t0739000-01	1466	1440	A	A	1	19324084	-	AGACA	GAC	1	30852210	-	AGACA	GAC
AT1G51980.1	Os01t0739000-01	1550	1524	A	A	1	19323890	-	AGACA	GAC	1	30851340	-	TGACA	GAC
AT3G16900.1	Os07t0230700-01	342	445	A	A	3	5772534	+	AGACA	GAC	7	7273640	-	AGACG	GAC
AT3G52560.1	Os09t0297100-02	841	752	A	A	3	19494471	-	AAACA	AAC	9	7205236	-	AAACA	AAC
AT3G21790.1	Os07t0510400-01	487	401	A	A	3	7678056	-	AGACA	GAC	7	19455770	-	CGACA	GAC
AT1G17050.1	Os12t0271700-02	1179	672	A	A	1	5830766	+	AGACA	GAC	12	9916210	-	AGACT	GAC
AT5G59950.5	Os11t0100200-00	604	234	A	A	5	24140738	+	AGACA	GAC	11	4710	+	GGACA	GAC
AT1G30470.1	Os05t0592500-01	1192	1105	A	A	1	10782707	+	AGACA	GAC	5	29523980	+	AGACA	GAC
AT5G57900.1	Os08t0269800-01	608	3228	A	A	5	23450229	-	AGACA	GAC	8	10297470	-	TGACA	GAC
AT3G12560.2	Os03t0274300-01	1583	1727	A	A	3	3983237	-	AGACA	GAC	3	9250513	+	GGACA	GAC
AT4G26910.1	Os04t0394200-01	648	657	A	A	4	13521519	-	AGATA	GAT	4	19380695	+	GGATT	GAT
AT5G12950.1	Os02t0195500-01	974	694	A	A	5	4093492	+	AGACA	GAC	2	5339883	+	AGACC	GAC
AT1G73450.1	Os03t0719500-02	3512	1636	A	A	1	27617795	+	AGATA	GAT	3	29159334	-	AGATA	GAT
AT2G34860.1	Os08t0463900-01	863	753	A	A	2	14710091	+	AAACA	AAC	8	22775013	+	AAACT	AAC
AT4G27880.1	Os05t0238200-01	756	545	A	A	4	13884157	+	AGACA	GAC	5	8444723	+	AGACA	GAC
AT4G27880.1	Os01t0234900-01	756	798	A	A	4	13884157	+	AGACA	GAC	1	7451955	-	AGACA	GAC
AT4G26630.1	Os03t0596900-01	1495	1444	A	A	4	13432596	-	AGATA	GAT	3	22222715	-	AGATA	GAT
AT4G26630.1	Os03t0596900-01	2617	2497	A	A	4	13430715	-	AGACA	GAC	3	22219391	-	TGACT	GAC
AT5G56680.1	Os01t0372700-01	1555	1555	A	A	5	22938359	+	AGACA	GAC	1	15358084	-	AGACT	GAC
AT5G46110.1	Os01t0239200-01	1506	1188	A	A	5	18699979	+	AGACA	GAC	1	7719307	-	AGACT	GAC
AT4G02640.2	Os03t0796900-01	945	1080	A	A	4	1155489	+	AGACA	GAC	3	33188270	-	AGACC	GAC
AT5G39785.3	Os09t0413600-01	1294	2908	A	A	5	15931141	+	AGACA	GAC	9	14695801	-	TGACA	GAC
AT1G52750.1	Os01t0647700-01	792	1006	A	A	1	19648385	-	AGACA	GAC	1	26108521	+	AGACG	GAC
AT1G52750.1	Os01t0647700-01	992	1206	A	A	1	19648185	-	AGACA	GAC	1	26108721	+	AGACA	GAC
AT4G30910.2	Os02t0794700-01	1378	489	A	A	4	15043416	-	AGACA	GAC	2	33780765	-	AGACT	GAC
AT2G40780.1	Os03t0114200-01	969	742	A	A	2	17022831	+	AAACA	AAC	3	795515	-	AAACT	AAC
AT3G15480.1	Os10t0495900-01	931	739	A	A	3	5226355	-	AAACA	AAC	10	18872853	+	TAACC	AAC
AT5G58410.2	Os01t0977600-02	4864	4855	A	A	5	23615977	+	AGACA	GAC	1	43204392	-	AGACA	GAC
AT2G39840.1	Os03t0268000-01	1027	943	A	A	2	16628636	+	AGACA	GAC	3	8887608	+	AGACA	GAC
AT5G14420.2	Os01t0908700-01	1665	1388	A	A	5	4648551	-	AGACA	GAC	1	39566527	-	AGACA	GAC
AT1G12990.1	Os02t0595100-01	1194	2438	A	A	1	4435199	+	AGACA	GAC	2	23084000	-	AGACG	GAC
AT1G12990.1	Os04t0477500-02	1858	1730	A	A	1	4435863	+	AAACA	AAC	4	23893574	-	AAACT	AAC
AT3G08840.7	Os07t0691200-01	1379	1512	A	A	3	2683398	-	AGACA	GAC	7	29396877	+	TGACA	GAC
AT2G27040.1	Os04t0151800-02	1455	1551	A	A	2	11539492	-	AGACA	GAC	4	3558688	-	AGACA	GAC
AT4G19180.1	Os10t0350500-01	2362	2429	A	A	4	10485787	-	AGACA	GAC	10	10638257	-	AGACA	GAC
AT1G80650.1	Os09t0416500-01	667	664	A	A	1	30315583	+	AGACA	GAC	9	14901073	+	GGACA	GAC
AT3G59350.1	Os03t0844100-01	1599	1133	A	A	3	21934585	+	AGACA	GAC	3	35481340	-	AGACA	GAC
AT2G01490.1	Os03t0708100-01	1292	1056	A	A	2	223324	+	ATACA	TAC	3	28552127	-	ATACC	TAC
AT5G66070.1	Os07t0479100-01	970	803	A	A	5	26423024	+	AGACA	GAC	7	17402801	+	AGACC	GAC
AT4G38470.1	Os04t0686650-00	1090	392	A	A	4	18000481	+	AGACA	GAC	4	35096355	-	AGACA	GAC
AT4G14040.1	Os01t0916400-01	699	524	A	A	4	8101979	-	AGACA	GAC	1	39949433	+	AGACA	GAC
AT5G47690.3	Os06t0286351-01	2829	2708	A	A	5	19323035	+	AGACA	GAC	6	10349970	-	AGACA	GAC
AT4G25360.2	Os01t0914800-01	2014	1678	A	A	4	12972380	+	AGAGA	GAG	1	39860860	+	AGAGA	GAG
AT4G13780.1	Os10t0400100-01	1165	1201	A	A	4	7995932	-	AGACA	GAC	10	13494874	+	AGACG	GAC
AT2G30970.1	Os06t0548000-01	709	628	A	A	2	13180194	+	AGACA	GAC	6	20729345	-	AGACA	GAC
AT2G30970.1	Os02t0236000-01	709	682	A	A	2	13180194	+	AGACA	GAC	2	7708210	+	GGACA	GAC
AT1G55760.1	Os08t0495500-01	1479	1148	A	A	1	20847175	-	AGACA	GAC	8	24467584	+	AGACA	GAC
AT1G32500.1	Os01t0127300-01	1774	1587	A	A	1	11749941	-	AAACA	AAC	1	1504145	-	TAACT	AAC
AT3G53260.1	Os02t0626400-01	2097	1754	A	A	3	19744808	-	AGACA	GAC	2	24986133	-	AGACC	GAC
AT5G60170.2	Os12t0102400-01	3458	3955	A	A	5	24232822	+	AAACA	AAC	12	112505	+	AAACG	AAC
AT2G43710.1	Os01t0919900-01	1244	1102	A	A	2	18122299	+	AGACA	GAC	1	40147342	-	CGACA	GAC
AT2G43710.1	Os01t0919900-01	1451	1306	A	A	2	18122506	+	AGACA	GAC	1	40147138	-	AGACG	GAC
AT4G31160.1	Os04t0691200-00	5476	1778	A	A	4	15152455	+	AGACA	GAC	4	35347587	-	AGACA	GAC
AT5G04990.1	Os05t0270200-01	1430	1367	A	A	5	1471943	-	AGACA	GAC	5	10884021	-	AGACA	GAC
AT2G41790.1	Os01t0778800-01	3038	2966	A	A	2	17429523	-	AGACA	GAC	1	32976526	+	TGACA	GAC
AT2G41790.1	Os07t0570300-01	1355	1348	A	A	2	17433343	-	AGACA	GAC	7	22963867	-	AGACA	GAC
AT2G41790.1	Os07t0570300-01	2762	2755	A	A	2	17429976	-	AGACA	GAC	7	22956283	-	TGACA	GAC
AT1G08360.1	Os01t0860300-01	866	782	A	A	1	2637760	+	AGACA	GAC	1	37234409	+	AGACT	GAC
AT1G08360.1	Os01t0860300-01	879	797	A	A	1	2637773	+	AAACA	AAC	1	37234424	+	GAACT	AAC
AT1G76630.2	Os10t0548200-01	2838	2807	A	A	1	28764067	+	AGACA	GAC	10	21447318	-	AGACA	GAC
AT5G08440.3	Os05t0100900-01	1260	988	A	A	5	2722847	+	AGACA	GAC	5	81920	-	AGACA	GAC
AT2G47250.1	Os03t0314100-01	1839	2233	A	A	2	19400524	-	AGACA	GAC	3	11240549	+	AGACA	GAC
AT4G35410.2	Os03t0783700-00	892	943	A	A	4	16833966	+	AAACA	AAC	3	32513663	-	GAACC	AAC
AT1G07770.1	Os02t0478600-01	549	389	A	A	1	2408684	-	AGACA	GAC	2	16441980	+	AGACA	GAC
AT2G38810.3	Os03t0162200-01	309	161	A	A	2	16220615	-	AGACA	GAC	3	3371535	+	GGACA	GAC
AT2G38810.3	Os10t0418000-01	309	148	A	A	2	16220615	-	AGACA	GAC	10	14678345	+	GGACA	GAC
AT5G04140.1	Os07t0658400-02	5048	4859	A	A	5	1138119	+	AGACA	GAC	7	27723633	-	AGACT	GAC
AT3G14420.1	Os03t0786100-01	1620	1511	A	A	3	4824151	+	AGATA	GAT	3	32632356	+	AGATA	GAT
AT1G58030.1	Os12t0623500-01	2398	2245	A	A	1	21464059	-	AAATA	AAT	12	26621481	-	GAATT	AAT
AT3G62310.1	Os03t0314100-01	1934	2233	A	A	3	23058111	-	AGACA	GAC	3	11240549	+	AGACA	GAC
AT3G50520.1	Os08t0476400-01	395	523	A	A	3	18748840	+	AGACA	GAC	8	23470822	-	AGACA	GAC
AT4G34270.1	Os03t0760600-01	310	399	A	A	4	16405570	-	AGACA	GAC	3	31457788	-	AGACA	GAC
AT1G02560.1	Os03t0308100-01	1038	819	A	A	1	539686	+	AGATA	GAT	3	10967170	-	AGATC	GAT
AT4G32600.2	Os05t0179000-01	2012	1816	A	A	4	15725843	+	AGACA	GAC	5	4715335	+	TGACT	GAC
AT5G66570.1	Os01t0501800-01	473	377	A	A	5	26569340	+	AGACA	GAC	1	17349831	+	AGACG	GAC
AT4G26780.1	Os09t0284400-01	1117	810	A	A	4	13485326	-	AGACA	GAC	9	6247500	-	AGACA	GAC
AT1G53720.1	Os06t0670500-01	964	1080	A	A	1	20058553	+	AGACA	GAC	6	27795275	+	AGACT	GAC
AT3G11070.1	Os12t0105700-01	1218	1208	A	A	3	3469272	+	AGAGA	GAG	12	303021	-	AGAGC	GAG
AT5G55300.2	Os08t0154600-01	2888	3021	A	A	5	22424766	-	AGAGA	GAG	8	3142480	+	AGAGG	GAG
AT1G23140.1	Os02t0327000-01	250	318	A	A	1	8202848	-	AGACA	GAC	2	13174408	+	AGACA	GAC
AT1G23140.1	Os07t0108400-01	250	1007	A	A	1	8202848	-	AGACA	GAC	7	452587	-	AGACT	GAC
AT1G23140.1	Os07t0108400-01	395	1152	A	A	1	8202594	-	AGACA	GAC	7	452319	-	AGACC	GAC
AT2G41620.1	Os03t0349000-01	368	366	A	A	2	17354124	-	AGACA	GAC	3	13107724	-	AGACC	GAC
AT4G22305.1	Os04t0669500-01	600	639	A	A	4	11789880	-	AGACA	GAC	4	34148735	-	AGACT	GAC
AT3G20410.1	Os07t0515100-01	2005	1885	A	A	3	7118442	+	AGACA	GAC	7	19769758	-	AGACA	GAC
AT3G58510.2	Os03t0805200-01	1360	1308	A	A	3	21642110	+	AGACA	GAC	3	33614757	-	AGACA	GAC
AT3G54480.3	Os07t0659700-01	665	441	A	A	3	20171408	-	AGACA	GAC	7	27805179	+	CGACA	GAC
AT1G16490.1	Os04t0594100-01	552	435	A	A	1	5630376	-	AGACA	GAC	4	30030041	-	GGACA	GAC
AT5G05920.1	Os03t0740600-01	997	1134	A	A	5	1778144	-	AGACA	GAC	3	30384793	+	AGACA	GAC
AT4G13830.2	Os01t0101700-00	1304	846	A	A	4	8012736	+	AGATA	GAT	1	84062	+	AGATA	GAT
AT5G08420.1	Os10t0452800-01	524	440	A	A	5	2713992	+	AGACA	GAC	10	16512198	-	AGACC	GAC
AT1G74640.1	Os09t0413700-02	456	193	A	A	1	28033285	+	AGACA	GAC	9	14713691	+	AGACT	GAC
AT2G35450.1	Os04t0391900-01	1142	1181	A	A	2	14903127	-	AGATA	GAT	4	19286711	+	AGATT	GAT
AT2G35450.1	Os04t0391900-01	1171	1200	A	A	2	14903098	-	AAACA	AAC	4	19286730	+	AAACG	AAC
AT5G45900.1	Os01t0614900-01	780	741	A	A	5	18616408	+	AGACA	GAC	1	24384975	-	AGACA	GAC
AT5G45900.1	Os01t0614900-01	1714	1697	A	A	5	18617678	+	AGACA	GAC	1	24383284	-	AGACG	GAC
AT1G79380.1	Os08t0135400-01	1088	975	A	A	1	29862224	+	AGACA	GAC	8	2009671	+	AGACA	GAC
AT1G31660.1	Os09t0352400-01	1395	1457	A	A	1	11331216	-	AGACA	GAC	9	11236875	-	AGACA	GAC
AT1G31660.1	Os09t0352400-01	1607	1669	A	A	1	11331004	-	AAACA	AAC	9	11236663	-	TAACA	AAC
AT5G44130.1	Os05t0563600-01	450	302	A	A	5	17761314	+	AGATA	GAT	5	28052059	+	AGATC	GAT
AT2G20580.1	Os06t0699900-01	1286	1205	A	A	2	8861894	+	AGACA	GAC	6	29427664	-	AGACA	GAC
AT2G20580.1	Os06t0699900-01	2794	2716	A	A	2	8864476	+	AGACA	GAC	6	29423843	-	AGACA	GAC
AT2G20580.1	Os09t0326800-01	1286	1165	A	A	2	8861894	+	AGACA	GAC	9	9624131	+	AGACA	GAC
AT2G20580.1	Os09t0326800-01	2794	2676	A	A	2	8864476	+	AGACA	GAC	9	9628070	+	AGACG	GAC
AT2G42520.2	Os03t0805200-01	1037	891	A	A	2	17706009	+	AGACA	GAC	3	33615865	-	AGACA	GAC
AT2G42520.2	Os03t0805200-01	1454	1308	A	A	2	17706834	+	AGACA	GAC	3	33614757	-	AGACA	GAC
AT2G42520.2	Os07t0202100-01	1037	983	A	A	2	17706009	+	AGACA	GAC	7	5505333	-	AGACA	GAC
AT2G42520.2	Os07t0202100-01	2498	2462	A	A	2	17708931	+	AAACA	AAC	7	5500431	-	GAACT	AAC
AT2G47390.1	Os03t0307100-01	2676	2522	A	A	2	19442775	-	AGACA	GAC	3	10923880	+	GGACA	GAC
AT2G47390.1	Os03t0307100-01	3227	3085	A	A	2	19442049	-	AAACA	AAC	3	10925699	+	AAACC	AAC
AT3G08850.1	Os12t0110000-01	3465	3398	A	A	3	2689087	-	AGAGA	GAG	12	543769	-	AGAGA	GAG
AT5G55200.1	Os09t0284400-01	899	810	A	A	5	22396035	+	AGACA	GAC	9	6247500	-	AGACA	GAC
AT5G56740.1	Os09t0347800-01	1052	914	A	A	5	22953523	-	AGACA	GAC	9	10926165	+	TGACT	GAC
AT4G34000.2	Os08t0472000-01	2188	1056	A	A	4	16298120	+	AAACA	AAC	8	23240511	+	AAACT	AAC
AT3G13224.2	Os08t0320100-01	208	131	A	A	3	4255074	+	AGACA	GAC	8	13930892	+	GGACA	GAC
AT5G56040.2	Os09t0479200-01	960	834	A	A	5	22695782	+	AGACA	GAC	9	18376529	+	AGACC	GAC
AT4G02690.1	Os07t0177300-01	1215	1138	A	A	4	1187730	+	AGACA	GAC	7	4089293	-	GGACG	GAC
AT1G27500.2	Os02t0708400-01	1214	1555	A	A	1	9552484	-	AGACA	GAC	2	29289831	-	AGACT	GAC
AT4G17100.2	Os04t0542900-01	848	1482	A	A	4	9610261	-	AGATA	GAT	4	27194473	+	AGATA	GAT
AT4G29410.1	Os02t0821200-01	278	3	A	A	4	14469565	-	AGACA	GAC	2	35257357	-	AGACC	GAC
AT1G76700.1	Os08t0522600-01	799	834	A	A	1	28781779	-	AGACA	GAC	8	25982482	+	AGACA	GAC
AT3G55410.2	Os07t0695800-01	3412	3199	A	A	3	20545610	+	AGACA	GAC	7	29662066	+	TGACA	GAC
AT5G03030.2	Os07t0192300-01	532	1096	A	A	5	709062	-	AGATA	GAT	7	4980556	-	AGATA	GAT
AT4G31480.3	Os11t0174000-01	2078	1236	A	A	4	15265231	+	AGACA	GAC	11	3672267	-	AGACA	GAC
AT4G31480.3	Os01t0281400-00	2078	1221	A	A	4	15265231	+	AGACA	GAC	1	10025900	-	AGACG	GAC
AT2G46270.1	Os05t0569300-01	337	288	A	A	2	19000902	+	AGATA	GAT	5	28335649	+	AGATT	GAT
AT2G46270.1	Os05t0569300-01	1363	1319	A	A	2	19002822	+	AGACA	GAC	5	28339073	+	AGACA	GAC
AT5G26710.1	Os10t0369000-01	2434	2372	A	A	5	9308327	+	AAACA	AAC	10	11581663	-	AAACA	AAC
AT1G60730.3	Os04t0338000-01	740	624	A	A	1	22358956	-	AGATA	GAT	4	15917541	+	AGATA	GAT
AT4G36760.1	Os11t0539800-01	2161	1469	A	A	4	17330051	+	AAACA	AAC	11	19709967	-	AAACG	AAC
AT5G09810.1	Os01t0964133-01	466	370	A	A	5	3053161	+	AGATA	GAT	1	42485658	-	AGATC	GAT
AT5G09810.1	Os05t0438800-01	1645	1632	A	A	5	3054524	+	AAATA	AAT	5	21500801	-	AAATA	AAT
AT3G52290.1	Os01t0833800-01	745	688	A	A	3	19394909	+	AGACA	GAC	1	35711838	-	AGACT	GAC
AT3G52290.1	Os01t0833800-01	1884	1879	A	A	3	19396388	+	AGACA	GAC	1	35709724	-	AGACA	GAC
AT3G52290.1	Os05t0123200-01	745	847	A	A	3	19394909	+	AGACA	GAC	5	1292925	+	AGACC	GAC
AT2G05590.2	Os07t0438700-01	784	900	A	A	2	2068170	+	AGACA	GAC	7	14743601	+	AGACA	GAC
AT2G22425.1	Os12t0438900-01	642	497	A	A	2	9515420	+	AGATA	GAT	12	14503259	-	TGATA	GAT
AT3G58530.1	Os02t0281150-01	918	715	A	A	3	21647328	+	AGATA	GAT	2	10439652	+	AGATA	GAT
AT5G56630.1	Os01t0191700-01	1661	1446	A	A	5	22926314	+	AGACA	GAC	1	4908666	+	CGACA	GAC
AT4G33090.1	Os09t0362500-01	2180	2011	A	A	4	15966895	-	AGACA	GAC	9	11848884	+	AGACT	GAC
AT4G33090.1	Os02t0218200-01	866	850	A	A	4	15969095	-	AGACA	GAC	2	6601673	+	AGACA	GAC
AT4G33090.1	Os08t0398700-01	2180	2121	A	A	4	15966895	-	AGACA	GAC	8	19029213	+	AGACT	GAC
AT1G03457.2	Os05t0373400-01	1471	1332	A	A	1	861397	-	AGACA	GAC	5	18000523	+	AGACA	GAC
AT1G63940.2	Os08t0151800-01	1295	1280	A	A	1	23732628	+	AGATA	GAT	8	2981006	+	AGATG	GAT
AT5G56500.2	Os06t0114000-02	828	675	A	A	5	22874969	+	AGACA	GAC	6	814066	-	AGACA	GAC
AT5G56500.2	Os02t0102900-01	828	689	A	A	5	22874969	+	AGACA	GAC	2	160965	+	AGACA	GAC
AT4G01026.1	Os05t0213500-01	1132	1070	A	A	4	448403	+	AAACA	AAC	5	7036523	+	AAACA	AAC
AT3G13230.2	Os03t0115200-01	1025	882	A	A	3	4271144	+	AAACA	AAC	3	857906	-	AAACT	AAC
AT1G62250.1	Os03t0744700-01	1268	1089	A	A	1	22995462	-	AAACA	AAC	3	30596003	+	AAACA	AAC
AT1G47278.2	Os03t0276700-01	549	507	A	A	1	17331884	+	AAACA	AAC	3	9377666	+	AAACG	AAC
AT2G21580.1	Os09t0568800-01	622	502	A	A	2	9237657	+	AGATA	GAT	9	22701815	-	AGATT	GAT
AT1G22410.1	Os08t0484500-01	1870	1561	A	A	1	7914751	+	AAACA	AAC	8	23935044	-	AAACA	AAC
AT1G08450.1	Os01t0895600-01	681	575	A	A	1	2670307	-	AGACA	GAC	1	38933089	-	AGACA	GAC
AT1G08450.1	Os01t0895600-01	1071	1050	A	A	1	2669234	-	AGATA	GAT	1	38932178	-	TGATA	GAT
AT1G08450.1	Os05t0507300-01	1071	733	A	A	1	2669234	-	AGATA	GAT	5	25057252	+	TGATA	GAT
AT2G20420.1	Os02t0621700-01	1586	1532	A	A	2	8807946	+	AAACA	AAC	2	24747516	+	AAACA	AAC
AT4G00850.1	Os12t0496900-01	1136	821	A	A	4	359062	+	AGACA	GAC	12	18855908	-	AGACT	GAC
AT5G60410.5	Os03t0719100-01	1432	1521	A	A	5	24298829	+	AGAAA	GAA	3	29132790	+	AGAAA	GAA
AT5G60410.5	Os05t0125000-01	2757	2763	A	A	5	24300568	+	AGACA	GAC	5	1437084	+	AGACG	GAC
AT5G07940.1	Os03t0756700-01	5176	3062	A	A	5	2540285	+	AAACA	AAC	3	31250612	-	GAACT	AAC
AT4G02480.1	Os03t0344700-01	2877	1224	A	A	4	1083962	-	AGACA	GAC	3	12839993	-	AGACC	GAC
AT4G02480.1	Os07t0672500-02	4141	3584	A	A	4	1081905	-	AAACA	AAC	7	28435201	+	AAACC	AAC
AT3G50845.1	Os03t0775500-01	598	690	A	A	3	18899974	-	ATACA	TAC	3	32157233	+	ATACC	TAC
AT4G34890.1	Os03t0429800-01	4402	4358	A	A	4	16618628	-	ATACA	TAC	3	17998261	+	TTACC	TAC
AT2G18510.1	Os10t0457000-01	680	687	A	A	2	8032162	-	AGACA	GAC	10	16753917	+	AGACA	GAC
AT5G13010.1	Os01t0212100-01	3151	1407	A	A	5	4127696	+	AGACA	GAC	1	6121008	+	AGACA	GAC
AT3G03790.3	Os07t0165200-01	871	876	A	A	3	963779	+	AGACA	GAC	7	3496905	-	AGACA	GAC
AT5G48810.1	Os01t0971500-01	695	705	A	A	5	19789169	-	AGACA	GAC	1	42860342	+	AGACT	GAC
AT2G22570.1	Os02t0606800-01	580	598	A	A	2	9589957	-	AGACA	GAC	2	23774629	+	AGACT	GAC
AT5G51050.1	Os06t0604500-01	1494	1328	A	A	5	20755205	+	AGACA	GAC	6	23939563	+	AGACA	GAC
AT5G27030.1	Os01t0254100-01	883	856	A	A	5	9514193	-	AGATA	GAT	1	8427364	-	AGATA	GAT
AT5G45840.1	Os05t0560300-01	1573	859	A	A	5	18595478	-	AGAAA	GAA	5	27888417	-	AGAAG	GAA
AT3G06010.1	Os05t0144300-01	2539	2480	A	A	3	1803542	-	AGACA	GAC	5	2550494	-	AGACT	GAC
AT5G49910.1	Os05t0303000-01	1113	205	A	A	5	20304715	+	AGACA	GAC	5	13624767	+	AGACA	GAC
AT5G49910.1	Os05t0303000-01	1926	1018	A	A	5	20305928	+	AGACA	GAC	5	13626491	+	GGACA	GAC
AT5G49910.1	Os05t0303000-01	2283	1372	A	A	5	20306285	+	AGACA	GAC	5	13626845	+	AGACA	GAC
AT4G28610.1	Os07t0438800-01	298	326	A	A	4	14134842	-	AGATA	GAT	7	14754688	+	AGATG	GAT
AT3G20740.1	Os08t0137100-01	1358	1715	A	A	3	7249014	-	AGATA	GAT	8	2082994	+	AGATT	GAT
AT2G41670.1	Os11t0447300-01	368	375	A	A	2	17374471	+	AGAAA	GAA	11	14884606	+	AGAAA	GAA
AT5G17770.1	Os01t0814900-01	1355	1175	A	A	5	5864348	-	AAACA	AAC	1	34652204	-	AAACT	AAC
AT5G66930.3	Os12t0446700-01	233	278	A	A	5	26726490	+	AGATA	GAT	12	15128812	-	AGATG	GAT
AT3G16565.3	Os01t0120400-02	137	119	A	A	3	5642638	-	AGACA	GAC	1	1158293	-	TGACA	GAC
AT1G25440.1	Os06t0264200-00	1401	1330	A	A	1	8934052	-	AGATA	GAT	6	8706226	+	AGATC	GAT
AT3G47520.1	Os08t0434300-01	1438	665	A	A	3	17514464	+	AGACA	GAC	8	21055344	-	AGACC	GAC
AT2G20000.1	Os06t0622500-00	2152	642	A	A	2	8632991	-	AGACA	GAC	6	25026120	-	AGACA	GAC
AT5G05100.1	Os05t0411600-01	1297	1208	A	A	5	1505423	-	AAACA	AAC	5	20130263	+	AAACT	AAC
AT5G05100.1	Os05t0411600-01	1342	1253	A	A	5	1505378	-	AAACA	AAC	5	20130308	+	AAACT	AAC
AT1G29970.2	Os05t0565000-01	900	446	A	A	1	10498613	-	AGACA	GAC	5	28119962	+	AGACC	GAC
AT3G26720.1	Os11t0525600-01	2471	2473	A	A	3	9821272	+	AGATA	GAT	11	19065289	+	AGATG	GAT
AT5G15450.1	Os03t0426900-01	1870	2035	A	A	5	5015876	-	AGAGA	GAG	3	17837634	+	AGAGA	GAG
AT4G13930.1	Os12t0409000-01	1656	1792	A	A	4	8047909	-	AAACA	AAC	12	12392909	-	GAACT	AAC
AT3G23080.1	Os07t0185200-01	985	904	A	A	3	8207976	-	AGACA	GAC	7	4504116	-	GGACA	GAC
AT3G51620.3	Os12t0114200-01	2706	1848	A	A	3	19147531	+	AGACA	GAC	12	708913	-	AGACA	GAC
AT3G51620.3	Os11t0114700-02	2706	2451	A	A	3	19147531	+	AGACA	GAC	11	665364	-	AGACA	GAC
AT1G14710.2	Os10t0116900-01	2443	1775	A	A	1	5062137	-	AGAGA	GAG	10	1085719	-	GGAGT	GAG
AT3G48060.2	Os02t0742000-01	2642	2800	A	A	3	17745844	-	AGACA	GAC	2	31067895	+	AGACT	GAC
AT4G04950.1	Os10t0500700-01	1229	1240	A	A	4	2518258	-	AGACA	GAC	10	19099896	+	AGACA	GAC
AT4G17730.1	Os01t0254900-01	456	398	A	A	4	9865647	+	AGACA	GAC	1	8478370	-	AGACA	GAC
AT4G17730.1	Os02t0702800-01	456	400	A	A	4	9865647	+	AGACA	GAC	2	28971378	-	AGACT	GAC
AT4G17730.1	Os02t0702800-01	992	937	A	A	4	9866501	+	AGACA	GAC	2	28968136	-	AGACT	GAC
AT1G50300.1	Os07t0296200-01	309	242	A	A	1	18631443	-	AGACA	GAC	7	11595938	-	GGACA	GAC
AT3G63340.2	Os11t0586001-00	1871	1435	A	A	3	23396159	-	AGACA	GAC	11	22164593	+	AGACA	GAC
AT5G19510.1	Os07t0662500-01	948	959	A	A	5	6581692	-	AAACA	AAC	7	27944094	+	AAACA	AAC
AT3G62970.1	Os12t0538500-01	1204	1086	A	A	3	23272805	+	AAACA	AAC	12	21459625	+	GAACA	AAC
AT1G16180.1	Os02t0792900-01	729	396	A	A	1	5541183	+	AGACA	GAC	2	33693632	-	AGACG	GAC
AT5G07470.1	Os10t0563600-01	967	1037	A	A	5	2362595	-	AAACA	AAC	10	22256995	+	GAACC	AAC
AT1G74260.1	Os01t0888500-01	4275	2242	A	A	1	27923152	-	AGACA	GAC	1	38619636	-	AGACA	GAC
AT4G36750.1	Os10t0436800-01	1163	1172	A	A	4	17326433	+	AAACA	AAC	10	15604127	+	AAACA	AAC
AT5G63400.1	Os11t0312400-01	900	889	A	A	5	25393205	-	AGACA	GAC	11	12141632	+	AGACT	GAC
AT5G63400.1	Os11t0312220-00	900	889	A	A	5	25393205	-	AGACA	GAC	11	12039321	+	AGACT	GAC
AT2G23140.1	Os08t0110500-01	3009	2897	A	A	2	9845451	-	AGACA	GAC	8	556866	+	TGACA	GAC
AT4G25210.1	Os09t0451700-00	564	192	A	A	4	12918785	+	AGACA	GAC	9	16942503	+	AGACA	GAC
AT5G63950.1	Os04t0692700-01	2535	1387	A	A	5	25594255	-	AGACA	GAC	4	35448534	-	AGACA	GAC
AT1G07480.2	Os05t0292200-01	1474	1401	A	A	1	2296615	-	AGACA	GAC	5	12872162	+	TGACA	GAC
AT1G72500.1	Os07t0614300-01	1955	612	A	A	1	27295893	-	AGACA	GAC	7	25303771	+	TGACA	GAC
AT1G79720.1	Os09t0423500-01	1281	1177	A	A	1	29997527	-	AGACA	GAC	9	15346450	+	TGACA	GAC
AT1G71090.1	Os08t0191000-01	1068	998	A	A	1	26813223	+	AGACA	GAC	8	5324104	+	AGACG	GAC
AT1G52330.2	Os03t0696000-01	1018	921	A	A	1	19489772	+	AAACA	AAC	3	27882218	+	AAACA	AAC
AT3G45130.2	Os11t0562100-01	1194	1114	A	A	3	16515097	-	AGACA	GAC	11	20947204	+	AGACT	GAC
AT5G47080.1	Os07t0495100-01	998	858	A	A	5	19125301	-	AGACA	GAC	7	18522456	+	AGACA	GAC
AT4G38920.1	Os02t0550100-01	905	733	A	A	4	18148960	+	AGACA	GAC	2	20685813	-	AGACT	GAC
AT4G38920.1	Os12t0168900-01	1053	1006	A	A	4	18149108	+	AGACA	GAC	12	3499569	-	AGACA	GAC
AT1G73720.1	Os01t0322800-01	153	188	A	A	1	27725654	+	AGACA	GAC	1	12308949	-	AGACG	GAC
AT1G73720.1	Os01t0322800-01	1317	1355	A	A	1	27728953	+	AGACA	GAC	1	12304654	-	AGACA	GAC
AT5G63280.1	Os12t0233400-01	1076	1282	A	A	5	25369166	+	AGACA	GAC	12	7311182	+	AGACA	GAC
AT5G47200.1	Os02t0653800-01	681	603	A	A	5	19168545	+	AGACA	GAC	2	26370035	+	GGACA	GAC
AT1G01140.1	Os03t0126800-00	1397	1159	A	A	1	64807	-	AGATA	GAT	3	1515633	-	AGATG	GAT
AT4G28830.1	Os06t0162600-01	507	530	A	A	4	14233583	+	AGACA	GAC	6	3155403	-	AGACT	GAC
AT4G08520.1	Os05t0461000-01	688	652	A	A	4	5420236	+	AGACA	GAC	5	22642038	-	AGACT	GAC
AT3G07180.1	Os01t0907300-02	1801	1838	A	A	3	2282514	-	AGAGA	GAG	1	39491583	+	AGAGC	GAG
AT3G22260.4	Os02t0168600-01	1523	1005	A	A	3	7873515	+	AAACA	AAC	2	3705986	-	AAACT	AAC
AT3G01650.2	Os01t0908700-01	1798	898	A	A	3	244103	+	AGACA	GAC	1	39567487	-	AGACT	GAC
AT3G04260.1	Os10t0462800-01	1293	1270	A	A	3	1125315	-	AGAAA	GAA	10	17044473	+	AGAAA	GAA
AT3G49880.1	Os01t0879400-01	1256	1047	A	A	3	18497836	+	AGACA	GAC	1	38156193	+	AGACA	GAC
AT3G49880.1	Os12t0406100-01	1256	1047	A	A	3	18497836	+	AGACA	GAC	12	12265566	-	AGACA	GAC
AT3G49880.1	Os12t0406100-01	1776	1567	A	A	3	18498356	+	AGACA	GAC	12	12265046	-	AGACG	GAC
AT1G61580.1	Os12t0167900-01	1356	1393	A	A	1	22720690	-	AAACA	AAC	12	3431691	+	GAACT	AAC
AT5G64440.1	Os04t0102700-01	500	421	A	A	5	25766856	+	AGACA	GAC	4	194335	-	GGACA	GAC
AT5G64440.1	Os04t0102700-01	1159	1080	A	A	5	25768031	+	AGACA	GAC	4	192899	-	AGACA	GAC
AT4G28470.1	Os06t0699900-01	1262	1205	A	A	4	14069894	-	AGACA	GAC	6	29427664	-	AGACA	GAC
AT4G28470.1	Os09t0326800-01	1262	1165	A	A	4	14069894	-	AGACA	GAC	9	9624131	+	AGACA	GAC
AT1G61010.4	Os03t0852900-01	509	451	A	A	1	22476763	-	AGACA	GAC	3	35910918	-	AGACA	GAC
AT2G21170.3	Os09t0535000-02	739	497	A	A	2	9071850	-	AGACA	GAC	9	21034643	-	AGACA	GAC
AT1G01050.1	Os10t0406100-01	348	241	A	A	1	32296	-	AGACA	GAC	10	13868637	-	AGACT	GAC
AT1G01050.1	Os05t0438500-01	348	330	A	A	1	32296	-	AGACA	GAC	5	21492401	+	AGACG	GAC
AT1G19835.3	Os03t0246500-01	1854	1664	A	A	1	6858163	-	AGACA	GAC	3	7745886	+	AGACA	GAC
AT3G20800.1	Os04t0613400-00	729	637	A	A	3	7271933	-	AGATA	GAT	4	31099450	-	AGATT	GAT
AT3G20800.1	Os04t0613400-00	886	794	A	A	3	7271776	-	AGACA	GAC	4	31099293	-	AGACA	GAC
AT5G14780.2	Os06t0486800-01	1919	1138	A	A	5	4779102	+	AGACA	GAC	6	16652735	+	GGACA	GAC
AT5G25890.1	Os01t0741900-01	674	1734	A	A	5	9034068	+	AGACA	GAC	1	30978564	+	AGACA	GAC
AT1G32070.1	Os05t0481000-01	837	862	A	A	1	11535033	-	AGATA	GAT	5	23645456	+	AGATA	GAT
AT5G57580.1	Os04t0444200-01	2107	2063	A	A	5	23315095	-	AGATA	GAT	4	22154857	+	AGATT	GAT
AT5G57580.1	Os02t0562300-01	2107	2117	A	A	5	23315095	-	AGATA	GAT	2	21324762	+	AGATC	GAT
AT2G02810.1	Os06t0593100-01	597	600	A	A	2	802685	+	AGACA	GAC	6	23306044	+	AGACT	GAC
AT1G13020.1	Os02t0595800-01	2158	1741	A	A	1	4440853	-	AGACA	GAC	2	23120187	+	GGACA	GAC
AT1G13020.1	Os02t0595800-01	2411	1970	A	A	1	4440600	-	AAACA	AAC	2	23120416	+	AAACA	AAC
AT5G22500.1	Os04t0354600-01	785	629	A	A	5	7472111	+	AGACA	GAC	4	16949322	+	GGACA	GAC
AT1G78150.1	Os04t0455600-02	829	793	A	A	1	29406120	+	AGACA	GAC	4	22795751	-	AGACG	GAC
AT1G12350.2	Os08t0176100-01	1149	760	A	A	1	4200400	+	AGACA	GAC	8	4433682	+	AGACG	GAC
AT5G05620.1	Os05t0156600-01	1008	1126	A	A	5	1680660	+	AGACA	GAC	5	3310020	-	AGACC	GAC
AT4G35310.1	Os04t0584600-02	1914	1600	A	A	4	16804081	+	AGACA	GAC	4	29534125	+	GGACA	GAC
AT4G35310.1	Os03t0128700-01	875	1030	A	A	4	16802703	+	AGACA	GAC	3	1626235	+	AGACA	GAC
AT5G58350.1	Os12t0114100-01	2480	2839	A	A	5	23587729	+	AAACA	AAC	12	699164	-	AAACT	AAC
AT4G37880.1	Os06t0588900-01	543	554	A	A	4	17810481	+	AGACA	GAC	6	23100075	-	AGACA	GAC
AT2G46340.2	Os05t0571000-01	3377	3536	A	A	2	19023136	-	AGACA	GAC	5	28446541	-	AGACT	GAC
AT2G32530.1	Os04t0429600-00	2191	2017	A	A	2	13813146	+	AGACA	GAC	4	21288614	-	AGACT	GAC
AT3G61620.2	Os09t0252000-00	861	534	A	A	3	22801768	-	AGACA	GAC	9	3962453	+	AGACA	GAC
AT2G41490.1	Os07t0661100-01	1640	1555	A	A	2	17304184	+	AGACA	GAC	7	27869168	-	TGACT	GAC
AT5G16710.1	Os06t0232600-01	881	982	A	A	5	5484978	+	AAACA	AAC	6	6892912	-	AAACT	AAC
AT3G61080.1	Os03t0117800-01	1134	1258	A	A	3	22608983	+	ATACA	TAC	3	978337	+	TTACT	TAC
AT4G01120.1	Os05t0569300-01	1403	1597	A	A	4	481792	-	AGAGA	GAG	5	28339351	+	TGAGA	GAG
AT4G01120.1	Os05t0569300-01	1494	1708	A	A	4	481701	-	AGACA	GAC	5	28339462	+	AGACC	GAC
AT3G02520.2	Os11t0546900-01	994	783	A	A	3	527055	-	AGACA	GAC	11	20180830	+	GGACA	GAC
AT3G02520.2	Os11t0546900-01	1350	1137	A	A	3	526586	-	AAACA	AAC	11	20181266	+	AAACC	AAC
AT2G47500.1	Os03t0301800-01	3474	1632	A	A	2	19498024	+	AGACA	GAC	3	10630061	-	TGACA	GAC
AT2G03870.2	Os08t0177700-01	611	525	A	A	2	1181366	+	AAACA	AAC	8	4565268	+	GAACA	AAC
AT5G13550.1	Os09t0240500-01	2314	2248	A	A	5	4355358	-	AAACA	AAC	9	3092503	+	TAACA	AAC
AT5G64270.1	Os02t0146400-01	3739	827	A	A	5	25710467	+	AGACA	GAC	2	2549584	+	AGACA	GAC
AT5G57990.1	Os06t0184300-01	2859	2900	A	A	5	23470114	-	AGACA	GAC	6	4213407	-	GGACA	GAC
AT5G57990.1	Os06t0184300-01	2908	2939	A	A	5	23470065	-	AAACA	AAC	6	4213368	-	AAACA	AAC
AT4G26270.1	Os05t0524400-01	1658	1661	A	A	4	13301520	-	AGACA	GAC	5	26111721	+	AGACA	GAC
AT4G26270.1	Os01t0191700-01	535	411	A	A	4	13303528	-	AGACA	GAC	1	4906459	+	AGACA	GAC
AT4G26270.1	Os01t0191700-01	1090	966	A	A	4	13302348	-	AGACA	GAC	1	4907718	+	CGACA	GAC
AT4G26270.1	Os01t0191700-01	1567	1446	A	A	4	13301611	-	AGACA	GAC	1	4908666	+	CGACA	GAC
AT3G56770.1	Os03t0811400-00	369	393	A	A	3	21029662	-	AGACA	GAC	3	33974685	+	AGACA	GAC
AT1G22650.1	Os11t0175400-01	1835	1923	A	A	1	8013575	-	AGACA	GAC	11	3740027	-	AGACC	GAC
AT1G53730.2	Os07t0618400-01	458	673	A	A	1	20061862	+	AGACA	GAC	7	25517126	+	AGACT	GAC
AT4G16144.1	Os01t0499300-01	917	1019	A	A	4	9139939	-	AGACA	GAC	1	17215903	-	AGACA	GAC
AT4G16144.1	Os01t0499300-01	1928	2020	A	A	4	9137997	-	AGACA	GAC	1	17210501	-	TGACA	GAC
AT5G01990.1	Os01t0818000-01	1225	1083	A	A	5	377925	-	AGACA	GAC	1	34837383	+	AGACA	GAC
AT4G05420.1	Os05t0592400-01	521	462	A	A	4	2747768	+	AGACA	GAC	5	29513383	+	GGACA	GAC
AT2G33210.1	Os03t0143400-01	2036	1910	A	A	2	14075019	-	AGACA	GAC	3	2401326	-	GGACA	GAC
AT3G60500.1	Os02t0550700-01	441	290	A	A	3	22354689	+	AGACA	GAC	2	20731250	-	GGACA	GAC
AT5G58690.1	Os07t0694000-01	2152	2000	A	A	5	23709789	-	AGACA	GAC	7	29546202	-	AGACG	GAC
AT5G45420.2	Os08t0159000-01	934	989	A	A	5	18405721	-	AGAGA	GAG	8	3439436	+	AGAGG	GAG
AT3G59580.3	Os11t0264300-02	2956	3420	A	A	3	22012796	+	AGACA	GAC	11	8970272	-	GGACG	GAC
AT1G74330.2	Os07t0596600-02	1783	1303	A	A	1	27945797	-	AGATA	GAT	7	24296078	-	AGATT	GAT
AT1G51310.1	Os03t0174600-01	759	766	A	A	1	19020661	-	AGACA	GAC	3	3991263	+	AGACA	GAC
AT2G26230.1	Os01t0865100-01	675	583	A	A	2	11165737	+	AGACA	GAC	1	37442696	-	AGACA	GAC
AT5G47860.1	Os04t0405600-01	1150	1216	A	A	5	19383847	+	AGACA	GAC	4	20125763	-	TGACA	GAC
AT3G23150.1	Os04t0169100-02	2455	2543	A	A	3	8257193	+	AGACA	GAC	4	4741513	+	GGACA	GAC
AT1G21080.3	Os08t0522600-01	947	834	A	A	1	7380245	-	AGACA	GAC	8	25982482	+	AGACA	GAC
AT2G42210.2	Os02t0717300-01	446	362	A	A	2	17590696	+	AGACA	GAC	2	29756372	+	AGACG	GAC
AT2G42210.2	Os02t0717300-01	813	729	A	A	2	17591533	+	AGACA	GAC	2	29758262	+	GGACA	GAC
AT1G16970.1	Os07t0184900-01	583	545	A	A	1	5804541	-	AGACA	GAC	7	4487542	+	AGACT	GAC
AT4G14080.1	Os09t0502200-01	1523	1498	A	A	4	8118677	-	AGACA	GAC	9	19434166	-	GGACA	GAC
AT2G33770.1	Os05t0557700-01	2126	2122	A	A	2	14280582	-	AGACA	GAC	5	27743710	-	AGACA	GAC
AT2G33330.1	Os03t0140500-01	946	507	A	A	2	14124331	-	AGACA	GAC	3	2228004	-	AGACC	GAC
AT2G39270.1	Os03t0130400-01	1002	1025	A	A	2	16401508	+	AGAGA	GAG	3	1719421	+	AGAGC	GAG
AT5G53970.1	Os02t0302700-01	1596	1521	A	A	5	21912740	+	AAACA	AAC	2	11753611	+	AAACC	AAC
AT3G06430.1	Os03t0309800-02	1461	1500	A	A	3	1956722	-	AGAGA	GAG	3	11050537	+	GGAGA	GAG
AT2G01735.1	Os02t0735900-01	1217	490	A	A	2	325898	+	AGACA	GAC	2	30702335	-	TGACA	GAC
AT1G14250.1	Os08t0436100-01	1012	976	A	A	1	4870133	+	AGACA	GAC	8	21191669	+	TGACA	GAC
AT2G47850.3	Os01t0257400-01	1567	1721	A	A	2	19598089	+	AGACA	GAC	1	8594390	-	GGACT	GAC
AT1G43640.1	Os05t0437900-01	750	900	A	A	1	16440467	-	AGACA	GAC	5	21461541	-	AGACA	GAC
AT3G23530.1	Os07t0474600-01	2152	154	A	A	3	8440733	+	AGAGA	GAG	7	17116897	+	AGAGA	GAG
AT3G52920.1	Os02t0528100-01	841	656	A	A	3	19625956	+	AGACA	GAC	2	19352827	-	AGACT	GAC
AT4G16760.1	Os06t0103500-01	1526	1503	A	A	4	9425996	-	AGACA	GAC	6	231203	+	AGACT	GAC
AT4G16760.1	Os06t0103500-01	1830	1807	A	A	4	9425383	-	AGACA	GAC	6	231903	+	GGACA	GAC
AT1G80260.1	Os12t0606100-00	2943	2864	A	A	1	30180158	+	AGACA	GAC	12	25611017	+	AGACT	GAC
AT1G80260.1	Os02t0523300-01	2943	3130	A	A	1	30180158	+	AGACA	GAC	2	19091622	-	AGACT	GAC
AT4G17640.1	Os10t0564900-01	957	803	A	A	4	9826654	+	AGATA	GAT	10	22312885	+	AGATA	GAT
AT4G12590.1	Os09t0497400-01	533	528	A	A	4	7452169	-	AGACA	GAC	9	19236295	+	AGACA	GAC
AT5G13120.1	Os05t0103200-01	913	779	A	A	5	4162784	-	AGACA	GAC	5	188138	+	TGACA	GAC
AT5G13120.1	Os05t0103200-01	1014	878	A	A	5	4162683	-	AGACA	GAC	5	188237	+	AGACT	GAC
AT5G13120.1	Os05t0103200-01	1103	982	A	A	5	4162594	-	AAATA	AAT	5	188341	+	GAATC	AAT
AT4G29010.1	Os02t0274100-01	1374	1211	A	A	4	14299478	-	AGATA	GAT	2	10005762	+	AGATG	GAT
AT1G69410.1	Os07t0597000-01	890	743	A	A	1	26090336	+	AGACA	GAC	7	24317954	-	AGACA	GAC
AT4G01310.1	Os03t0125000-01	453	460	A	A	4	544826	-	AGACA	GAC	3	1434723	-	AGACG	GAC
AT3G58130.1	Os04t0678800-01	1160	1072	A	A	3	21529734	+	AGACA	GAC	4	34668342	+	AGACA	GAC
AT5G44090.2	Os10t0476600-01	2738	2031	A	A	5	17743040	-	AGACA	GAC	10	17763083	+	AGACC	GAC
AT5G02870.1	Os07t0180900-01	663	564	A	A	5	658337	+	AGACA	GAC	7	4263735	+	AGACC	GAC
AT5G02870.1	Os07t0180900-01	1324	1225	A	A	5	659471	+	AGACA	GAC	7	4265300	+	AGACA	GAC
AT1G20020.1	Os02t0103800-01	1185	1092	A	A	1	6944630	+	AGACA	GAC	2	184069	-	GGACA	GAC
AT5G58900.1	Os01t0853700-01	1047	276	A	A	5	23784466	-	AGACA	GAC	1	36765019	-	AGACG	GAC
AT3G16785.4	Os05t0358700-01	3374	3365	A	A	3	5718256	+	AGACA	GAC	5	17052278	-	AGACA	GAC
AT4G10710.2	Os12t0446500-00	2961	2263	A	A	4	6603188	-	AGACA	GAC	12	15123437	+	AGACT	GAC
AT4G10710.2	Os12t0446500-00	4040	3297	A	A	4	6602109	-	AAACA	AAC	12	15124471	+	GAACT	AAC
AT2G26800.2	Os01t0269000-01	781	653	A	A	2	11431484	-	AGAGA	GAG	1	9271912	-	CGAGA	GAG
AT1G56070.2	Os02t0519900-01	3187	2679	A	A	1	20968255	-	AGACA	GAC	2	18921542	+	GGACA	GAC
AT1G56070.2	Os04t0118400-01	3187	2836	A	A	1	20968255	-	AGACA	GAC	4	1098371	+	GGACA	GAC
AT1G76030.1	Os06t0568200-01	1335	1228	A	A	1	28536358	+	AGACA	GAC	6	21964352	-	AGACA	GAC
AT1G76030.1	Os06t0568200-01	1672	1565	A	A	1	28536878	+	AGACA	GAC	6	21963582	-	AGACA	GAC
AT2G20920.1	Os03t0137300-01	1239	736	A	A	2	8999886	+	AAACA	AAC	3	2059879	-	AAACA	AAC
AT4G24800.4	Os08t0120500-01	1397	1156	A	A	4	12783711	+	AGAGA	GAG	8	1123312	-	AGAGA	GAG
AT3G03890.1	Os07t0573800-02	1507	1053	A	A	3	999847	-	AGACA	GAC	7	23194742	-	GGACA	GAC
AT3G03890.1	Os07t0573800-02	1524	1070	A	A	3	999708	-	AGACA	GAC	7	23194579	-	AGACA	GAC
AT3G03950.3	Os07t0170300-01	1314	1456	A	A	3	1023219	+	AGACA	GAC	7	3728132	-	AGACA	GAC
AT3G03950.3	Os03t0158500-01	1314	1878	A	A	3	1023219	+	AGACA	GAC	3	3127384	-	AGACC	GAC
AT2G20140.1	Os07t0691800-01	875	812	A	A	2	8693521	+	AGACA	GAC	7	29437277	-	AGACA	GAC
AT4G09160.1	Os05t0429400-01	1607	1312	A	A	4	5841205	+	AGACA	GAC	5	21067032	-	GGACA	GAC
AT4G09160.1	Os01t0874700-01	1607	1549	A	A	4	5841205	+	AGACA	GAC	1	37950415	+	GGACA	GAC
AT3G05350.1	Os07t0205700-01	2287	2327	A	A	3	1527015	-	AAACA	AAC	7	5692329	-	TAACT	AAC
AT1G08550.3	Os04t0379700-01	1717	466	A	A	1	2709121	+	AGACA	GAC	4	18551868	-	AGACC	GAC
AT2G37240.1	Os03t0284600-01	600	632	A	A	2	15640651	-	AGATA	GAT	3	9791331	+	AGATT	GAT
AT3G52880.2	Os09t0567300-01	1296	1333	A	A	3	19601670	-	AGACA	GAC	9	22648298	+	AGACA	GAC
AT2G33620.2	Os06t0326000-01	1872	1345	A	A	2	14236695	+	AGACA	GAC	6	12758791	-	AGACA	GAC
AT5G27520.1	Os05t0392700-03	1021	1022	A	A	5	9714783	-	AGACA	GAC	5	19109294	-	AGACT	GAC
AT4G23630.2	Os01t0736900-01	1755	1065	A	A	4	12319802	+	AGATA	GAT	1	30740461	+	AGATG	GAT
AT5G16000.1	Os06t0274500-01	1396	1209	A	A	5	5226152	+	AGACA	GAC	6	9319332	+	AGACG	GAC
AT5G06360.1	Os07t0673100-01	365	338	A	A	5	1945468	+	AGACA	GAC	7	28450278	-	AGACA	GAC
AT1G10890.1	Os10t0214400-01	487	288	A	A	1	3629188	+	AGACA	GAC	10	7957224	-	AGACG	GAC
AT4G29510.1	Os09t0359800-01	806	774	A	A	4	14492910	+	AGACA	GAC	9	11703995	-	AGACA	GAC
AT3G13290.1	Os02t0722800-01	4404	4245	A	A	3	4303247	+	AAACA	AAC	2	30016238	-	GAACA	AAC
AT3G19100.1	Os07t0619800-02	1715	895	A	A	3	6608245	+	AGACA	GAC	7	25618384	-	AGACT	GAC
AT3G11130.1	Os11t0104900-00	4917	1492	A	A	3	3483594	-	AGATA	GAT	11	242778	+	AGATA	GAT
AT3G01480.1	Os08t0382400-01	816	604	A	A	3	189560	+	AGATA	GAT	8	18021924	+	GGATT	GAT
AT1G80410.2	Os01t0617500-01	422	369	A	A	1	30233586	-	AGACA	GAC	1	24545153	-	AGACA	GAC
AT1G80070.1	Os06t0167000-02	4645	754	A	A	1	30123964	+	ACACA	CAC	6	3367508	-	ACACA	CAC
AT1G80070.1	Os06t0167000-02	5114	1223	A	A	1	30124572	+	AGACA	GAC	6	3367039	-	AGACA	GAC
AT1G80070.1	Os06t0167000-02	5972	2081	A	A	1	30125731	+	AGATA	GAT	6	3365884	-	AGATT	GAT
AT1G80070.1	Os06t0167000-02	7381	3521	A	A	1	30127670	+	AGATA	GAT	6	3364056	-	AGATT	GAT
AT4G09510.1	Os11t0175400-01	2004	1923	A	A	4	6021361	-	AGACA	GAC	11	3740027	-	AGACC	GAC
AT1G61660.1	Os04t0631600-01	942	1056	A	A	1	22755214	-	AGACA	GAC	4	32168007	+	AGACT	GAC
AT4G28060.1	Os04t0498200-01	584	518	A	A	4	13943842	-	AGACA	GAC	4	24906631	-	TGACA	GAC
AT1G58200.2	Os03t0432900-01	2588	1336	A	A	1	21548301	-	AAACA	AAC	3	18214721	+	AAACC	AAC
AT5G53550.5	Os02t0649900-01	2147	1477	A	A	5	21758219	+	AGACA	GAC	2	26172165	-	AGACT	GAC
AT5G53550.5	Os04t0542200-01	2147	1602	A	A	5	21758219	+	AGACA	GAC	4	27155274	-	AGACG	GAC
AT5G27540.2	Os03t0810600-01	2359	2257	A	A	5	9727311	+	AAACA	AAC	3	33927772	-	AAACT	AAC
AT1G08420.1	Os12t0617900-02	3457	3009	A	A	1	2656375	+	AGACA	GAC	12	26307759	-	GGACA	GAC
AT1G08420.1	Os03t0646900-01	3457	2912	A	A	1	2656375	+	AGACA	GAC	3	25043240	-	GGACA	GAC
AT2G13100.4	Os06t0179900-01	2177	1576	A	A	2	5391847	+	AGACA	GAC	6	3962364	-	GGACT	GAC
AT1G45000.1	Os02t0199900-01	1497	1468	A	A	1	17011735	+	AAACA	AAC	2	5595623	-	AAACA	AAC
AT1G45000.1	Os06t0607800-01	1497	1441	A	A	1	17011735	+	AAACA	AAC	6	24186343	+	AAACT	AAC
AT5G14960.1	Os02t0739700-01	518	628	A	A	5	4845332	+	AGACA	GAC	2	30926454	-	AGACC	GAC
AT1G63170.1	Os02t0674700-00	1032	882	A	A	1	23426646	+	AAAGA	AAG	2	27481601	-	GAAGA	AAG
AT1G63170.1	Os07t0463400-01	1037	821	A	A	1	23426651	+	AGACA	GAC	7	16305465	+	GGACA	GAC
AT5G14270.1	Os02t0601800-03	2659	2625	A	A	5	4608544	+	AAACA	AAC	2	23549738	-	GAACA	AAC
AT1G09940.1	Os10t0502400-01	1793	1737	A	A	1	3237316	-	AGACA	GAC	10	19159569	-	AGACG	GAC
AT4G02280.1	Os03t0340500-01	1786	1391	A	A	4	997020	+	AGACA	GAC	3	12677081	-	AGACA	GAC
AT3G55280.1	Os01t0348700-01	763	576	A	A	3	20501598	+	AGATA	GAT	1	13898012	+	AGATT	GAT
AT4G10960.1	Os08t0374800-01	278	473	A	A	4	6717612	-	AGACA	GAC	8	17573358	-	TGACA	GAC
AT4G21380.1	Os07t0550500-01	1974	1880	A	A	4	11390114	-	AGACA	GAC	7	21847390	-	AGACA	GAC
AT1G70770.2	Os01t0128400-01	1925	1864	A	A	1	26688620	-	AGAGA	GAG	1	1571903	-	AGAGA	GAG
AT4G38120.3	Os08t0152900-01	3157	1101	A	A	4	17889608	-	AGACA	GAC	8	3034405	-	CGACA	GAC
AT3G01500.2	Os01t0639900-01	636	308	A	A	3	196441	-	AGACA	GAC	1	25700828	+	AGACC	GAC
AT1G60160.1	Os09t0376900-01	1757	1847	A	A	1	22189205	-	AGATA	GAT	9	12664061	-	AGATA	GAT
AT1G28490.1	Os01t0963300-01	237	159	A	A	1	10016473	+	AGAGA	GAG	1	42450754	-	GGAGA	GAG
AT1G28490.1	Os01t0963300-01	1000	885	A	A	1	10017908	+	AAACA	AAC	1	42447985	-	GAACA	AAC
AT1G28490.1	Os11t0168100-01	1000	860	A	A	1	10017908	+	AAACA	AAC	11	3293418	+	GAACT	AAC
AT4G30580.1	Os10t0497100-01	709	781	A	A	4	14933083	-	AGACA	GAC	10	18918542	+	AGACA	GAC
AT3G04630.2	Os03t0799100-01	771	1052	A	A	3	1260223	+	AGAAA	GAA	3	33313936	+	AGAAA	GAA
AT5G17450.1	Os01t0507700-01	243	231	A	A	5	5755806	+	AGACA	GAC	1	17741464	+	AGACG	GAC
AT2G21960.1	Os04t0639300-01	783	159	A	A	2	9356351	+	AGACA	GAC	4	32483919	-	GGACA	GAC
AT1G62750.1	Os04t0538100-01	1532	210	A	A	1	23234727	-	AGATA	GAT	4	26919532	-	AGATA	GAT
AT1G62750.1	Os04t0538100-01	2537	1224	A	A	1	23233563	-	AGACA	GAC	4	26918059	-	GGACA	GAC
AT4G16060.1	Os05t0358400-01	721	776	A	A	4	9095728	+	AGACA	GAC	5	17016817	+	AGACA	GAC
AT1G77180.2	Os02t0759800-01	2012	1745	A	A	1	29000009	-	AGAGA	GAG	2	31995952	-	AGAGA	GAG
AT2G31440.1	Os02t0272600-01	763	773	A	A	2	13399452	-	AGACA	GAC	2	9907536	+	AGACA	GAC
AT5G62810.1	Os05t0578000-01	1703	1117	A	A	5	25223574	+	AAACA	AAC	5	28782686	+	AAACA	AAC
AT4G11820.2	Os09t0521400-01	1387	1270	A	A	4	7109417	-	AGACA	GAC	9	20370373	+	AGACA	GAC
AT4G11820.2	Os08t0544900-01	1387	1385	A	A	4	7109417	-	AGACA	GAC	8	27305723	+	AGACA	GAC
AT4G11820.2	Os08t0544900-01	1418	1416	A	A	4	7109294	-	AGACA	GAC	8	27306281	+	AGACA	GAC
AT2G33730.1	Os03t0708600-02	1429	1374	A	A	2	14266575	-	AGATA	GAT	3	28569934	-	AGATT	GAT
AT2G33730.1	Os03t0708600-02	2298	2243	A	A	2	14265706	-	AGACA	GAC	3	28569065	-	AGACG	GAC
AT1G25490.1	Os09t0249700-01	1749	1774	A	A	1	8954518	+	AGACA	GAC	9	3758693	-	GGACA	GAC
AT2G35330.1	Os09t0371700-01	2163	269	A	A	2	14871301	+	AGACA	GAC	9	12387200	+	AGACA	GAC
AT3G59320.1	Os05t0299500-01	852	865	A	A	3	21925118	-	AGACA	GAC	5	13409713	+	AGACA	GAC
AT3G59320.1	Os09t0513200-00	852	819	A	A	3	21925118	-	AGACA	GAC	9	19972131	-	GGACA	GAC
AT2G26640.1	Os02t0205500-01	1269	1182	A	A	2	11331153	+	AGACA	GAC	2	5931283	-	AGACG	GAC
AT4G36530.2	Os02t0705100-01	1572	1355	A	A	4	17240083	-	ATACA	TAC	2	29099289	-	GTACT	TAC
AT1G51760.1	Os01t0560000-01	1585	1395	A	A	1	19201475	+	AAACA	AAC	1	21265979	-	GAACG	AAC
AT4G33010.1	Os01t0711400-01	3091	669	A	A	4	15927346	-	AGACA	GAC	1	29565695	+	AGACA	GAC
AT1G08820.3	Os05t0373000-01	1274	543	A	A	1	2823121	-	AGACA	GAC	5	17967390	-	AGACA	GAC
AT1G08820.3	Os01t0936800-01	1223	462	A	A	1	2823172	-	AGACA	GAC	1	41119399	-	AGACA	GAC
AT1G08820.3	Os01t0936800-01	2185	1386	A	A	1	2821758	-	AGACA	GAC	1	41117613	-	GGACA	GAC
AT1G24490.1	Os03t0844700-01	951	243	A	A	1	8683915	+	AGACA	GAC	3	35514942	+	GGACA	GAC
AT5G39830.1	Os04t0459900-01	1059	1051	A	A	5	15944932	+	AGACA	GAC	4	22958528	+	AGACA	GAC
AT1G08200.1	Os01t0969100-01	741	697	A	A	1	2575368	-	AGATA	GAT	1	42740321	-	AGATG	GAT
AT1G77940.1	Os01t0276000-01	542	475	A	A	1	29304036	-	AGACA	GAC	1	9658329	-	AGACA	GAC
AT3G05180.1	Os05t0401000-01	1071	1044	A	A	3	1468763	-	AGACA	GAC	5	19506875	+	AGACA	GAC
AT3G48100.1	Os04t0673300-01	998	961	A	A	3	17758879	-	AGATA	GAT	4	34377042	+	AGATC	GAT
AT4G28300.1	Os01t0754500-01	687	508	A	A	4	14015805	+	AGACA	GAC	1	31653235	-	GGACA	GAC
AT2G43945.1	Os01t0338600-01	1159	1163	A	A	2	18197916	-	AAACA	AAC	1	13319494	-	AAACT	AAC
AT4G19420.2	Os02t0702400-01	2628	1237	A	A	4	10587785	-	AGACA	GAC	2	28938322	+	AGACG	GAC
AT4G19420.2	Os02t0702400-01	2730	1339	A	A	4	10587578	-	AGATA	GAT	2	28938552	+	AGATT	GAT
AT5G24810.1	Os06t0701300-02	2658	2684	A	A	5	8517458	-	AGACA	GAC	6	29516561	-	TGACA	GAC
AT3G54850.1	Os06t0102700-01	985	861	A	A	3	20322763	+	AGACA	GAC	6	186827	+	AGACA	GAC
AT1G29330.1	Os05t0529300-01	1048	817	A	A	1	10258506	-	AGACA	GAC	5	26289358	-	AGACT	GAC
AT1G79930.1	Os01t0180800-01	796	767	A	A	1	30066512	-	AGACA	GAC	1	4255039	+	AGACT	GAC
AT1G79930.1	Os01t0180800-01	2385	2341	A	A	1	30064315	-	AGAGA	GAG	1	4258412	+	AGAGA	GAG
AT1G79930.1	Os01t0180800-01	2872	2898	A	A	1	30063645	-	AAACA	AAC	1	4259343	+	GAACG	AAC
AT2G35920.3	Os10t0471350-01	3233	3036	A	A	2	15080420	+	AGATA	GAT	10	17475821	-	AGATC	GAT
AT1G48110.2	Os03t0317000-01	1886	2514	A	A	1	17771135	-	AGACA	GAC	3	11406354	+	AGACA	GAC
AT3G18370.1	Os01t0128800-01	2881	2521	A	A	3	6309771	+	AGACA	GAC	1	1604808	+	AGACA	GAC
AT5G08590.1	Os04t0432000-02	1610	1399	A	A	5	2786048	+	AAACA	AAC	4	21419908	+	AAACA	AAC
AT4G22750.1	Os03t0804300-01	603	751	A	A	4	11950096	-	AGACA	GAC	3	33572975	-	AGACA	GAC
AT3G50500.1	Os03t0610900-01	961	771	A	A	3	18742386	-	AGACA	GAC	3	23069751	-	AGACA	GAC
AT3G50500.1	Os12t0586100-01	961	898	A	A	3	18742386	-	AGACA	GAC	12	24460149	-	AGACA	GAC
AT3G59970.3	Os03t0815200-01	1400	1327	A	A	3	22153502	+	AGACA	GAC	3	34169448	-	AGACA	GAC
AT1G59980.1	Os02t0741100-01	1006	959	A	A	1	22082600	+	AGACA	GAC	2	30997404	+	AGACA	GAC
AT3G03960.1	Os03t0804800-01	1108	922	A	A	3	1025934	+	AGACA	GAC	3	33595761	+	AGACT	GAC
AT3G48980.2	Os06t0152700-01	894	760	A	A	3	18156248	+	AGACA	GAC	6	2719786	-	AGACG	GAC
AT3G48980.2	Os04t0534000-01	894	670	A	A	3	18156248	+	AGACA	GAC	4	26690728	+	AGACG	GAC
AT3G48980.2	Os04t0534100-01	894	803	A	A	3	18156248	+	AGACA	GAC	4	26697910	+	AGACC	GAC
AT5G62790.2	Os01t0106900-01	415	499	A	A	5	25216657	-	AGACA	GAC	1	378927	-	AGACA	GAC
AT5G62790.2	Os01t0106900-01	808	829	A	A	5	25215932	-	AGACA	GAC	1	377712	-	AGACA	GAC
AT5G62790.2	Os01t0106900-01	1340	1361	A	A	5	25214729	-	AGACA	GAC	1	376120	-	TGACA	GAC
AT2G34250.3	Os03t0213100-01	1484	1281	A	A	2	14464194	+	AGACA	GAC	3	5898738	+	AGACA	GAC
AT2G34250.3	Os09t0347700-01	1484	1286	A	A	2	14464194	+	AGACA	GAC	9	10916557	-	AGACA	GAC
AT2G34250.3	Os09t0347500-01	1484	762	A	A	2	14464194	+	AGACA	GAC	9	10906937	-	AGACA	GAC
AT2G45290.1	Os06t0133800-01	1049	623	A	A	2	18673898	+	AGACA	GAC	6	1810877	-	AGACA	GAC
AT2G45290.1	Os04t0266900-01	1184	926	A	A	2	18674033	+	AGACA	GAC	4	11029485	+	AGACA	GAC
AT5G33320.1	Os05t0170950-00	1634	514	A	A	5	12591606	+	AGACA	GAC	5	4254867	+	GGACC	GAC
AT1G13750.1	Os12t0576700-01	1968	1833	A	A	1	4715542	-	AGACA	GAC	12	23810803	-	AGACA	GAC
AT2G01060.1	Os09t0299200-01	746	758	A	A	2	73896	-	AGATA	GAT	9	7332444	+	AGATC	GAT
AT5G05200.1	Os07t0227800-00	348	370	A	A	5	1546561	-	AGACA	GAC	7	7157073	-	AGACA	GAC
AT3G54840.1	Os03t0151900-01	875	883	A	A	3	20320863	+	AAACA	AAC	3	2857321	-	AAACA	AAC
AT3G54020.1	Os05t0452900-02	1357	1298	A	A	3	20007977	+	AGACA	GAC	5	22214999	-	AGACA	GAC
AT3G54020.1	Os05t0452900-02	1589	1568	A	A	3	20008209	+	AAACA	AAC	5	22214729	-	AAACG	AAC
AT1G16670.1	Os04t0619400-01	1434	1256	A	A	1	5699375	+	AGACA	GAC	4	31463455	-	AGACA	GAC
AT4G08150.1	Os07t0129700-01	1643	1094	A	A	4	5148072	-	AGACA	GAC	7	1571714	+	GGACA	GAC
AT2G47940.1	Os05t0147500-01	1753	1697	A	A	2	19618580	-	AGACA	GAC	5	2733125	+	AGACG	GAC
AT1G49950.3	Os01t0589300-01	947	989	A	A	1	18494806	-	AGACA	GAC	1	22991107	+	AGACA	GAC
AT2G42320.2	Os08t0505200-01	1183	1193	A	A	2	17629035	+	AGATA	GAT	8	24988156	+	AGATA	GAT
AT2G44100.1	Os07t0271000-01	1330	1122	A	A	2	18244103	+	AGACA	GAC	7	9984054	-	AGACA	GAC
AT2G44100.1	Os05t0304400-01	1330	1087	A	A	2	18244103	+	AGACA	GAC	5	13719639	+	AGACA	GAC
AT1G77350.1	Os05t0486200-01	593	557	A	A	1	29071615	+	AAACA	AAC	5	23908056	-	AAACT	AAC
AT4G02680.1	Os07t0178100-01	2978	2754	A	A	4	1181685	-	AGAAA	GAA	7	4122332	+	AGAAA	GAA
AT4G26540.1	Os09t0479200-01	1003	834	A	A	4	13397305	-	AGACA	GAC	9	18376529	+	AGACC	GAC
AT1G18900.3	Os12t0638900-01	2358	2310	A	A	1	6531713	+	AGACA	GAC	12	27399600	-	AGACC	GAC
AT4G17650.1	Os01t0772400-00	1055	1070	A	A	4	9829445	+	AGACA	GAC	1	32611046	+	AGACA	GAC
AT3G46060.1	Os07t0239400-01	749	751	A	A	3	16919489	+	AGACA	GAC	7	7743622	-	AGACA	GAC
AT3G46060.1	Os05t0461300-01	749	729	A	A	3	16919489	+	AGACA	GAC	5	22649878	-	AGACA	GAC
AT3G46060.1	Os03t0819900-01	749	675	A	A	3	16919489	+	AGACA	GAC	3	34409957	+	AGACA	GAC
AT3G23600.1	Os05t0399200-01	804	643	A	A	3	8475533	+	AGATA	GAT	5	19422839	+	AGATT	GAT
AT5G43140.1	Os12t0508100-00	1082	980	A	A	5	17323366	+	AAACA	AAC	12	19518331	+	AAACA	AAC
AT3G51460.1	Os02t0554300-01	878	742	A	A	3	19094010	+	AGACA	GAC	2	20930744	-	AGACA	GAC
AT3G27390.2	Os02t0597800-01	159	144	A	A	3	10136507	-	AGACA	GAC	2	23237335	+	AGACA	GAC
AT3G27390.2	Os02t0597800-01	2161	2112	A	A	3	10133532	-	AGACA	GAC	2	23241119	+	GGACA	GAC
AT1G75370.2	Os05t0545000-01	112	272	A	A	1	28279514	-	AGACA	GAC	5	27044563	+	AGACT	GAC
AT1G75370.2	Os05t0545000-01	793	929	A	A	1	28278473	-	AGACA	GAC	5	27045811	+	AGACG	GAC
AT3G04740.1	Os08t0332800-01	1040	1190	A	A	3	1295394	+	AGACA	GAC	8	14741588	+	AGACA	GAC
AT1G62040.1	Os07t0512200-01	423	210	A	A	1	22933498	+	AGACA	GAC	7	19626840	-	AGACA	GAC
AT3G18850.2	Os05t0502200-01	1204	986	A	A	3	6499923	-	AGACA	GAC	5	24726697	+	GGACA	GAC
AT5G28060.1	Os01t0723200-01	668	637	A	A	5	10069632	-	AAACA	AAC	1	30158104	-	GAACT	AAC
AT4G39200.1	Os09t0568800-01	571	502	A	A	4	18258578	+	AGATA	GAT	9	22701815	-	AGATT	GAT
AT4G24630.1	Os08t0103400-00	1055	804	A	A	4	12716647	+	AGACA	GAC	8	191731	-	AGACA	GAC
AT4G24630.1	Os01t0868200-02	634	547	A	A	4	12715905	+	AGACA	GAC	1	37620373	-	GGACA	GAC
AT4G24630.1	Os05t0436900-01	1055	954	A	A	4	12716647	+	AGACA	GAC	5	21391780	+	AGACC	GAC
AT3G23390.1	Os07t0523150-00	535	548	A	A	3	8376347	+	AGATA	GAT	7	20269408	+	GGATT	GAT
AT5G10560.1	Os04t0530700-01	800	738	A	A	5	3338335	-	AGACA	GAC	4	26545584	-	AGACA	GAC
AT5G25270.1	Os08t0295100-00	679	372	A	A	5	8761291	-	AGACA	GAC	8	11876795	-	AGACA	GAC
AT3G58640.1	Os01t0674100-02	964	1121	A	A	3	21692095	-	AGAAA	GAA	1	27699328	-	AGAAA	GAA
AT5G61840.1	Os01t0926600-01	993	690	A	A	5	24840256	-	AGACA	GAC	1	40627583	-	AGACT	GAC
AT2G47070.1	Os03t0833300-02	1503	1679	A	A	2	19338306	+	AGACA	GAC	3	35011650	-	AGACT	GAC
AT5G12240.2	Os07t0641800-01	637	2552	A	A	5	3959071	-	AGACA	GAC	7	26708632	-	AGACG	GAC
AT4G23810.1	Os06t0158100-00	280	14	A	A	4	12393703	-	AGACA	GAC	6	2959767	+	AGACA	GAC
AT2G19860.1	Os05t0532600-01	1779	471	A	A	2	8573821	+	AAACA	AAC	5	26418861	-	GAACC	AAC
AT2G45330.1	Os06t0134050-01	1212	779	A	A	2	18687774	+	AGACA	GAC	6	1823200	-	AGACA	GAC
AT1G60420.1	Os03t0405900-01	697	540	A	A	1	22262745	+	AGAGA	GAG	3	16629808	+	AGAGA	GAG
AT1G19100.1	Os01t0549200-02	2550	2612	A	A	1	6601262	+	AGACA	GAC	1	20489752	-	AGACA	GAC
AT2G41350.1	Os08t0240600-00	1177	928	A	A	2	17233379	+	AGACA	GAC	8	8497750	-	GGACA	GAC
AT3G53110.1	Os03t0158200-01	1275	1279	A	A	3	19689813	+	AGATA	GAT	3	3118839	+	AGATA	GAT
AT5G53560.1	Os10t0518200-01	452	216	A	A	5	21760253	+	AGACA	GAC	10	20029019	-	AGACA	GAC
AT4G23820.1	Os02t0256100-01	1130	1197	A	A	4	12397603	-	AGACA	GAC	2	8836876	+	AGACC	GAC
AT4G11120.1	Os08t0399600-01	1313	1378	A	A	4	6779937	+	AGACA	GAC	8	19059901	-	TGACA	GAC
AT2G11520.1	Os09t0123300-01	1375	1533	A	A	2	4620876	+	AGACA	GAC	9	1809669	+	AGACA	GAC
AT2G40940.1	Os05t0155200-01	1422	1696	A	A	2	17085575	-	AGACA	GAC	5	3235009	-	AGACT	GAC
AT1G05570.1	Os02t0832400-02	2987	2836	A	A	1	1652851	-	AGACA	GAC	2	35797184	+	AGACA	GAC
AT1G05570.1	Os02t0832400-02	3019	2868	A	A	1	1652819	-	AGAGA	GAG	2	35797216	+	AGAGG	GAG
AT5G56290.1	Os08t0500100-02	2285	2246	A	A	5	22791911	+	AGACA	GAC	8	24694039	+	TGACA	GAC
AT1G76090.1	Os03t0136200-01	311	245	A	A	1	28551526	-	AGACA	GAC	3	2003490	+	GGACA	GAC
AT4G18800.1	Os06t0551400-01	966	828	A	A	4	10320069	-	AAACA	AAC	6	20896312	-	CAACT	AAC
AT1G74210.1	Os03t0603600-01	876	888	A	A	1	27912314	+	AGAGA	GAG	3	22618841	+	CGAGA	GAG
AT1G55250.5	Os10t0565600-01	2207	1990	A	A	1	20611120	+	AGACA	GAC	10	22394236	+	AGACA	GAC
AT1G22620.1	Os08t0109100-01	1292	1122	A	A	1	8000784	-	AGACA	GAC	8	454549	+	AGACT	GAC
AT1G03190.2	Os05t0144800-01	1395	1343	A	A	1	777632	+	AGACA	GAC	5	2588512	-	AGACA	GAC
AT1G03190.2	Os05t0144800-01	2242	2190	A	A	1	779244	+	AGACA	GAC	5	2586010	-	TGACA	GAC
AT1G79920.2	Os01t0180800-01	886	767	A	A	1	30061669	-	AGACA	GAC	1	4255039	+	AGACT	GAC
AT3G10740.2	Os11t0132600-01	1767	1137	A	A	3	3362854	-	AGACA	GAC	11	1488297	+	AGACC	GAC
AT3G10740.2	Os03t0320100-01	2633	618	A	A	3	3361328	-	AGACA	GAC	3	11550501	-	AGACG	GAC
AT4G38440.1	Os06t0574400-01	3716	1594	A	A	4	17993648	+	AGACA	GAC	6	22293652	-	AGACA	GAC
AT1G74030.1	Os09t0375000-01	1850	1784	A	A	1	27839280	-	AAACA	AAC	9	12540751	-	TAACA	AAC
AT5G35730.1	Os12t0595000-01	1199	1169	A	A	5	13896043	+	AGATA	GAT	12	24976903	-	AGATA	GAT
AT1G47830.1	Os12t0207300-01	728	637	A	A	1	17613249	-	AGACA	GAC	12	5605872	+	AGACA	GAC
AT3G46000.2	Os05t0113400-01	567	2133	A	A	3	16907829	-	AGAGA	GAG	5	718529	+	AGAGG	GAG
AT5G05520.1	Os11t0106200-02	1504	2193	A	A	5	1634811	+	AGAGA	GAG	11	287740	-	AGAGC	GAG
AT5G05520.1	Os12t0105700-01	1504	1493	A	A	5	1634811	+	AGAGA	GAG	12	302736	-	AGAGC	GAG
AT5G22360.1	Os10t0154000-01	674	699	A	A	5	7404935	-	AGATA	GAT	10	3359479	-	AGATT	GAT
AT3G07760.3	Os12t0514600-01	1677	872	A	A	3	2478203	+	AGATA	GAT	12	19928565	-	AGATA	GAT
AT1G28150.2	Os04t0528100-01	627	402	A	A	1	9835132	-	AGAGA	GAG	4	26388433	+	TGAGA	GAG
AT5G07320.1	Os06t0604500-01	473	275	A	A	5	2310335	+	AGACA	GAC	6	23936257	+	AGACG	GAC
AT2G41140.1	Os03t0366200-01	2047	789	A	A	2	17153297	+	AGACA	GAC	3	14322842	+	AGACA	GAC
AT2G41140.1	Os07t0641200-01	2047	708	A	A	2	17153297	+	AGACA	GAC	7	26683562	-	AGACA	GAC
AT2G41140.1	Os07t0641200-01	2338	1078	A	A	2	17153588	+	AGACA	GAC	7	26683192	-	AGACT	GAC
AT3G59920.1	Os05t0304400-01	1443	1329	A	A	3	22138017	+	AGACA	GAC	5	13720096	+	AGACA	GAC
AT2G32230.2	Os04t0692500-01	1519	1037	A	A	2	13680676	-	AGACA	GAC	4	35440375	+	AGACA	GAC
AT1G52360.2	Os06t0143900-01	2024	1910	A	A	1	19503291	+	AGACA	GAC	6	2324273	-	TGACA	GAC
AT2G40490.1	Os03t0337600-01	796	707	A	A	2	16914357	+	AGATA	GAT	3	12531391	+	AGATT	GAT
AT1G48600.2	Os05t0548900-01	1056	1141	A	A	1	17968105	+	AGAAA	GAA	5	27230809	-	AGAAA	GAA
AT2G46450.1	Os06t0527100-01	2068	2120	A	A	2	19068173	+	AGACA	GAC	6	19552425	+	AGACT	GAC
AT1G80460.1	Os04t0647800-01	931	967	A	A	1	30247981	-	AGACA	GAC	4	32957728	-	AGACG	GAC
AT2G25110.1	Os08t0278900-01	1112	1134	A	A	2	10685983	+	AGATA	GAT	8	10810447	-	AGATT	GAT
AT4G32285.2	Os03t0275500-01	1602	1318	A	A	4	15587044	+	AGACA	GAC	3	9314884	-	AGACA	GAC
AT4G32285.2	Os03t0275500-01	2001	1732	A	A	4	15587443	+	AGACA	GAC	3	9314470	-	AGACA	GAC
AT4G33700.1	Os03t0674300-01	1214	227	A	A	4	16177054	-	AGACA	GAC	3	26656050	+	AGACA	GAC
AT1G24040.2	Os04t0465500-02	907	911	A	A	1	8505931	-	AGACA	GAC	4	23275950	-	AGACT	GAC
AT5G11800.1	Os06t0561200-01	1651	1616	A	A	5	3804337	-	AGACA	GAC	6	21499879	+	AGACG	GAC
AT5G13000.1	Os02t0832400-02	2831	2836	A	A	5	4115802	-	AGACA	GAC	2	35797184	+	AGACA	GAC
AT5G13000.1	Os03t0128100-01	6184	1997	A	A	5	4110333	-	AAACA	AAC	3	1582472	-	AAACA	AAC
AT5G13000.1	Os06t0728800-01	6184	1006	A	A	5	4110333	-	AAACA	AAC	6	31033567	-	CAACA	AAC
AT4G14320.2	Os07t0450000-01	295	288	A	A	4	8242896	-	AGACA	GAC	7	15450871	+	AGACA	GAC
AT5G37510.1	Os03t0713400-01	2449	2370	A	A	5	14900402	+	AGATA	GAT	3	28856014	-	AGATT	GAT
AT2G25760.1	Os05t0200500-02	1640	1238	A	A	2	10986539	-	AGACA	GAC	5	6276541	-	AGACA	GAC
AT2G37940.1	Os01t0850100-01	1248	1187	A	A	2	15879198	+	AGAGA	GAG	1	36544339	+	AGAGC	GAG
AT2G37940.1	Os05t0452900-02	1248	1214	A	A	2	15879198	+	AGAGA	GAG	5	22216070	-	AGAGT	GAG
AT2G23820.2	Os02t0179100-01	483	251	A	A	2	10141717	+	AGACA	GAC	2	4384534	+	AGACG	GAC
AT5G57950.2	Os09t0420600-01	946	886	A	A	5	23462298	+	AGACA	GAC	9	15154000	-	AGACA	GAC
AT1G53300.1	Os05t0210600-01	2406	1498	A	A	1	19882360	+	AGACA	GAC	5	6862143	+	AGACA	GAC
AT3G20390.2	Os07t0516200-01	643	506	A	A	3	7110576	-	AGACA	GAC	7	19863771	+	AGACA	GAC
AT5G60540.1	Os02t0130100-01	778	662	A	A	5	24337112	-	AGACA	GAC	2	1566628	-	AGACT	GAC
AT1G27330.1	Os12t0514100-01	241	114	A	A	1	9493545	+	AGACA	GAC	12	19904851	-	TGACA	GAC
AT1G27330.1	Os11t0637501-00	241	117	A	A	1	9493545	+	AGACA	GAC	11	25178752	-	TGACA	GAC
AT1G64230.5	Os02t0261100-01	886	698	A	A	1	23835370	+	AAACA	AAC	2	9119427	+	TAACT	AAC
AT5G05170.1	Os07t0208500-01	2652	2777	A	A	5	1531460	-	AGATA	GAT	7	5854041	-	AGATA	GAT
AT5G05170.1	Os03t0808100-01	2652	2590	A	A	5	1531460	-	AGATA	GAT	3	33781785	-	AGATA	GAT
AT2G31190.1	Os04t0517300-01	1475	1544	A	A	2	13291403	-	AAACA	AAC	4	25855796	-	AAACA	AAC
AT1G27910.1	Os01t0901000-01	2508	2449	A	A	1	9721193	-	AGAGA	GAG	1	39222754	-	GGAGA	GAG
AT5G14460.1	Os05t0108000-01	1556	1329	A	A	5	4660604	-	AGACA	GAC	5	450083	-	AGACA	GAC
AT3G05280.1	Os01t0610500-01	519	495	A	A	3	1504656	-	AGACA	GAC	1	24153414	-	AGACC	GAC
AT1G51680.1	Os06t0656500-01	1915	1748	A	A	1	19159051	-	AGATA	GAT	6	26943498	-	AGATT	GAT
AT1G56460.2	Os03t0811500-01	610	578	A	A	1	21147547	+	AGACA	GAC	3	33990849	-	AGACA	GAC
AT2G26250.1	Os03t0181500-01	1342	1183	A	A	2	11171329	-	AGACA	GAC	3	4271052	+	AGACC	GAC
AT4G28540.1	Os02t0810400-01	1346	1273	A	A	4	14109325	+	AGACA	GAC	2	34647706	+	AGACA	GAC
AT3G09100.2	Os11t0217500-01	1633	2463	A	A	3	2790144	-	AGATA	GAT	11	6119227	-	AGATT	GAT
AT4G17610.2	Os03t0100500-01	5406	448	A	A	4	9805959	-	AGACA	GAC	3	84976	+	AGACG	GAC
AT1G80030.2	Os02t0804500-01	704	521	A	A	1	30107643	-	AGACA	GAC	2	34305372	-	AGACA	GAC
AT2G44410.1	Os05t0470700-01	558	846	A	A	2	18329025	+	AGACA	GAC	5	23102591	+	AGACG	GAC
AT4G22260.1	Os04t0668900-01	658	420	A	A	4	11771678	-	AGACA	GAC	4	34125334	-	AGACG	GAC
AT4G22260.1	Os04t0668900-01	1153	915	A	A	4	11770119	-	AGACA	GAC	4	34123572	-	AGACG	GAC
AT3G12370.1	Os05t0121500-01	771	695	A	A	3	3937385	-	AAACA	AAC	5	1146412	-	AAACA	AAC
AT3G10840.2	Os12t0118400-02	721	771	A	A	3	3392740	-	AGACA	GAC	12	896518	+	AGACA	GAC
AT4G32410.1	Os05t0176100-05	2741	2455	A	A	4	15642136	-	AGACA	GAC	5	4567046	-	GGACA	GAC
AT2G30410.1	Os02t0816500-01	364	179	A	A	2	12959836	+	AGATA	GAT	2	35003026	+	AGATC	GAT
AT5G23280.1	Os02t0828566-01	1541	1188	A	A	5	7844147	+	AGATA	GAT	2	35609480	-	AGATG	GAT
AT1G02890.1	Os03t0344700-01	3181	1565	A	A	1	646644	-	AGACA	GAC	3	12838946	-	AGACA	GAC
AT1G02890.1	Os03t0344700-01	3922	2306	A	A	1	645395	-	AGACA	GAC	3	12836780	-	AGACT	GAC
AT5G64050.1	Os02t0121000-01	1459	1350	A	A	5	25630655	-	AGACA	GAC	2	1091335	-	AGACA	GAC
AT2G05990.1	Os08t0327400-01	606	577	A	A	2	2323438	+	AGACA	GAC	8	14416561	+	AGACA	GAC
AT4G30160.2	Os08t0240800-01	420	380	A	A	4	14754870	+	AGACA	GAC	8	8511068	+	AGACA	GAC
AT4G30160.2	Os04t0604000-02	420	414	A	A	4	14754870	+	AGACA	GAC	4	30471672	-	AGACG	GAC
AT4G30160.2	Os06t0659300-01	420	673	A	A	4	14754870	+	AGACA	GAC	6	27142384	-	AGACA	GAC
AT1G45010.1	Os01t0262500-01	581	431	A	A	1	17014746	-	AGACA	GAC	1	8884118	+	GGACA	GAC
AT1G60170.1	Os04t0555400-01	509	596	A	A	1	22193675	+	AGACA	GAC	4	27793380	+	TGACA	GAC
AT3G48190.2	Os01t0106700-00	6220	4480	A	A	3	17819709	+	AGACA	GAC	1	359307	+	AGACT	GAC
AT1G31910.1	Os03t0253100-01	2494	1667	A	A	1	11461650	+	AAACA	AAC	3	8067809	-	AAACT	AAC
AT1G48450.1	Os03t0717900-01	423	464	A	A	1	17909805	-	AGATA	GAT	3	29065733	+	AGATC	GAT
AT5G52560.1	Os06t0701200-01	1068	892	A	A	5	21332629	+	AGACA	GAC	6	29512222	-	AGACA	GAC
AT3G07130.2	Os03t0848200-01	1085	994	A	A	3	2256762	-	AGACA	GAC	3	35665739	-	AGACG	GAC
AT4G17740.1	Os02t0815700-01	1451	1707	A	A	4	9867320	-	AGACA	GAC	2	34940893	+	AGACA	GAC
AT5G43010.1	Os02t0199900-01	1555	1495	A	A	5	17248394	-	AAACA	AAC	2	5595596	-	TAACT	AAC
AT1G07420.1	Os07t0101500-01	935	648	A	A	1	2279611	+	AGACA	GAC	7	89770	+	AGACA	GAC
AT1G29460.2	Os09t0547100-01	694	605	A	A	1	10307553	-	AGACA	GAC	9	21609875	+	AGACG	GAC
AT5G27430.1	Os09t0556000-01	570	564	A	A	5	9689120	+	AGACA	GAC	9	22092597	-	AGACC	GAC
AT5G27430.1	Os09t0556000-01	761	734	A	A	5	9689311	+	AAACA	AAC	9	22092427	-	AAACA	AAC
AT1G18340.1	Os02t0125800-01	951	882	A	A	1	6311855	-	AGACA	GAC	2	1348116	-	AGACT	GAC
AT1G29850.1	Os05t0547850-01	1045	566	A	A	1	10449766	+	AAACA	AAC	5	27179718	-	AAACG	AAC
AT1G77490.1	Os12t0178100-01	667	421	A	A	1	29118453	+	AGACA	GAC	12	3958837	-	AGACA	GAC
AT3G02560.2	Os05t0346300-01	1100	868	A	A	3	543339	+	AAACA	AAC	5	16302952	-	GAACT	AAC
AT4G34555.1	Os11t0153800-01	560	548	A	A	4	16504292	-	AAACA	AAC	11	2528057	+	CAACA	AAC
AT5G15800.2	Os08t0531700-01	916	501	A	A	5	5152218	-	AGACA	GAC	8	26511135	+	AGACA	GAC
AT5G15800.2	Os06t0162800-01	682	332	A	A	5	5152721	-	AGACA	GAC	6	3166167	-	AGACA	GAC
AT3G05230.1	Os09t0556000-01	683	588	A	A	3	1493411	+	AGATA	GAT	9	22092573	-	AGATA	GAT
AT1G20050.1	Os01t0103600-02	763	683	A	A	1	6950109	+	AGACA	GAC	1	186524	-	AGACT	GAC
AT3G13490.1	Os02t0623500-01	1974	1850	A	A	3	4395867	-	AGATA	GAT	2	24848361	-	AGATA	GAT
AT3G56460.1	Os05t0313500-01	1095	949	A	A	3	20933096	-	AGACA	GAC	5	14413548	+	AGACA	GAC
AT2G16950.2	Os04t0691500-01	1170	1123	A	A	2	7356740	+	AGACA	GAC	4	35373365	+	AGACA	GAC
AT1G21600.1	Os11t0110100-01	793	579	A	A	1	7572174	-	AGAGA	GAG	11	486568	+	AGAGA	GAG
AT5G48010.2	Os08t0223900-00	1843	1657	A	A	5	19460540	+	AGACA	GAC	8	7545642	+	AGACA	GAC
AT3G61060.1	Os04t0571300-01	1281	1422	A	A	3	22604394	+	AAACA	AAC	4	28754102	+	AAACT	AAC
AT1G71691.2	Os05t0419800-01	261	242	A	A	1	26951287	-	AGACA	GAC	5	20586498	+	GGACA	GAC
AT2G25300.1	Os06t0177300-01	1261	1121	A	A	2	10772024	-	AGACA	GAC	6	3882429	+	AGACA	GAC
AT2G25300.1	Os06t0176200-01	1261	1121	A	A	2	10772024	-	AGACA	GAC	6	3844373	+	AGACA	GAC
AT5G23250.1	Os07t0577700-01	1024	951	A	A	5	7832385	+	AGACA	GAC	7	23365482	+	AGACA	GAC
AT4G01330.1	Os03t0125600-01	2159	1803	A	A	4	553018	+	ATACA	TAC	3	1461235	+	ATACT	TAC
AT5G19550.1	Os01t0760600-01	1395	1613	A	A	5	6601544	+	AGACA	GAC	1	31999152	-	GGACC	GAC
AT1G16810.1	Os02t0727500-01	808	686	A	A	1	5756825	+	AAACA	AAC	2	30276508	-	AAACC	AAC
AT5G18200.1	Os07t0171200-01	1450	1020	A	A	5	6016714	+	AAACA	AAC	7	3762513	-	TAACT	AAC
AT3G63010.1	Os05t0407500-01	1889	1868	A	A	3	23291336	+	AGACA	GAC	5	19870995	+	AGACA	GAC
AT4G27710.1	Os03t0370900-02	1437	1135	A	A	4	13829896	+	AGACA	GAC	3	14555589	+	AGACA	GAC
AT4G27710.1	Os01t0349800-01	1437	1152	A	A	4	13829896	+	AGACA	GAC	1	13943521	+	CGACA	GAC
AT3G63170.1	Os07t0571600-00	685	653	A	A	3	23335555	+	AGACA	GAC	7	23078074	-	AGACA	GAC
AT1G35680.1	Os02t0259600-01	527	471	A	A	1	13209752	+	AGACA	GAC	2	9005997	-	AGACA	GAC
AT1G35680.1	Os02t0259600-01	664	607	A	A	1	13209997	+	AGACA	GAC	2	9005778	-	AGACA	GAC
AT3G25610.1	Os06t0488600-01	3943	1111	A	A	3	9308854	-	AGAGA	GAG	6	16793934	-	AGAGC	GAG
AT5G37020.1	Os04t0671900-01	1605	1267	A	A	5	14631941	+	AGACA	GAC	4	34282957	-	AGACT	GAC
AT5G37020.1	Os04t0671900-01	3264	2968	A	A	5	14634236	+	AAACA	AAC	4	34278769	-	AAACC	AAC
AT4G24190.1	Os06t0716700-02	1603	1476	A	A	4	12553342	-	AGACA	GAC	6	30446572	-	AGACC	GAC
AT4G24190.1	Os06t0716700-02	2434	2304	A	A	4	12552147	-	AGACA	GAC	6	30444902	-	AGACG	GAC
AT5G28540.1	Os02t0115900-02	1963	1786	A	A	5	10540996	-	AGACA	GAC	2	839373	-	GGACA	GAC
AT4G33790.1	Os04t0354600-01	649	629	A	A	4	16205703	-	AGACA	GAC	4	16949322	+	GGACA	GAC
AT2G19720.1	Os02t0255200-01	671	632	A	A	2	8510079	-	AGAGA	GAG	2	8767012	-	AGAGC	GAG
AT5G19210.2	Os01t0970600-01	957	869	A	A	5	6462702	+	AGACA	GAC	1	42823446	-	AGACC	GAC
AT5G58670.1	Os05t0127200-01	1540	1668	A	A	5	23705077	-	AGACA	GAC	5	1540299	+	AGACA	GAC
AT1G18450.1	Os08t0137200-01	1636	1597	A	A	1	6351925	+	AAACA	AAC	8	2093315	+	CAACA	AAC
AT2G19620.1	Os01t0192600-01	1002	791	A	A	2	8486595	-	AGACA	GAC	1	4982973	-	AGACA	GAC
AT2G19620.1	Os06t0563000-01	1002	826	A	A	2	8486595	-	AGACA	GAC	6	21638159	-	AGACA	GAC
AT3G15290.1	Os01t0796400-01	403	412	A	A	3	5145628	+	AGACA	GAC	1	33730877	+	AGACA	GAC
AT5G01020.1	Os11t0121400-01	1496	1582	A	A	5	6243	-	AAACA	AAC	11	947816	-	AAACC	AAC
AT5G01020.1	Os12t0121100-01	1496	1185	A	A	5	6243	-	AAACA	AAC	12	991776	-	AAACC	AAC
AT5G55730.1	Os08t0490600-01	1038	204	A	A	5	22558761	-	AGACA	GAC	8	24253248	+	AGACG	GAC
AT1G01360.1	Os02t0255500-01	1051	951	A	A	1	143133	+	AAACA	AAC	2	8805242	+	AAACC	AAC
AT4G29040.1	Os07t0691800-01	792	812	A	A	4	14313167	+	AGACA	GAC	7	29437277	-	AGACA	GAC
AT4G29040.1	Os07t0691800-01	1541	1581	A	A	4	14314509	+	AAACA	AAC	7	29435943	-	GAACA	AAC
AT5G58140.2	Os04t0304200-01	3086	2265	A	A	5	23529515	+	AGACA	GAC	4	13642939	-	AGACA	GAC
AT3G24170.1	Os02t0813500-01	1823	1565	A	A	3	8729773	-	AGACA	GAC	2	34843563	+	AGACA	GAC
AT3G24170.1	Os02t0813500-01	1993	1762	A	A	3	8729603	-	AAACA	AAC	2	34843760	+	AAACT	AAC
AT1G02750.1	Os05t0358000-02	693	693	A	A	1	603977	+	AGACA	GAC	5	16990119	-	TGACA	GAC
AT4G37930.1	Os03t0738400-01	1228	996	A	A	4	17832899	-	AGACA	GAC	3	30302244	+	GGACA	GAC
AT2G17250.1	Os04t0585300-01	1951	1979	A	A	2	7503073	+	AAACA	AAC	4	29571782	-	AAACA	AAC
AT5G59290.4	Os03t0278000-01	763	851	A	A	5	23917043	-	AGACA	GAC	3	9438962	+	AGACC	GAC
AT5G59290.4	Os03t0278000-01	1331	1419	A	A	5	23915926	-	AGACA	GAC	3	9440185	+	AGACA	GAC
AT1G36160.2	Os05t0295300-01	7385	746	A	A	1	13543972	+	AGACA	GAC	5	13064427	-	TGACA	GAC
AT1G21660.1	Os11t0661200-01	2080	3143	A	A	1	7609039	+	AGATA	GAT	11	26549120	+	GGATT	GAT
AT4G18640.1	Os01t0674800-01	2552	968	A	A	4	10263377	+	AGACA	GAC	1	27739292	+	AGACT	GAC
AT4G18640.1	Os05t0560300-01	1808	859	A	A	4	10262114	+	AGAAA	GAA	5	27888417	-	AGAAG	GAA
AT1G78040.1	Os10t0371000-01	1240	341	A	A	1	29346526	+	AGACA	GAC	10	11725856	+	AGACA	GAC
AT5G51460.3	Os10t0553300-01	2123	1755	A	A	5	20904528	+	AGACA	GAC	10	21707177	-	AGACA	GAC
AT3G15060.1	Os05t0564400-02	578	624	A	A	3	5069814	+	AGAGA	GAG	5	28093343	-	AGAGA	GAG
AT3G15060.1	Os05t0564400-02	851	896	A	A	3	5070087	+	AGACA	GAC	5	28093071	-	GGACA	GAC
AT1G70810.1	Os02t0327000-01	796	761	A	A	1	26705148	+	AGACA	GAC	2	13175884	+	GGACA	GAC
AT1G75660.1	Os01t0872700-01	2623	2645	A	A	1	28413997	+	AGACA	GAC	1	37846191	-	AGACA	GAC
AT2G35510.3	Os03t0854800-03	2224	3436	A	A	2	14917121	-	AGACA	GAC	3	36002815	-	GGACA	GAC
AT1G71500.1	Os11t0242400-01	1103	1005	A	A	1	26937468	+	AGATA	GAT	11	7639950	-	AGATA	GAT
AT4G34050.3	Os06t0165800-01	971	607	A	A	4	16311729	+	AGACA	GAC	6	3315009	+	GGACA	GAC
AT4G33865.1	Os03t0773150-00	489	341	A	A	4	16233236	-	AGATA	GAT	3	32041764	-	AGATT	GAT
AT3G59090.2	Os01t0751300-01	1132	1266	A	A	3	21841820	+	AGACA	GAC	1	31518991	+	AGACC	GAC
AT5G37780.3	Os05t0491100-01	318	297	A	A	5	15005067	-	AGACA	GAC	5	24133159	-	GGACA	GAC
AT5G07340.1	Os04t0402100-01	1838	1793	A	A	5	2319523	+	AAACA	AAC	4	19913577	-	GAACT	AAC
AT1G33470.1	Os01t0958500-01	526	686	A	A	1	12145397	+	AGACA	GAC	1	42250004	+	AGACA	GAC
AT1G66070.1	Os02t0122300-01	1083	1047	A	A	1	24596115	-	AAACA	AAC	2	1174105	-	GAACA	AAC
AT3G10730.1	Os05t0270200-01	1396	1435	A	A	3	3358708	-	AGACA	GAC	5	10883953	-	AGACC	GAC
AT3G52850.1	Os11t0116550-01	1374	1436	A	A	3	19589618	+	AGACA	GAC	11	745659	-	AGACA	GAC
AT3G52850.1	Os12t0116000-01	1374	1458	A	A	3	19589618	+	AGACA	GAC	12	786009	-	AGACA	GAC
AT2G17290.2	Os04t0584600-02	1858	1600	A	A	2	7518707	+	AGACA	GAC	4	29534125	+	GGACA	GAC
AT2G17290.2	Os04t0584600-02	2107	1849	A	A	2	7519042	+	AGACA	GAC	4	29534853	+	GGACA	GAC
AT1G10200.1	Os12t0510900-01	1148	461	A	A	1	3346478	-	AAACA	AAC	12	19682037	+	AAACC	AAC
AT4G25620.1	Os02t0822000-02	2041	2006	A	A	4	13067222	-	AAACA	AAC	2	35284181	+	AAACT	AAC
AT4G02600.1	Os01t0888600-01	1040	1016	A	A	4	1145875	+	AGACA	GAC	1	38630074	+	AGACA	GAC
AT2G41820.1	Os07t0207100-01	1702	1523	A	A	2	17448445	+	AGATA	GAT	7	5775961	-	AGATT	GAT
AT5G55230.3	Os02t0720200-01	2346	2164	A	A	5	22405268	+	AGACA	GAC	2	29881318	+	AGACC	GAC
AT3G63460.1	Os07t0657200-01	3215	3299	A	A	3	23431325	-	AGACA	GAC	7	27664751	+	AGACA	GAC
AT1G64790.2	Os03t0721200-01	8251	3932	A	A	1	24065097	-	ATACA	TAC	3	29272128	+	ATACA	TAC
AT2G18700.1	Os08t0445700-01	2493	2318	A	A	2	8111558	+	AGACA	GAC	8	21725612	+	AGACA	GAC
AT5G67380.1	Os07t0114400-01	1772	1063	A	A	5	26881489	-	AGACA	GAC	7	800307	-	TGACA	GAC
AT5G49510.1	Os12t0562900-01	464	419	A	A	5	20081906	+	AGACA	GAC	12	23083883	+	GGACA	GAC
AT5G64760.2	Os03t0851300-01	361	410	A	A	5	25895932	-	AGACA	GAC	3	35836694	-	AGACA	GAC
AT5G64760.2	Os03t0851300-01	1318	1367	A	A	5	25894148	-	AGACA	GAC	3	35834495	-	AGACA	GAC
AT5G53570.2	Os08t0547200-01	2086	2028	A	A	5	21760754	-	AAACA	AAC	8	27413691	+	GAACT	AAC
AT5G53570.2	Os09t0528800-01	2135	2009	A	A	5	21760705	-	AGACA	GAC	9	20716499	-	AGACT	GAC
AT1G66200.1	Os02t0735200-02	383	257	A	A	1	24657042	-	AGACA	GAC	2	30677327	-	GGACA	GAC
AT2G32850.2	Os09t0279100-01	1359	1621	A	A	2	13936448	-	AGATA	GAT	9	5849273	-	GGATG	GAT
AT2G27860.1	Os01t0969100-01	661	697	A	A	2	11865800	-	AGATA	GAT	1	42740321	-	AGATG	GAT
AT1G09690.1	Os03t0141000-01	644	1530	A	A	1	3136512	-	AGACA	GAC	3	2266454	+	AGACA	GAC
AT5G08030.2	Os03t0603600-01	843	888	A	A	5	2575571	-	AGAGA	GAG	3	22618841	+	CGAGA	GAG
AT4G34700.1	Os06t0714100-01	480	406	A	A	4	16558352	+	AGACA	GAC	6	30279729	-	AGACT	GAC
AT5G23900.1	Os06t0115500-01	793	815	A	A	5	8064075	-	ATACA	TAC	6	867615	-	CTACT	TAC
AT1G01060.6	Os08t0157600-01	1367	1629	A	A	1	35395	-	AGACA	GAC	8	3371687	+	GGACA	GAC
AT1G01060.6	Os08t0157600-01	2572	2855	A	A	1	34117	-	AGACA	GAC	8	3373003	+	GGACC	GAC
AT2G35770.1	Os01t0158200-01	1561	1602	A	A	2	15034066	-	AGACA	GAC	1	3057051	+	TGACA	GAC
AT4G19210.1	Os11t0546000-01	1976	1933	A	A	4	10504730	+	AGACA	GAC	11	20133649	+	AGACA	GAC
AT3G27310.1	Os04t0485200-01	454	394	A	A	3	10088333	-	AGACA	GAC	4	24254972	+	AGACT	GAC
AT1G22530.1	Os01t0874700-01	1959	1756	A	A	1	7956436	-	AGATA	GAT	1	37951152	+	AGATG	GAT
AT4G03110.1	Os05t0373400-01	1010	748	A	A	4	1377637	-	AGACA	GAC	5	17999430	+	AGACA	GAC
AT2G07360.2	Os03t0265700-01	2081	1589	A	A	2	3051494	-	AGACA	GAC	3	8782024	+	AGACA	GAC
AT1G04440.1	Os02t0810400-01	965	798	A	A	1	1203394	+	AGACA	GAC	2	34646128	+	AGACT	GAC
AT1G04440.1	Os02t0810400-01	1440	1273	A	A	1	1204463	+	AGACA	GAC	2	34647706	+	AGACA	GAC
AT4G37590.1	Os03t0205700-01	2662	2007	A	A	4	17663339	-	AGACA	GAC	3	5533685	+	GGACG	GAC
AT1G64060.1	Os05t0528000-01	1903	1506	A	A	1	23774049	+	AGACA	GAC	5	26240846	-	AGACT	GAC
AT1G64060.1	Os01t0734466-01	1903	173	A	A	1	23774049	+	AGACA	GAC	1	30631265	+	AGACT	GAC
AT1G01650.1	Os02t0823000-01	2010	1869	A	A	1	233059	-	AGACA	GAC	2	35347173	+	TGACT	GAC
AT3G16840.2	Os04t0510400-01	1409	1312	A	A	3	5740670	-	AGACA	GAC	4	25538759	-	AGACA	GAC
AT4G14500.1	Os07t0185200-01	1191	904	A	A	4	8336664	+	AGACA	GAC	7	4504116	-	GGACA	GAC
AT5G05010.1	Os05t0311000-01	1508	1489	A	A	5	1479273	+	AGACA	GAC	5	14195899	+	AGACA	GAC
AT5G57110.2	Os02t0176700-00	1352	956	A	A	5	23114685	-	AGACA	GAC	2	4203870	-	AGACA	GAC
AT1G10540.1	Os08t0420600-01	1744	1627	A	A	1	3475172	-	AGACA	GAC	8	20133191	+	AGACA	GAC
AT3G53610.3	Os05t0461300-01	1055	772	A	A	3	19876780	-	AGACA	GAC	5	22649835	-	TGACA	GAC
AT4G31350.4	Os06t0661900-01	1898	1757	A	A	4	15215782	+	AGACA	GAC	6	27280214	-	AGACT	GAC
AT5G18110.1	Os03t0262400-01	828	822	A	A	5	5989036	-	AGATA	GAT	3	8597274	-	GGATT	GAT
AT5G09590.1	Os02t0774300-01	1781	1569	A	A	5	2977955	+	AGACA	GAC	2	32689534	-	AGACA	GAC
AT5G24910.1	Os03t0332100-00	1691	1636	A	A	5	8567680	-	AGACA	GAC	3	12235525	-	GGACA	GAC
AT5G23450.3	Os04t0541500-01	2246	2306	A	A	5	7905730	-	AGACA	GAC	4	27117111	+	TGACA	GAC
AT3G01720.1	Os01t0904500-01	1722	1424	A	A	3	263708	-	AGACA	GAC	1	39376997	-	AGACA	GAC
AT3G01720.1	Os01t0904500-01	2825	2630	A	A	3	262350	-	AGACA	GAC	1	39375118	-	AGACA	GAC
AT3G04870.1	Os07t0204900-01	577	498	A	A	3	1343777	+	AGATA	GAT	7	5646569	+	GGATA	GAT
AT5G20950.3	Os03t0749500-01	1551	1624	A	A	5	7108390	-	AGACA	GAC	3	30887155	+	AGACA	GAC
AT1G04985.1	Os04t0669100-01	1267	758	A	A	1	1416614	-	AGACA	GAC	4	34128515	-	AGACT	GAC
AT1G09620.1	Os09t0378300-01	507	503	A	A	1	3116094	-	AGACA	GAC	9	12734047	-	AGACT	GAC
AT1G36980.1	Os02t0566900-01	453	263	A	A	1	14025355	+	AGACA	GAC	2	21560380	-	AGACG	GAC
AT5G58030.1	Os01t0708600-01	538	513	A	A	5	23487388	-	AGACA	GAC	1	29446121	+	GGACA	GAC
AT5G47620.4	Os11t0637700-01	1951	2028	A	A	5	19302305	-	AGAGA	GAG	11	25196983	+	AGAGT	GAG
AT3G23690.1	Os09t0501600-01	1333	700	A	A	3	8529761	-	AGAGA	GAG	9	19407509	-	AGAGA	GAG
AT4G31180.1	Os02t0686400-01	2215	2128	A	A	4	15159550	+	AAACA	AAC	2	28118627	+	AAACA	AAC
AT5G03650.1	Os02t0528200-01	1958	1987	A	A	5	936423	+	AGACA	GAC	2	19358298	-	GGACA	GAC
AT5G42390.1	Os06t0625400-01	1659	758	A	A	5	16947969	+	AGACA	GAC	6	25206727	-	AGACA	GAC
AT5G42390.1	Os06t0625400-01	2713	1815	A	A	5	16950198	+	AGACA	GAC	6	25204153	-	AGACA	GAC
AT3G25220.1	Os09t0501850-01	641	634	A	A	3	9184567	+	AGACA	GAC	9	19415539	-	TGACC	GAC
AT2G33570.1	Os02t0712500-01	1869	1699	A	A	2	14218831	+	AGACA	GAC	2	29503225	-	AGACA	GAC
AT1G13320.4	Os09t0249700-01	1842	1774	A	A	1	4564096	-	AGACA	GAC	9	3758693	-	GGACA	GAC
AT2G17420.1	Os02t0713400-01	1145	1004	A	A	2	7565384	+	AGACA	GAC	2	29551956	+	GGACA	GAC
AT2G17420.1	Os02t0713400-01	1356	1210	A	A	2	7566321	+	AGACA	GAC	2	29553961	+	TGACT	GAC
AT1G32990.1	Os03t0122200-01	648	490	A	A	1	11956947	+	AAAGA	AAG	3	1232741	-	AAAGA	AAG
AT1G05190.1	Os03t0356300-01	624	588	A	A	1	1502678	-	AGAGA	GAG	3	13627992	-	AGAGA	GAG
AT1G04420.1	Os03t0611200-01	1308	1366	A	A	1	1193653	+	AGACA	GAC	3	23090002	+	TGACA	GAC
AT3G25585.1	Os06t0204400-01	641	452	A	A	3	9296512	+	AGACA	GAC	6	5283214	-	AGACT	GAC
AT3G25585.1	Os02t0119800-01	641	534	A	A	3	9296512	+	AGACA	GAC	2	1042167	+	AGACT	GAC
AT2G41460.1	Os01t0801100-01	1048	277	A	A	2	17287434	+	AGACA	GAC	1	33927480	+	AGACC	GAC
AT3G61280.1	Os06t0152700-01	735	760	A	A	3	22681947	+	AGACA	GAC	6	2719786	-	AGACG	GAC
AT3G61280.1	Os04t0534000-01	735	670	A	A	3	22681947	+	AGACA	GAC	4	26690728	+	AGACG	GAC
AT3G61280.1	Os04t0534100-01	735	803	A	A	3	22681947	+	AGACA	GAC	4	26697910	+	AGACC	GAC
AT1G65610.1	Os04t0497200-01	2228	2140	A	A	1	24391709	-	AAACA	AAC	4	24864122	-	TAACT	AAC
AT1G64550.1	Os02t0826500-01	800	812	A	A	1	23969942	+	AGATA	GAT	2	35521385	-	AGATA	GAT
AT3G62360.1	Os01t0300600-01	3695	1144	A	A	3	23073117	-	AGACA	GAC	1	11025933	-	AGACT	GAC
AT5G01730.1	Os03t0816900-01	744	406	A	A	5	276558	-	AGACA	GAC	3	34259643	+	AGACA	GAC
AT1G79340.1	Os01t0799900-01	1391	1289	A	A	1	29844240	+	AGACA	GAC	1	33871479	+	AGACA	GAC
AT4G16650.2	Os04t0551300-01	2192	2193	A	A	4	9376203	+	AAACA	AAC	4	27608676	-	AAACT	AAC
AT1G13640.1	Os04t0668700-01	1157	1002	A	A	1	4678409	-	AGATA	GAT	4	34115711	-	AGATC	GAT
AT5G11910.4	Os01t0579900-01	1018	1128	A	A	5	3836497	-	AAACA	AAC	1	22439105	-	GAACT	AAC
AT1G64140.1	Os01t0621900-01	2691	2799	A	A	1	23803845	-	AAACA	AAC	1	24813249	+	GAACT	AAC
AT4G31780.3	Os09t0423600-01	968	847	A	A	4	15375621	+	AGATA	GAT	9	15351455	-	AGATG	GAT
AT1G21590.1	Os11t0194900-01	2312	1714	A	A	1	7566996	-	AGACA	GAC	11	4735641	-	AGACC	GAC
AT1G49350.1	Os05t0185700-02	899	1092	A	A	1	18266576	+	AGACA	GAC	5	5255095	-	GGACC	GAC
AT1G03040.3	Os07t0182200-01	754	40	A	A	1	705129	-	AGACA	GAC	7	4340306	+	AGACA	GAC
AT4G30060.1	Os06t0661900-01	1379	1244	A	A	4	14690162	-	AGACA	GAC	6	27281511	-	AGACA	GAC
AT4G30060.1	Os02t0175500-01	1379	1152	A	A	4	14690162	-	AGACA	GAC	2	4132051	+	AGACC	GAC
AT4G04885.1	Os08t0187700-01	591	456	A	A	4	2472618	+	AGACA	GAC	8	5126599	-	AGACA	GAC
AT1G63420.2	Os04t0534000-01	571	395	A	A	1	23516429	+	AGAGA	GAG	4	26690453	+	AGAGC	GAG
AT5G42420.1	Os07t0581000-01	1232	1428	A	A	5	16970240	+	AGAGA	GAG	7	23512208	-	AGAGC	GAG
AT1G04810.1	Os08t0224700-01	1308	1190	A	A	1	1352660	+	AGACA	GAC	8	7594356	+	AGACT	GAC
AT1G04810.1	Os04t0608500-01	1884	967	A	A	1	1353437	+	AGATA	GAT	4	30800920	-	AGATT	GAT
AT5G40870.1	Os08t0530000-01	1139	1040	A	A	5	16377137	+	AGATA	GAT	8	26392573	+	AGATC	GAT
AT4G27650.3	Os04t0659900-03	1599	1295	A	A	4	13803472	-	AGACA	GAC	4	33672555	+	GGACA	GAC
AT5G19690.1	Os05t0519900-02	914	641	A	A	5	6654481	+	AGACA	GAC	5	25815228	-	AGACA	GAC
AT4G24620.1	Os08t0478800-01	2168	1972	A	A	4	12708861	-	AAACA	AAC	8	23623387	-	AAACT	AAC
AT3G53120.1	Os03t0572300-01	39	288	A	A	3	19692540	-	AGAGA	GAG	3	20845119	-	TGAGC	GAG
AT3G53120.1	Os03t0572300-01	668	909	A	A	3	19690803	-	AGAAA	GAA	3	20842455	-	AGAAG	GAA
AT1G78420.1	Os02t0244100-01	1088	897	A	A	1	29506364	+	AGACA	GAC	2	8117754	+	AGACT	GAC
AT3G51370.1	Os03t0137200-01	1287	1070	A	A	3	19070728	+	AGACA	GAC	3	2057255	+	AGACA	GAC
AT1G30360.1	Os07t0150100-01	748	513	A	A	1	10716600	+	AGACA	GAC	7	2604723	-	TGACG	GAC
AT1G30330.3	Os06t0677800-01	3575	3295	A	A	1	10686310	-	AGATA	GAT	6	28158955	-	AGATA	GAT
AT1G75210.2	Os03t0774300-01	2568	2140	A	A	1	28228832	+	AAACA	AAC	3	32097051	-	TAACA	AAC
AT3G05270.3	Os07t0506600-01	1208	883	A	A	3	1502081	-	AGAGA	GAG	7	19227724	+	CGAGA	GAG
AT1G12450.1	Os07t0467600-01	1476	1147	A	A	1	4245780	+	AGAGA	GAG	7	16627953	-	TGAGC	GAG
AT5G53070.1	Os05t0528900-01	677	513	A	A	5	21520037	+	AGACA	GAC	5	26278918	+	AGACA	GAC
AT3G59980.1	Os04t0303900-01	795	881	A	A	3	22154626	-	AGACA	GAC	4	13610055	+	GGACA	GAC
AT4G26400.1	Os03t0812200-01	114	176	A	A	4	13346484	-	AGACA	GAC	3	34032178	+	AGACA	GAC
AT2G21280.2	Os02t0834700-01	1201	1187	A	A	2	9110442	-	AAACA	AAC	2	35929553	+	CAACA	AAC
AT2G21280.2	Os02t0834700-01	1206	1194	A	A	2	9110437	-	AGATA	GAT	2	35929560	+	AGATA	GAT
AT5G43600.1	Os12t0597500-02	1584	1435	A	A	5	17515222	+	AGACA	GAC	12	25087430	-	GGACA	GAC
AT3G27700.1	Os04t0394300-01	2654	2584	A	A	3	10258153	-	AGACA	GAC	4	19385691	-	AGACA	GAC
AT4G17190.1	Os01t0703400-01	796	866	A	A	4	9649285	-	AGACA	GAC	1	29161755	+	GGACA	GAC
AT3G33530.3	Os02t0137000-01	4270	2729	A	A	3	14093532	+	AAACA	AAC	2	1964661	+	AAACC	AAC
AT4G15396.1	Os04t0570600-01	1503	1530	A	A	4	8810403	+	AGACA	GAC	4	28715837	-	AGACA	GAC
AT2G01540.1	Os02t0327000-01	540	318	A	A	2	242819	-	AGACA	GAC	2	13174408	+	AGACA	GAC
AT2G01540.1	Os07t0108400-01	540	1007	A	A	2	242819	-	AGACA	GAC	7	452587	-	AGACT	GAC
AT2G01540.1	Os07t0108400-01	685	1152	A	A	2	242571	-	AGACA	GAC	7	452319	-	AGACC	GAC
AT4G14680.2	Os03t0743900-01	1486	1240	A	A	4	8413743	-	AGACA	GAC	3	30532673	-	TGACA	GAC
AT4G36250.1	Os04t0540600-01	1788	1842	A	A	4	17153425	+	AGACA	GAC	4	27044194	-	AGACT	GAC
AT1G23260.1	Os03t0712300-01	686	640	A	A	1	8257152	-	AAACA	AAC	3	28786449	+	GAACC	AAC
AT2G39570.1	Os05t0113000-01	585	638	A	A	2	16508796	+	AGACA	GAC	5	703259	+	AGACA	GAC
AT1G15310.1	Os01t0772800-01	722	910	A	A	1	5270461	-	AGAAA	GAA	1	32654556	+	AGAAA	GAA
AT5G63190.2	Os04t0482800-01	1666	1438	A	A	5	25347854	+	AGACA	GAC	4	24135052	-	GGACA	GAC
AT5G63190.2	Os04t0482800-01	1783	1555	A	A	5	25347971	+	AGACA	GAC	4	24134935	-	AGACA	GAC
AT1G07700.3	Os02t0567100-01	963	274	A	A	1	2380609	+	AGACA	GAC	2	21566292	-	AGACG	GAC
AT5G59880.1	Os05t0113400-01	552	2133	A	A	5	24121542	+	AGAGA	GAG	5	718529	+	AGAGG	GAG
AT1G51410.1	Os01t0528800-01	670	693	A	A	1	19060779	+	AGACA	GAC	1	19012514	+	AGACC	GAC
AT1G53510.1	Os01t0665200-01	1393	1942	A	A	1	19971930	-	AGACA	GAC	1	27176746	+	AGACA	GAC
AT1G53510.1	Os01t0665200-01	2096	2620	A	A	1	19970948	-	AGACA	GAC	1	27177774	+	AGACA	GAC
AT1G15500.1	Os01t0647100-01	596	568	A	A	1	5326885	+	AGACA	GAC	1	26081631	-	AGACG	GAC
AT1G15500.1	Os02t0208100-01	596	505	A	A	1	5326885	+	AGACA	GAC	2	6057604	+	AGACG	GAC
AT2G30460.1	Os05t0168700-01	926	960	A	A	2	12976884	-	AGACA	GAC	5	4118674	-	AGACT	GAC
AT1G66150.1	Os03t0717000-01	2807	2344	A	A	1	24634228	+	AGACA	GAC	3	29016590	-	TGACA	GAC
AT1G76850.1	Os04t0421900-01	3555	3572	A	A	1	28854422	+	AGATA	GAT	4	20872198	+	AGATA	GAT
AT5G47840.1	Os08t0109300-01	1236	1065	A	A	5	19378271	+	AGACA	GAC	8	461807	-	TGACA	GAC
AT4G02930.1	Os03t0851100-01	1227	1160	A	A	4	1296121	-	AGACA	GAC	3	35827107	-	AGACG	GAC
AT5G09900.3	Os03t0851300-01	412	410	A	A	5	3091518	-	AGACA	GAC	3	35836694	-	AGACA	GAC
AT5G09900.3	Os03t0851300-01	1009	1007	A	A	5	3090199	-	AGACA	GAC	3	35835124	-	AGACA	GAC
AT3G15970.2	Os05t0349500-01	2019	1625	A	A	3	5409017	-	AGACA	GAC	5	16503447	-	AGACA	GAC
AT3G45630.2	Os12t0102400-01	2360	2676	A	A	3	16749804	-	AGAGA	GAG	12	110598	+	AGAGT	GAG
AT3G03110.1	Os03t0858100-01	895	859	A	A	3	710496	+	AGACA	GAC	3	36220468	-	AGACC	GAC
AT2G20320.1	Os03t0145500-01	3160	2627	A	A	2	8771719	+	AGACA	GAC	3	2518368	-	AGACA	GAC
AT3G58010.2	Os04t0665800-01	953	566	A	A	3	21476625	-	AGATA	GAT	4	33987853	+	GGATG	GAT
AT3G58010.2	Os04t0665800-01	1374	1015	A	A	3	21475946	-	AAACA	AAC	4	33989169	+	GAACG	AAC
AT1G11190.1	Os04t0636400-01	812	759	A	A	1	3750729	-	AGAGA	GAG	4	32364469	+	AGAGA	GAG
AT4G34350.1	Os03t0731900-01	398	381	A	A	4	16430486	-	AGACA	GAC	3	29953441	-	AGACG	GAC
AT4G34350.1	Os03t0731900-01	952	935	A	A	4	16429647	-	AAAGA	AAG	3	29952281	-	AAAGA	AAG
AT4G30993.2	Os06t0183700-01	1052	997	A	A	4	15099969	+	AAACA	AAC	6	4163149	-	AAACC	AAC
AT3G62900.2	Os03t0347300-01	5498	3656	A	A	3	23248269	-	AAACA	AAC	3	12988993	-	AAACA	AAC
AT4G34200.1	Os04t0650800-01	916	904	A	A	4	16375480	-	AGATA	GAT	4	33168386	+	AGATG	GAT
AT1G64110.2	Os01t0623500-01	1867	1536	A	A	1	23798224	-	AGACA	GAC	1	24897832	+	TGACA	GAC
AT5G66240.2	Os07t0589400-01	382	482	A	A	5	26466730	+	AGACA	GAC	7	24023206	+	AGACG	GAC
AT3G14290.1	Os11t0615700-01	1063	1019	A	A	3	4766493	+	AGATA	GAT	11	23938408	-	AGATA	GAT
AT1G29880.1	Os08t0538000-01	1681	1478	A	A	1	10460542	-	AGAAA	GAA	8	26903222	+	AGAAA	GAA
AT4G12000.1	Os07t0467600-01	1351	1329	A	A	4	7193371	-	AAACA	AAC	7	16627771	-	GAACC	AAC
AT2G04842.1	Os02t0538000-01	1840	1824	A	A	2	1698816	-	AGACA	GAC	2	19925147	-	AGACA	GAC
AT3G16500.1	Os01t0741900-01	1260	1734	A	A	3	5613241	-	AGACA	GAC	1	30978564	+	AGACA	GAC
AT3G16500.1	Os02t0228900-01	1564	1324	A	A	3	5612642	-	AGACA	GAC	2	7245140	-	AGACA	GAC
AT3G16500.1	Os05t0523300-01	1564	1328	A	A	3	5612642	-	AGACA	GAC	5	26052984	-	TGACC	GAC
AT3G09920.1	Os02t0822500-03	3070	2149	A	A	3	3041432	-	AGACA	GAC	2	35309379	-	TGACA	GAC
AT1G30640.2	Os12t0290100-01	1252	1036	A	A	1	10862504	+	AGACA	GAC	12	11187888	+	AGACA	GAC
AT3G52760.1	Os03t0289200-01	1028	1004	A	A	3	19553831	-	AGACA	GAC	3	10019105	+	GGACA	GAC
AT4G32660.1	Os01t0590900-01	1678	1402	A	A	4	15759204	+	AAACA	AAC	1	23094995	+	TAACT	AAC
AT3G11270.1	Os04t0661900-01	733	781	A	A	3	3530491	+	AGACA	GAC	4	33779614	+	GGACA	GAC
AT5G14030.3	Os01t0102700-01	303	256	A	A	5	4527394	+	AGATA	GAT	1	149476	+	TGATG	GAT
AT3G28930.3	Os02t0141000-01	780	625	A	A	3	10959802	-	AGACA	GAC	2	2207410	+	AGACA	GAC
AT1G10120.1	Os03t0728900-00	1966	1237	A	A	1	3304425	-	AGACA	GAC	3	29775484	-	GGACA	GAC
AT1G48650.2	Os01t0118100-01	3518	2225	A	A	1	17989903	-	AGACA	GAC	1	1029492	+	AGACG	GAC
AT4G28600.2	Os10t0471400-01	2229	1882	A	A	4	14131781	+	AGACA	GAC	10	17487722	-	AGACT	GAC
AT5G50000.1	Os01t0641000-01	957	941	A	A	5	20343578	-	AGACA	GAC	1	25760979	+	AGACT	GAC
AT5G50000.1	Os05t0577700-01	957	840	A	A	5	20343578	-	AGACA	GAC	5	28761233	-	AGACT	GAC
AT5G50000.1	Os05t0577700-01	976	859	A	A	5	20343559	-	AGACA	GAC	5	28761214	-	TGACA	GAC
AT1G04850.1	Os02t0504500-01	454	336	A	A	1	1367883	-	AGACA	GAC	2	17931231	+	AGACC	GAC
AT4G26240.1	Os01t0559300-01	867	754	A	A	4	13286902	-	AGATA	GAT	1	21187376	+	AGATT	GAT
AT1G26670.1	Os01t0707300-01	775	650	A	A	1	9217469	+	AGACA	GAC	1	29366777	+	AGACA	GAC
AT1G15210.1	Os06t0554800-01	2987	2380	A	A	1	5233295	-	AGACA	GAC	6	21115920	-	AGACA	GAC
AT5G61960.1	Os02t0517531-01	1683	1403	A	A	5	24882088	-	AGATA	GAT	2	18773424	+	AGATA	GAT
AT5G61960.1	Os05t0102800-01	3330	3298	A	A	5	24879358	-	AGACA	GAC	5	161478	-	AGACA	GAC
AT3G16830.1	Os01t0254100-01	779	864	A	A	3	5732632	+	AGACA	GAC	1	8427356	-	AGACT	GAC
AT3G46440.2	Os03t0278000-01	800	851	A	A	3	17090489	-	AGACA	GAC	3	9438962	+	AGACC	GAC
AT3G51870.1	Os01t0265200-01	972	1071	A	A	3	19246047	+	AGACA	GAC	1	9026148	-	GGACA	GAC
AT5G19820.1	Os07t0575100-00	2135	2172	A	A	5	6698400	-	CGACA	GAC	7	23261506	-	CGACA	GAC
AT2G36950.1	Os03t0152000-01	1426	1089	A	A	2	15516726	+	CGAGA	GAG	3	2866690	-	CGAGA	GAG
AT5G01010.2	Os05t0306000-01	129	196	A	A	5	4866	-	CGACA	GAC	5	13848714	-	CGACA	GAC
AT3G61130.1	Os09t0531900-01	1517	1254	A	A	3	22624403	+	CGACA	GAC	9	20864143	-	AGACA	GAC
AT3G61130.1	Os06t0712500-01	1517	1050	A	A	3	22624403	+	CGACA	GAC	6	30139535	+	GGACA	GAC
AT1G33140.1	Os09t0485900-01	593	523	A	A	1	12023982	+	CGACA	GAC	9	18753559	-	CGACA	GAC
AT5G17920.1	Os12t0624000-02	2388	2395	A	A	5	5939104	+	CAAGA	AAG	12	26662537	+	CAAGA	AAG
AT5G17920.1	Os12t0623900-01	2388	2275	A	A	5	5939104	+	CAAGA	AAG	12	26650687	+	CAAGA	AAG
AT4G39280.1	Os10t0400800-01	1479	1567	A	A	4	18281820	-	CGACA	GAC	10	13538113	-	CGACA	GAC
AT3G26670.4	Os02t0518100-01	2117	1754	A	A	3	9798092	-	CAACA	AAC	2	18827164	-	AAACT	AAC
AT5G21100.1	Os06t0567200-01	1021	938	A	A	5	7169812	+	CGACA	GAC	6	21897098	+	CGACA	GAC
AT5G21100.1	Os06t0567900-01	1021	1032	A	A	5	7169812	+	CGACA	GAC	6	21953973	+	CGACA	GAC
AT1G19910.1	Os02t0550100-01	924	773	A	A	1	6914432	+	CAACA	AAC	2	20685773	-	CAACT	AAC
AT1G19910.1	Os12t0168900-01	924	896	A	A	1	6914432	+	CAACA	AAC	12	3499679	-	AAACA	AAC
AT1G14990.2	Os01t0606050-00	304	210	A	A	1	5167808	-	CGACA	GAC	1	23883552	+	TGACA	GAC
AT5G53170.1	Os01t0618800-01	2767	1265	A	A	5	21562778	-	CAACA	AAC	1	24616265	-	TAACA	AAC
AT1G76900.1	Os05t0437900-01	1679	900	A	A	1	28883455	+	CGACA	GAC	5	21461541	-	AGACA	GAC
AT1G76900.1	Os05t0437900-01	2108	1335	A	A	1	28883977	+	CGACA	GAC	5	21461016	-	AGACA	GAC
AT1G76900.1	Os01t0866800-01	2108	1357	A	A	1	28883977	+	CGACA	GAC	1	37538709	+	TGACA	GAC
AT4G12230.1	Os10t0169800-01	1150	1042	A	A	4	7287148	+	CGACA	GAC	10	4788220	+	AGACA	GAC
AT1G69340.2	Os10t0444400-01	645	409	A	A	1	26066542	+	CGAGA	GAG	10	16017237	+	CGAGA	GAG
AT1G78280.1	Os03t0389900-01	2694	2526	A	A	1	29456547	+	CAACA	AAC	3	15619775	+	TAACA	AAC
AT5G66880.1	Os03t0610900-01	1359	1132	A	A	5	26712695	+	CGACA	GAC	3	23069208	-	TGACG	GAC
AT5G66880.1	Os12t0586100-01	1359	1259	A	A	5	26712695	+	CGACA	GAC	12	24459578	-	TGACA	GAC
AT3G57660.2	Os06t0612200-01	5448	955	A	A	3	21363039	+	CGACA	GAC	6	24426903	+	GGACA	GAC
AT3G53730.1	Os04t0583600-01	820	351	A	A	3	19912696	-	CAAGA	AAG	4	29489207	-	CAAGC	AAG
AT2G04630.1	Os03t0586600-01	671	700	A	A	2	1619065	-	CAACA	AAC	3	21637608	-	TAACT	AAC
AT1G56560.1	Os03t0314800-01	2081	1791	A	A	1	21194722	+	CGACA	GAC	3	11283848	-	TGACA	GAC
AT5G21170.2	Os05t0491200-01	1117	1340	A	A	5	7208342	+	CAACA	AAC	5	24137862	-	CAACT	AAC
AT5G03300.1	Os02t0625500-01	232	196	A	A	5	796862	+	CGACA	GAC	2	24945818	-	TGACG	GAC
AT1G54080.1	Os11t0620100-01	1776	1861	A	A	1	20183700	-	CAACA	AAC	11	24170862	-	AAACG	AAC
AT5G25754.1	Os01t0229100-02	323	161	A	A	5	8953697	+	CGAGA	GAG	1	7128730	-	CGAGA	GAG
AT5G62300.1	Os10t0170200-01	669	586	A	A	5	25021317	-	CGACA	GAC	10	4834908	+	GGACA	GAC
AT4G31700.1	Os03t0390000-02	176	124	A	A	4	15347274	-	CGACA	GAC	3	15623511	-	TGACA	GAC
AT5G10060.1	Os04t0636700-01	481	351	A	A	5	3147800	-	CGACA	GAC	4	32381147	-	AGACA	GAC
AT1G06730.1	Os03t0164700-01	1827	1636	A	A	1	2070285	+	CAACA	AAC	3	3482079	+	AAACA	AAC
AT4G23650.1	Os01t0622600-01	1930	1732	A	A	4	12324863	-	CAACA	AAC	1	24843155	+	GAACA	AAC
AT5G05780.1	Os04t0661900-01	1186	1240	A	A	5	1738303	+	CGACA	GAC	4	33780933	+	TGACC	GAC
AT2G22230.1	Os05t0435700-01	870	848	A	A	2	9451522	+	CGACA	GAC	5	21325023	+	GGACT	GAC
AT5G58710.1	Os06t0708500-01	897	937	A	A	5	23719712	+	CAACA	AAC	6	29976230	+	GAACT	AAC
AT2G18230.1	Os02t0704900-02	580	520	A	A	2	7932543	-	CGACA	GAC	2	29082624	-	TGACA	GAC
AT4G15900.1	Os03t0339100-01	1737	1780	A	A	4	9027610	+	CAACA	AAC	3	12605405	+	GAACA	AAC
AT1G54110.2	Os09t0272500-01	798	976	A	A	1	20201655	+	CGACA	GAC	9	5445982	-	TGACC	GAC
AT4G32760.2	Os01t0229200-01	1405	1312	A	A	4	15802719	+	CGACA	GAC	1	7135896	+	TGACA	GAC
AT4G32760.2	Os06t0332400-02	1405	1271	A	A	4	15802719	+	CGACA	GAC	6	13169340	+	AGACA	GAC
AT4G34260.1	Os10t0339600-01	2657	2589	A	A	4	16401581	+	CGACA	GAC	10	9921337	-	AGACT	GAC
AT4G34260.1	Os10t0339600-01	2851	2752	A	A	4	16401775	+	CAACA	AAC	10	9921174	-	CAACT	AAC
AT1G20330.1	Os03t0136200-01	426	359	A	A	1	7039806	-	CGACA	GAC	3	2003604	+	CGACA	GAC
AT3G58790.1	Os01t0727100-01	1941	1827	A	A	3	21742489	-	CGACA	GAC	1	30315482	+	AGACA	GAC
AT5G21090.1	Os01t0279800-01	839	699	A	A	5	7166888	+	CGACA	GAC	1	9917887	-	TGACA	GAC
AT3G13200.1	Os06t0106100-01	929	902	A	A	3	4244073	+	CAACA	AAC	6	413567	-	CAACT	AAC
AT5G56020.1	Os06t0300300-01	394	303	A	A	5	22684779	+	CGACA	GAC	6	11189121	-	CGACA	GAC
AT3G49470.1	Os03t0121700-01	957	914	A	A	3	18342438	+	CGACA	GAC	3	1195596	+	AGACT	GAC
AT4G27430.1	Os07t0445600-01	950	641	A	A	4	13719057	+	CAAGA	AAG	7	15210377	-	GAAGG	AAG
AT4G27600.1	Os10t0573000-01	1669	1543	A	A	4	13782629	-	CGACA	GAC	10	22752845	+	AGACG	GAC
AT5G53620.2	Os08t0543600-01	2471	2627	A	A	5	21785213	+	CGACA	GAC	8	27211691	-	AGACA	GAC
AT5G58560.1	Os01t0832000-01	1118	906	A	A	5	23672518	+	CGACA	GAC	1	35601303	-	TGACA	GAC
AT3G59790.1	Os06t0154500-01	1097	1149	A	A	3	22094107	+	CGACA	GAC	6	2807134	-	TGACA	GAC
AT1G12820.1	Os11t0515500-01	1991	1839	A	A	1	4369003	-	CGAGA	GAG	11	18486457	-	AGAGC	GAG
AT1G30470.1	Os05t0592500-01	2916	3010	A	A	1	10786583	+	CAACA	AAC	5	29527318	+	AAACA	AAC
AT5G43430.4	Os04t0182800-01	786	740	A	A	5	17455002	+	CGACA	GAC	4	5636958	-	AGACA	GAC
AT1G55760.1	Os08t0495500-01	1041	710	A	A	1	20847613	-	CGACA	GAC	8	24467146	+	CGACA	GAC
AT4G14930.1	Os07t0204500-01	976	783	A	A	4	8540807	+	CGACA	GAC	7	5620354	-	TGACC	GAC
AT4G04950.1	Os10t0500700-01	1782	1731	A	A	4	2517705	-	CAACA	AAC	10	19100387	+	AAACT	AAC
AT4G00585.1	Os09t0560300-01	572	492	A	A	4	251007	-	CAACA	AAC	9	22262353	-	AAACT	AAC
AT3G19820.1	Os10t0397400-01	2127	1819	A	A	3	6880013	-	CGAGA	GAG	10	13360113	-	CGAGA	GAG
AT1G12350.2	Os08t0176100-01	1349	986	A	A	1	4200600	+	CGACA	GAC	8	4433908	+	AGACG	GAC
AT4G19985.4	Os05t0516300-01	943	625	A	A	4	10830887	-	CGACA	GAC	5	25610182	+	TGACA	GAC
AT4G34760.1	Os02t0445600-01	541	217	A	A	4	16582535	-	CGACA	GAC	2	14355810	+	CGACA	GAC
AT1G54830.3	Os09t0480700-01	1290	706	A	A	1	20452493	+	CGACA	GAC	9	18452493	+	TGACT	GAC
AT1G73210.3	Os10t0494000-01	1005	798	A	A	1	27529114	-	CGACA	GAC	10	18756627	-	TGACA	GAC
AT5G58220.1	Os03t0390700-01	1223	1194	A	A	5	23554438	-	CGACA	GAC	3	15652020	+	TGACA	GAC
AT1G02130.1	Os01t0179700-01	840	815	A	A	1	400253	-	CAACA	AAC	1	4160859	-	GAACG	AAC
AT2G26280.3	Os06t0199200-05	1019	1943	A	A	2	11189960	-	CGACA	GAC	6	5038735	-	TGACA	GAC
[truncated: 5,735 more rows]
